# Supplementary material for: The Sequence-specific Peptide-binding Activity of the Protein Sulfide Isomerase AGR2 Directs Its Stable Binding to the Oncogenic Receptor EpCAM
Source: Mol Cell Proteomics. 2018 Jan 16;17(4):737–63. doi: 10.1074/mcp.RA118.000573 (PMC5880107; doi:10.1074/mcp.RA118.000573)
Supplement: Supplemental Data [file supp_RA118.000573_134890_0_supp_50218_p25870.xlsx]

## Sheet: TxILYFYF 030216.xls
Entry	Entry name	Status	Protein names	Gene names	Organism	Length
Q8IUA7	ABCA9_HUMAN	reviewed	ATP-binding cassette sub-family A member 9	ABCA9	Homo sapiens (Human)	1624
Q7L211	ABHDD_HUMAN	reviewed	Alpha/beta hydrolase domain-containing protein 13 (Abhydrolase domain-containing protein 13) (EC 3.-.-.-)	ABHD13 C13orf6	Homo sapiens (Human)	337
Q969K4	ABTB1_HUMAN	reviewed	Ankyrin repeat and BTB/POZ domain-containing protein 1 (Elongation factor 1A-binding protein)	ABTB1 BPOZ PP2259	Homo sapiens (Human)	478
P01009	A1AT_HUMAN	reviewed	Alpha-1-antitrypsin (Alpha-1 protease inhibitor) (Alpha-1-antiproteinase) (Serpin A1) [Cleaved into: Short peptide from AAT (SPAAT)]	SERPINA1 AAT PI PRO0684 PRO2209	Homo sapiens (Human)	418
P00813	ADA_HUMAN	reviewed	Adenosine deaminase (EC 3.5.4.4) (Adenosine aminohydrolase)	ADA ADA1	Homo sapiens (Human)	363
Q6QNK2	AGRD1_HUMAN	reviewed	Adhesion G-protein coupled receptor D1 (G-protein coupled receptor 133) (G-protein coupled receptor PGR25)	ADGRD1 GPR133 PGR25	Homo sapiens (Human)	874
O00468	AGRIN_HUMAN	reviewed	Agrin [Cleaved into: Agrin N-terminal 110 kDa subunit; Agrin C-terminal 110 kDa subunit; Agrin C-terminal 90 kDa fragment (C90); Agrin C-terminal 22 kDa fragment (C22)]	AGRN AGRIN	Homo sapiens (Human)	2067
Q15848	ADIPO_HUMAN	reviewed	Adiponectin (30 kDa adipocyte complement-related protein) (Adipocyte complement-related 30 kDa protein) (ACRP30) (Adipocyte, C1q and collagen domain-containing protein) (Adipose most abundant gene transcript 1 protein) (apM-1) (Gelatin-binding protein)	ADIPOQ ACDC ACRP30 APM1 GBP28	Homo sapiens (Human)	244
Q8NFM4	ADCY4_HUMAN	reviewed	Adenylate cyclase type 4 (EC 4.6.1.1) (ATP pyrophosphate-lyase 4) (Adenylate cyclase type IV) (Adenylyl cyclase 4)	ADCY4	Homo sapiens (Human)	1077
Q96Q35	AL2SB_HUMAN	reviewed	Amyotrophic lateral sclerosis 2 chromosomal region candidate gene 12 protein	ALS2CR12	Homo sapiens (Human)	445
Q99490	AGAP2_HUMAN	reviewed	Arf-GAP with GTPase, ANK repeat and PH domain-containing protein 2 (AGAP-2) (Centaurin-gamma-1) (Cnt-g1) (GTP-binding and GTPase-activating protein 2) (GGAP2) (Phosphatidylinositol 3-kinase enhancer) (PIKE)	AGAP2 CENTG1 KIAA0167	Homo sapiens (Human)	1192
P54922	ADPRH_HUMAN	reviewed	[Protein ADP-ribosylarginine] hydrolase (ADP-ribosylarginine hydrolase) (EC 3.2.2.19) (ADP-ribose-L-arginine cleaving enzyme)	ADPRH ARH1	Homo sapiens (Human)	357
Q5XXA6	ANO1_HUMAN	reviewed	Anoctamin-1 (Discovered on gastrointestinal stromal tumors protein 1) (Oral cancer overexpressed protein 2) (Transmembrane protein 16A) (Tumor-amplified and overexpressed sequence 2)	ANO1 DOG1 ORAOV2 TAOS2 TMEM16A	Homo sapiens (Human)	986
Q8N302	AGGF1_HUMAN	reviewed	Angiogenic factor with G patch and FHA domains 1 (Angiogenic factor VG5Q) (hVG5Q) (G patch domain-containing protein 7) (Vasculogenesis gene on 5q protein)	AGGF1 GPATC7 GPATCH7 VG5Q	Homo sapiens (Human)	714
Q96QP1	ALPK1_HUMAN	reviewed	Alpha-protein kinase 1 (EC 2.7.11.-) (Chromosome 4 kinase) (Lymphocyte alpha-protein kinase)	ALPK1 KIAA1527 LAK	Homo sapiens (Human)	1244
Q2VPB7	AP5B1_HUMAN	reviewed	AP-5 complex subunit beta-1 (Adaptor-related protein complex 5 beta subunit) (Beta5)	AP5B1 PP1030	Homo sapiens (Human)	878
O76027	ANXA9_HUMAN	reviewed	Annexin A9 (Annexin XXXI) (Annexin-31) (Annexin-9) (Pemphaxin)	ANXA9 ANX31	Homo sapiens (Human)	345
Q8N6D5	ANR29_HUMAN	reviewed	Ankyrin repeat domain-containing protein 29	ANKRD29	Homo sapiens (Human)	301
Q8WXK1	ASB15_HUMAN	reviewed	Ankyrin repeat and SOCS box protein 15 (ASB-15)	ASB15	Homo sapiens (Human)	588
Q92485	ASM3B_HUMAN	reviewed	Acid sphingomyelinase-like phosphodiesterase 3b (ASM-like phosphodiesterase 3b) (EC 3.1.4.-)	SMPDL3B ASML3B	Homo sapiens (Human)	455
Q13790	APOF_HUMAN	reviewed	Apolipoprotein F (Apo-F) (Lipid transfer inhibitor protein) (LTIP)	APOF	Homo sapiens (Human)	326
Q92484	ASM3A_HUMAN	reviewed	Acid sphingomyelinase-like phosphodiesterase 3a (ASM-like phosphodiesterase 3a) (EC 3.1.4.-)	SMPDL3A ASML3A	Homo sapiens (Human)	453
P51690	ARSE_HUMAN	reviewed	Arylsulfatase E (ASE) (EC 3.1.6.-)	ARSE	Homo sapiens (Human)	589
Q8WXJ9	ASB17_HUMAN	reviewed	Ankyrin repeat and SOCS box protein 17 (ASB-17)	ASB17	Homo sapiens (Human)	295
Q2TAZ0	ATG2A_HUMAN	reviewed	Autophagy-related protein 2 homolog A	ATG2A KIAA0404	Homo sapiens (Human)	1938
P25705	ATPA_HUMAN	reviewed	ATP synthase subunit alpha, mitochondrial	ATP5A1 ATP5A ATP5AL2 ATPM	Homo sapiens (Human)	553
Q5T5X7	BEND3_HUMAN	reviewed	BEN domain-containing protein 3	BEND3 KIAA1553	Homo sapiens (Human)	828
O75752	B3GL1_HUMAN	reviewed	UDP-GalNAc:beta-1,3-N-acetylgalactosaminyltransferase 1 (Beta-1,3-GalNAc-T1) (EC 2.4.1.79) (Beta-1,3-galactosyltransferase 3) (Beta-1,3-GalTase 3) (Beta3Gal-T3) (Beta3GalT3) (b3Gal-T3) (Beta-3-Gx-T3) (Galactosylgalactosylglucosylceramide beta-D-acetyl-galactosaminyltransferase) (Globoside synthase) (UDP-N-acetylgalactosamine:globotriaosylceramide beta-1,3-N-acetylgalactosaminyltransferase)	B3GALNT1 B3GALT3 UNQ531/PRO1074	Homo sapiens (Human)	331
Q9Y6J0	CABIN_HUMAN	reviewed	Calcineurin-binding protein cabin-1 (Calcineurin inhibitor) (CAIN)	CABIN1 KIAA0330	Homo sapiens (Human)	2220
Q00975	CAC1B_HUMAN	reviewed	Voltage-dependent N-type calcium channel subunit alpha-1B (Brain calcium channel III) (BIII) (Calcium channel, L type, alpha-1 polypeptide isoform 5) (Voltage-gated calcium channel subunit alpha Cav2.2)	CACNA1B CACH5 CACNL1A5	Homo sapiens (Human)	2339
Q12864	CAD17_HUMAN	reviewed	Cadherin-17 (Intestinal peptide-associated transporter HPT-1) (Liver-intestine cadherin) (LI-cadherin)	CDH17	Homo sapiens (Human)	832
Q9Y2G2	CARD8_HUMAN	reviewed	Caspase recruitment domain-containing protein 8 (Apoptotic protein NDPP1) (CARD-inhibitor of NF-kappa-B-activating ligand) (CARDINAL) (DACAR) (Tumor up-regulated CARD-containing antagonist of CASP9) (TUCAN)	CARD8 KIAA0955 NDPP1	Homo sapiens (Human)	431
P22223	CADH3_HUMAN	reviewed	Cadherin-3 (Placental cadherin) (P-cadherin)	CDH3 CDHP	Homo sapiens (Human)	829
P20807	CAN3_HUMAN	reviewed	Calpain-3 (EC 3.4.22.54) (Calcium-activated neutral proteinase 3) (CANP 3) (Calpain L3) (Calpain p94) (Muscle-specific calcium-activated neutral protease 3) (New calpain 1) (nCL-1)	CAPN3 CANP3 CANPL3 NCL1	Homo sapiens (Human)	821
P04040	CATA_HUMAN	reviewed	Catalase (EC 1.11.1.6)	CAT	Homo sapiens (Human)	527
P15169	CBPN_HUMAN	reviewed	Carboxypeptidase N catalytic chain (CPN) (EC 3.4.17.3) (Anaphylatoxin inactivator) (Arginine carboxypeptidase) (Carboxypeptidase N polypeptide 1) (Carboxypeptidase N small subunit) (Kininase-1) (Lysine carboxypeptidase) (Plasma carboxypeptidase B) (Serum carboxypeptidase N) (SCPN)	CPN1 ACBP	Homo sapiens (Human)	458
Q13948	CASP_HUMAN	reviewed	Protein CASP	CUX1 CUTL1	Homo sapiens (Human)	678
O60359	CCG3_HUMAN	reviewed	Voltage-dependent calcium channel gamma-3 subunit (Neuronal voltage-gated calcium channel gamma-3 subunit) (Transmembrane AMPAR regulatory protein gamma-3) (TARP gamma-3)	CACNG3	Homo sapiens (Human)	315
P51681	CCR5_HUMAN	reviewed	C-C chemokine receptor type 5 (C-C CKR-5) (CC-CKR-5) (CCR-5) (CCR5) (CHEMR13) (HIV-1 fusion coreceptor) (CD antigen CD195)	CCR5 CMKBR5	Homo sapiens (Human)	352
P10747	CD28_HUMAN	reviewed	T-cell-specific surface glycoprotein CD28 (TP44) (CD antigen CD28)	CD28	Homo sapiens (Human)	220
P32248	CCR7_HUMAN	reviewed	C-C chemokine receptor type 7 (C-C CKR-7) (CC-CKR-7) (CCR-7) (BLR2) (CDw197) (Epstein-Barr virus-induced G-protein coupled receptor 1) (EBI1) (EBV-induced G-protein coupled receptor 1) (MIP-3 beta receptor) (CD antigen CD197)	CCR7 CMKBR7 EBI1 EVI1	Homo sapiens (Human)	378
Q5BJE1	CC178_HUMAN	reviewed	Coiled-coil domain-containing protein 178	CCDC178 C18orf34	Homo sapiens (Human)	867
Q8WUX2	CHAC2_HUMAN	reviewed	Putative glutathione-specific gamma-glutamylcyclotransferase 2 (Gamma-GCG 2) (EC 2.3.2.-) (Cation transport regulator-like protein 2)	CHAC2	Homo sapiens (Human)	184
Q9H6K1	CF106_HUMAN	reviewed	Uncharacterized protein C6orf106	C6orf106	Homo sapiens (Human)	298
O75503	CLN5_HUMAN	reviewed	Ceroid-lipofuscinosis neuronal protein 5 (Protein CLN5)	CLN5	Homo sapiens (Human)	358
Q86WJ1	CHD1L_HUMAN	reviewed	Chromodomain-helicase-DNA-binding protein 1-like (EC 3.6.4.12) (Amplified in liver cancer protein 1)	CHD1L ALC1	Homo sapiens (Human)	897
Q8N3K9	CMYA5_HUMAN	reviewed	Cardiomyopathy-associated protein 5 (Dystrobrevin-binding protein 2) (Genethonin-3) (Myospryn) (SPRY domain-containing protein 2) (Tripartite motif-containing protein 76)	CMYA5 C5orf10 DTNBP2 SPRYD2 TRIM76	Homo sapiens (Human)	4069
O75175	CNOT3_HUMAN	reviewed	CCR4-NOT transcription complex subunit 3 (CCR4-associated factor 3) (Leukocyte receptor cluster member 2)	CNOT3 KIAA0691 LENG2 NOT3	Homo sapiens (Human)	753
Q2KHT3	CL16A_HUMAN	reviewed	Protein CLEC16A (C-type lectin domain family 16 member A)	CLEC16A KIAA0350	Homo sapiens (Human)	1053
Q96KA5	CLP1L_HUMAN	reviewed	Cleft lip and palate transmembrane protein 1-like protein (CLPTM1-like protein) (Cisplatin resistance-related protein 9) (CRR9p)	CLPTM1L CRR9	Homo sapiens (Human)	538
Q7KZN9	COX15_HUMAN	reviewed	Cytochrome c oxidase assembly protein COX15 homolog	COX15	Homo sapiens (Human)	410
Q8NHV5	CP052_HUMAN	reviewed	Uncharacterized protein C16orf52	C16orf52	Homo sapiens (Human)	167
Q9BVV8	CS024_HUMAN	reviewed	Uncharacterized membrane protein C19orf24	C19orf24	Homo sapiens (Human)	132
Q92523	CPT1B_HUMAN	reviewed	Carnitine O-palmitoyltransferase 1, muscle isoform (CPT1-M) (EC 2.3.1.21) (Carnitine O-palmitoyltransferase I, muscle isoform) (CPT I) (CPTI-M) (Carnitine palmitoyltransferase 1B) (Carnitine palmitoyltransferase I-like protein)	CPT1B KIAA1670	Homo sapiens (Human)	772
Q86XM0	CTSRD_HUMAN	reviewed	Cation channel sperm-associated protein subunit delta (CatSper-delta) (CatSperdelta) (Transmembrane protein 146)	CATSPERD TMEM146	Homo sapiens (Human)	798
Q14999	CUL7_HUMAN	reviewed	Cullin-7 (CUL-7)	CUL7 KIAA0076	Homo sapiens (Human)	1698
Q9HB55	CP343_HUMAN	reviewed	Cytochrome P450 3A43 (EC 1.14.14.1)	CYP3A43	Homo sapiens (Human)	503
Q8NEC5	CTSR1_HUMAN	reviewed	Cation channel sperm-associated protein 1 (CatSper1) (hCatSper)	CATSPER1	Homo sapiens (Human)	780
P32302	CXCR5_HUMAN	reviewed	C-X-C chemokine receptor type 5 (CXC-R5) (CXCR-5) (Burkitt lymphoma receptor 1) (Monocyte-derived receptor 15) (MDR-15) (CD antigen CD185)	CXCR5 BLR1 MDR15	Homo sapiens (Human)	372
Q9P1W3	CSC1_HUMAN	reviewed	Calcium permeable stress-gated cation channel 1 (Transmembrane protein 63C)	TMEM63C C14orf171 CSC1	Homo sapiens (Human)	806
Q7Z407	CSMD3_HUMAN	reviewed	CUB and sushi domain-containing protein 3 (CUB and sushi multiple domains protein 3)	CSMD3 KIAA1894	Homo sapiens (Human)	3707
P16410	CTLA4_HUMAN	reviewed	Cytotoxic T-lymphocyte protein 4 (Cytotoxic T-lymphocyte-associated antigen 4) (CTLA-4) (CD antigen CD152)	CTLA4 CD152	Homo sapiens (Human)	223
Q6ZPD9	D19L3_HUMAN	reviewed	Probable C-mannosyltransferase DPY19L3 (EC 2.4.1.-) (Dpy-19-like protein 3) (Protein dpy-19 homolog 3)	DPY19L3	Homo sapiens (Human)	716
Q8NCS7	CTL5_HUMAN	reviewed	Choline transporter-like protein 5 (Solute carrier family 44 member 5)	SLC44A5 CTL5	Homo sapiens (Human)	719
Q8IWT3	CUL9_HUMAN	reviewed	Cullin-9 (CUL-9) (UbcH7-associated protein 1) (p53-associated parkin-like cytoplasmic protein)	CUL9 H7AP1 KIAA0708 PARC	Homo sapiens (Human)	2517
Q6ZMK1	CYHR1_HUMAN	reviewed	Cysteine and histidine-rich protein 1	CYHR1 KIAA0496	Homo sapiens (Human)	362
Q66K64	DCA15_HUMAN	reviewed	DDB1- and CUL4-associated factor 15	DCAF15 C19orf72	Homo sapiens (Human)	600
Q96FC9	DDX11_HUMAN	reviewed	Probable ATP-dependent DNA helicase DDX11 (EC 3.6.4.12) (CHL1-related protein 1) (hCHLR1) (DEAD/H box protein 11) (Keratinocyte growth factor-regulated gene 2 protein) (KRG-2)	DDX11 CHL1 CHLR1 KRG2	Homo sapiens (Human)	970
Q8TDM6	DLG5_HUMAN	reviewed	Disks large homolog 5 (Discs large protein P-dlg) (Placenta and prostate DLG)	DLG5 KIAA0583 PDLG	Homo sapiens (Human)	1919
Q8TDJ6	DMXL2_HUMAN	reviewed	DmX-like protein 2 (Rabconnectin-3)	DMXL2 KIAA0856	Homo sapiens (Human)	3036
Q8IYB7	DI3L2_HUMAN	reviewed	DIS3-like exonuclease 2 (hDIS3L2) (EC 3.1.13.-)	DIS3L2 FAM6A	Homo sapiens (Human)	885
A7MBM2	DISP2_HUMAN	reviewed	Protein dispatched homolog 2	DISP2 DISPB KIAA1742	Homo sapiens (Human)	1401
Q8IZU8	DSEL_HUMAN	reviewed	Dermatan-sulfate epimerase-like protein (EC 5.1.-.-)	DSEL C18orf4 NCAG1	Homo sapiens (Human)	1212
Q9UFH2	DYH17_HUMAN	reviewed	Dynein heavy chain 17, axonemal (Axonemal beta dynein heavy chain 17) (Axonemal dynein heavy chain-like protein 1) (Ciliary dynein heavy chain 17) (Ciliary dynein heavy chain-like protein 1) (Dynein light chain 2, axonemal)	DNAH17 DNAHL1 DNEL2	Homo sapiens (Human)	4485
O75923	DYSF_HUMAN	reviewed	Dysferlin (Dystrophy-associated fer-1-like protein) (Fer-1-like protein 1)	DYSF FER1L1	Homo sapiens (Human)	2080
Q8TD84	DSCL1_HUMAN	reviewed	Down syndrome cell adhesion molecule-like protein 1 (Down syndrome cell adhesion molecule 2)	DSCAML1 DSCAM2 KIAA1132	Homo sapiens (Human)	2053
P25101	EDNRA_HUMAN	reviewed	Endothelin-1 receptor (Endothelin A receptor) (ET-A) (ETA-R) (hET-AR)	EDNRA ETA ETRA	Homo sapiens (Human)	427
Q96DT5	DYH11_HUMAN	reviewed	Dynein heavy chain 11, axonemal (Axonemal beta dynein heavy chain 11) (Ciliary dynein heavy chain 11)	DNAH11	Homo sapiens (Human)	4516
Q9H6Z9	EGLN3_HUMAN	reviewed	Egl nine homolog 3 (EC 1.14.11.29) (HPH-1) (Hypoxia-inducible factor prolyl hydroxylase 3) (HIF-PH3) (HIF-prolyl hydroxylase 3) (HPH-3) (Prolyl hydroxylase domain-containing protein 3) (PHD3)	EGLN3	Homo sapiens (Human)	239
Q96KS0	EGLN2_HUMAN	reviewed	Egl nine homolog 2 (EC 1.14.11.29) (Estrogen-induced tag 6) (HPH-3) (Hypoxia-inducible factor prolyl hydroxylase 1) (HIF-PH1) (HIF-prolyl hydroxylase 1) (HPH-1) (Prolyl hydroxylase domain-containing protein 1) (PHD1)	EGLN2 EIT6	Homo sapiens (Human)	407
P16422	EPCAM_HUMAN	reviewed	Epithelial cell adhesion molecule (Ep-CAM) (Adenocarcinoma-associated antigen) (Cell surface glycoprotein Trop-1) (Epithelial cell surface antigen) (Epithelial glycoprotein) (EGP) (Epithelial glycoprotein 314) (EGP314) (hEGP314) (KS 1/4 antigen) (KSA) (Major gastrointestinal tumor-associated protein GA733-2) (Tumor-associated calcium signal transducer 1) (CD antigen CD326)	EPCAM GA733-2 M1S2 M4S1 MIC18 TACSTD1 TROP1	Homo sapiens (Human)	314
Q9GZT9	EGLN1_HUMAN	reviewed	Egl nine homolog 1 (EC 1.14.11.29) (Hypoxia-inducible factor prolyl hydroxylase 2) (HIF-PH2) (HIF-prolyl hydroxylase 2) (HPH-2) (Prolyl hydroxylase domain-containing protein 2) (PHD2) (SM-20)	EGLN1 C1orf12 PNAS-118 PNAS-137	Homo sapiens (Human)	426
Q16134	ETFD_HUMAN	reviewed	Electron transfer flavoprotein-ubiquinone oxidoreductase, mitochondrial (ETF-QO) (ETF-ubiquinone oxidoreductase) (EC 1.5.5.1) (Electron-transferring-flavoprotein dehydrogenase) (ETF dehydrogenase)	ETFDH	Homo sapiens (Human)	617
A0FGR9	ESYT3_HUMAN	reviewed	Extended synaptotagmin-3 (E-Syt3) (Chr3Syt)	ESYT3 FAM62C	Homo sapiens (Human)	886
Q7Z589	EMSY_HUMAN	reviewed	BRCA2-interacting transcriptional repressor EMSY	EMSY C11orf30 GL002	Homo sapiens (Human)	1322
Q5VWN6	F208B_HUMAN	reviewed	Protein FAM208B	FAM208B C10orf18 KIAA2006	Homo sapiens (Human)	2430
Q7L0X2	ERIP6_HUMAN	reviewed	Glutamate-rich protein 6 (Protein FAM194A)	ERICH6 C3orf44 FAM194A	Homo sapiens (Human)	663
Q99502	EYA1_HUMAN	reviewed	Eyes absent homolog 1 (EC 3.1.3.16) (EC 3.1.3.48)	EYA1	Homo sapiens (Human)	592
P12259	FA5_HUMAN	reviewed	Coagulation factor V (Activated protein C cofactor) (Proaccelerin, labile factor) [Cleaved into: Coagulation factor V heavy chain; Coagulation factor V light chain]	F5	Homo sapiens (Human)	2224
O95677	EYA4_HUMAN	reviewed	Eyes absent homolog 4 (EC 3.1.3.48)	EYA4	Homo sapiens (Human)	639
Q99504	EYA3_HUMAN	reviewed	Eyes absent homolog 3 (EC 3.1.3.48)	EYA3	Homo sapiens (Human)	573
Q92636	FAN_HUMAN	reviewed	Protein FAN (Factor associated with neutral sphingomyelinase activation) (Factor associated with N-SMase activation)	NSMAF FAN	Homo sapiens (Human)	917
P08637	FCG3A_HUMAN	reviewed	Low affinity immunoglobulin gamma Fc region receptor III-A (CD16a antigen) (Fc-gamma RIII-alpha) (Fc-gamma RIII) (Fc-gamma RIIIa) (FcRIII) (FcRIIIa) (FcR-10) (IgG Fc receptor III-2) (CD antigen CD16a)	FCGR3A CD16A FCG3 FCGR3 IGFR3	Homo sapiens (Human)	254
Q9UBU6	FA8A1_HUMAN	reviewed	Protein FAM8A1 (Autosomal highly conserved protein)	FAM8A1 AHCP	Homo sapiens (Human)	413
Q5TZK3	FAM74_HUMAN	reviewed	Protein FAM74A4/A6	FAM74A4; FAM74A6	Homo sapiens (Human)	123
Q9UKT7	FBXL3_HUMAN	reviewed	F-box/LRR-repeat protein 3 (F-box and leucine-rich repeat protein 3A) (F-box/LRR-repeat protein 3A)	FBXL3 FBL3A FBXL3A	Homo sapiens (Human)	428
O00167	EYA2_HUMAN	reviewed	Eyes absent homolog 2 (EC 3.1.3.48)	EYA2 EAB1	Homo sapiens (Human)	538
A5D6W6	FITM1_HUMAN	reviewed	Fat storage-inducing transmembrane protein 1 (Fat-inducing protein 1)	FITM1 FIT1	Homo sapiens (Human)	292
Q14289	FAK2_HUMAN	reviewed	Protein-tyrosine kinase 2-beta (EC 2.7.10.2) (Calcium-dependent tyrosine kinase) (CADTK) (Calcium-regulated non-receptor proline-rich tyrosine kinase) (Cell adhesion kinase beta) (CAK-beta) (CAKB) (Focal adhesion kinase 2) (FADK 2) (Proline-rich tyrosine kinase 2) (Related adhesion focal tyrosine kinase) (RAFTK)	PTK2B FAK2 PYK2 RAFTK	Homo sapiens (Human)	1009
O75015	FCG3B_HUMAN	reviewed	Low affinity immunoglobulin gamma Fc region receptor III-B (Fc-gamma RIII-beta) (Fc-gamma RIII) (Fc-gamma RIIIb) (FcRIII) (FcRIIIb) (FcR-10) (IgG Fc receptor III-1) (CD antigen CD16b)	FCGR3B CD16B FCG3 FCGR3 IGFR3	Homo sapiens (Human)	233
Q9UK97	FBX9_HUMAN	reviewed	F-box only protein 9 (Cross-immune reaction antigen 1) (Renal carcinoma antigen NY-REN-57)	FBXO9 FBX9 VCIA1	Homo sapiens (Human)	447
Q9BYC5	FUT8_HUMAN	reviewed	Alpha-(1,6)-fucosyltransferase (Alpha1-6FucT) (EC 2.4.1.68) (Fucosyltransferase 8) (GDP-L-Fuc:N-acetyl-beta-D-glucosaminide alpha1,6-fucosyltransferase) (GDP-fucose--glycoprotein fucosyltransferase) (Glycoprotein 6-alpha-L-fucosyltransferase)	FUT8	Homo sapiens (Human)	575
Q9UKT6	FXL21_HUMAN	reviewed	F-box/LRR-repeat protein 21 (F-box and leucine-rich repeat protein 21) (F-box and leucine-rich repeat protein 3B) (F-box/LRR-repeat protein 3B)	FBXL21 FBL21 FBL3 FBXL3B FBXL3P	Homo sapiens (Human)	434
Q96CN9	GCC1_HUMAN	reviewed	GRIP and coiled-coil domain-containing protein 1 (Golgi coiled-coil protein 1)	GCC1	Homo sapiens (Human)	775
Q8WTR4	GDPD5_HUMAN	reviewed	Glycerophosphodiester phosphodiesterase domain-containing protein 5 (EC 3.1.-.-) (Glycerophosphodiester phosphodiesterase 2)	GDPD5 GDE2 PP6037 PP9363 UNQ1850/PRO3580	Homo sapiens (Human)	605
Q8N9W4	GG6L2_HUMAN	reviewed	Golgin subfamily A member 6-like protein 2	GOLGA6L2	Homo sapiens (Human)	650
O76003	GLRX3_HUMAN	reviewed	Glutaredoxin-3 (PKC-interacting cousin of thioredoxin) (PICOT) (PKC-theta-interacting protein) (PKCq-interacting protein) (Thioredoxin-like protein 2)	GLRX3 PICOT TXNL2 HUSSY-22	Homo sapiens (Human)	335
Q96PE1	GP124_HUMAN	reviewed	G-protein coupled receptor 124 (Tumor endothelial marker 5)	GPR124 KIAA1531 TEM5	Homo sapiens (Human)	1338
Q49SQ1	GPR33_HUMAN	reviewed	Probable G-protein coupled receptor 33	GPR33	Homo sapiens (Human)	333
O95800	GPR75_HUMAN	reviewed	Probable G-protein coupled receptor 75	GPR75	Homo sapiens (Human)	540
P34897	GLYM_HUMAN	reviewed	Serine hydroxymethyltransferase, mitochondrial (SHMT) (EC 2.1.2.1) (Glycine hydroxymethyltransferase) (Serine methylase)	SHMT2	Homo sapiens (Human)	504
P15586	GNS_HUMAN	reviewed	N-acetylglucosamine-6-sulfatase (EC 3.1.6.14) (Glucosamine-6-sulfatase) (G6S)	GNS	Homo sapiens (Human)	552
Q6ZVE7	GOT1A_HUMAN	reviewed	Vesicle transport protein GOT1A (Golgi transport 1 homolog A) (hGOT1b)	GOLT1A GOT1B	Homo sapiens (Human)	132
Q7Z602	GP141_HUMAN	reviewed	Probable G-protein coupled receptor 141 (G-protein coupled receptor PGR13)	GPR141 PGR13	Homo sapiens (Human)	305
Q9UJ42	GP160_HUMAN	reviewed	Probable G-protein coupled receptor 160 (G-protein coupled receptor GPCR1) (hGPCR1)	GPR160 GPCR150	Homo sapiens (Human)	338
P34896	GLYC_HUMAN	reviewed	Serine hydroxymethyltransferase, cytosolic (SHMT) (EC 2.1.2.1) (Glycine hydroxymethyltransferase) (Serine methylase)	SHMT1	Homo sapiens (Human)	483
Q8IYU2	HACE1_HUMAN	reviewed	E3 ubiquitin-protein ligase HACE1 (EC 6.3.2.-) (HECT domain and ankyrin repeat-containing E3 ubiquitin-protein ligase 1)	HACE1 KIAA1320	Homo sapiens (Human)	909
Q9NRJ2	GSAS1_HUMAN	reviewed	Putative uncharacterized protein GSN-AS1 (GSN antisense RNA 1) (GSN antisense gene protein 1) (Protein MOST-2)	GSN-AS1 C9orf31 MOST2	Homo sapiens (Human)	163
Q7Z2Y8	GVIN1_HUMAN	reviewed	Interferon-induced very large GTPase 1 (Interferon-induced very large GTPase pseudogene 1)	GVINP1 GVIN1 VLIG1	Homo sapiens (Human)	2422
Q9Y4D8	HECD4_HUMAN	reviewed	Probable E3 ubiquitin-protein ligase HECTD4 (EC 6.3.2.-) (HECT domain-containing protein 4)	HECTD4 C12orf51 KIAA0614	Homo sapiens (Human)	3996
Q9Y5Z7	HCFC2_HUMAN	reviewed	Host cell factor 2 (HCF-2) (C2 factor)	HCFC2	Homo sapiens (Human)	792
P02790	HEMO_HUMAN	reviewed	Hemopexin (Beta-1B-glycoprotein)	HPX	Homo sapiens (Human)	462
Q9UM44	HHLA2_HUMAN	reviewed	HERV-H LTR-associating protein 2 (Human endogenous retrovirus-H long terminal repeat-associating protein 2)	HHLA2	Homo sapiens (Human)	414
Q6MZM0	HPHL1_HUMAN	reviewed	Hephaestin-like protein 1 (EC 1.-.-.-)	HEPHL1	Homo sapiens (Human)	1159
Q96RW7	HMCN1_HUMAN	reviewed	Hemicentin-1 (Fibulin-6) (FIBL-6)	HMCN1 FIBL6	Homo sapiens (Human)	5635
P30519	HMOX2_HUMAN	reviewed	Heme oxygenase 2 (HO-2) (EC 1.14.14.18)	HMOX2 HO2	Homo sapiens (Human)	316
P01779	HV318_HUMAN	reviewed	Ig heavy chain V-III region TUR		Homo sapiens (Human)	116
Q8N6P7	I22R1_HUMAN	reviewed	Interleukin-22 receptor subunit alpha-1 (IL-22 receptor subunit alpha-1) (IL-22R-alpha-1) (IL-22RA1) (Cytokine receptor class-II member 9) (Cytokine receptor family 2 member 9) (CRF2-9) (ZcytoR11)	IL22RA1 IL22R	Homo sapiens (Human)	574
P06326	HV107_HUMAN	reviewed	Ig heavy chain V-I region Mot		Homo sapiens (Human)	125
Q9BYI3	HYCCI_HUMAN	reviewed	Hyccin (Down-regulated by CTNNB1 protein A) (Protein FAM126A)	FAM126A DRCTNNB1A	Homo sapiens (Human)	521
Q08334	I10R2_HUMAN	reviewed	Interleukin-10 receptor subunit beta (IL-10 receptor subunit beta) (IL-10R subunit beta) (IL-10RB) (Cytokine receptor class-II member 4) (Cytokine receptor family 2 member 4) (CRF2-4) (Interleukin-10 receptor subunit 2) (IL-10R subunit 2) (IL-10R2) (CD antigen CDw210b)	IL10RB CRFB4 D21S58 D21S66	Homo sapiens (Human)	325
P01774	HV313_HUMAN	reviewed	Ig heavy chain V-III region POM		Homo sapiens (Human)	119
P01781	HV320_HUMAN	reviewed	Ig heavy chain V-III region GAL		Homo sapiens (Human)	116
P20042	IF2B_HUMAN	reviewed	Eukaryotic translation initiation factor 2 subunit 2 (Eukaryotic translation initiation factor 2 subunit beta) (eIF-2-beta)	EIF2S2 EIF2B	Homo sapiens (Human)	333
Q9ULG1	INO80_HUMAN	reviewed	DNA helicase INO80 (hINO80) (EC 3.6.4.12) (INO80 complex subunit A) (Putative DNA helicase INO80 complex homolog 1)	INO80 INO80A INOC1 KIAA1259	Homo sapiens (Human)	1556
Q96PR1	KCNC2_HUMAN	reviewed	Potassium voltage-gated channel subfamily C member 2 (Shaw-like potassium channel) (Voltage-gated potassium channel Kv3.2)	KCNC2	Homo sapiens (Human)	638
Q14003	KCNC3_HUMAN	reviewed	Potassium voltage-gated channel subfamily C member 3 (KSHIIID) (Voltage-gated potassium channel subunit Kv3.3)	KCNC3	Homo sapiens (Human)	757
Q12809	KCNH2_HUMAN	reviewed	Potassium voltage-gated channel subfamily H member 2 (Eag homolog) (Ether-a-go-go-related gene potassium channel 1) (ERG-1) (Eag-related protein 1) (Ether-a-go-go-related protein 1) (H-ERG) (hERG-1) (hERG1) (Voltage-gated potassium channel subunit Kv11.1)	KCNH2 ERG ERG1 HERG	Homo sapiens (Human)	1159
P48051	KCNJ6_HUMAN	reviewed	G protein-activated inward rectifier potassium channel 2 (GIRK-2) (BIR1) (Inward rectifier K(+) channel Kir3.2) (KATP-2) (Potassium channel, inwardly rectifying subfamily J member 6)	KCNJ6 GIRK2 KATP2 KCNJ7	Homo sapiens (Human)	423
Q9ULD8	KCNH3_HUMAN	reviewed	Potassium voltage-gated channel subfamily H member 3 (Brain-specific eag-like channel 1) (BEC1) (Ether-a-go-go-like potassium channel 2) (ELK channel 2) (ELK2) (Voltage-gated potassium channel subunit Kv12.2)	KCNH3 KIAA1282	Homo sapiens (Human)	1083
P48544	KCNJ5_HUMAN	reviewed	G protein-activated inward rectifier potassium channel 4 (GIRK-4) (Cardiac inward rectifier) (CIR) (Heart KATP channel) (Inward rectifier K(+) channel Kir3.4) (IRK-4) (KATP-1) (Potassium channel, inwardly rectifying subfamily J member 5)	KCNJ5 GIRK4	Homo sapiens (Human)	419
Q9H252	KCNH6_HUMAN	reviewed	Potassium voltage-gated channel subfamily H member 6 (Ether-a-go-go-related gene potassium channel 2) (ERG-2) (Eag-related protein 2) (Ether-a-go-go-related protein 2) (hERG-2) (hERG2) (Voltage-gated potassium channel subunit Kv11.2)	KCNH6 ERG2	Homo sapiens (Human)	994
Q9NS40	KCNH7_HUMAN	reviewed	Potassium voltage-gated channel subfamily H member 7 (Ether-a-go-go-related gene potassium channel 3) (ERG-3) (Eag-related protein 3) (Ether-a-go-go-related protein 3) (hERG-3) (Voltage-gated potassium channel subunit Kv11.3)	KCNH7 ERG3	Homo sapiens (Human)	1196
Q9HB15	KCNKC_HUMAN	reviewed	Potassium channel subfamily K member 12 (Tandem pore domain halothane-inhibited potassium channel 2) (THIK-2)	KCNK12	Homo sapiens (Human)	430
P48547	KCNC1_HUMAN	reviewed	Potassium voltage-gated channel subfamily C member 1 (NGK2) (Voltage-gated potassium channel subunit Kv3.1) (Voltage-gated potassium channel subunit Kv4)	KCNC1	Homo sapiens (Human)	511
Q03721	KCNC4_HUMAN	reviewed	Potassium voltage-gated channel subfamily C member 4 (KSHIIIC) (Voltage-gated potassium channel subunit Kv3.4)	KCNC4	Homo sapiens (Human)	635
Q8N371	KDM8_HUMAN	reviewed	Lysine-specific demethylase 8 (EC 1.14.11.27) (JmjC domain-containing protein 5) (Jumonji domain-containing protein 5)	KDM8 JMJD5	Homo sapiens (Human)	416
Q92806	KCNJ9_HUMAN	reviewed	G protein-activated inward rectifier potassium channel 3 (GIRK-3) (Inward rectifier K(+) channel Kir3.3) (Potassium channel, inwardly rectifying subfamily J member 9)	KCNJ9 GIRK3	Homo sapiens (Human)	393
Q9HB14	KCNKD_HUMAN	reviewed	Potassium channel subfamily K member 13 (Tandem pore domain halothane-inhibited potassium channel 1) (THIK-1)	KCNK13	Homo sapiens (Human)	408
Q2KJY2	KI26B_HUMAN	reviewed	Kinesin-like protein KIF26B	KIF26B	Homo sapiens (Human)	2108
O95461	LARGE_HUMAN	reviewed	Glycosyltransferase-like protein LARGE1 (EC 2.4.-.-) (Acetylglucosaminyltransferase-like 1A) [Includes: Xylosyltransferase LARGE (EC 2.4.2.-); Beta-1,3-glucuronyltransferase LARGE (EC 2.4.1.-)]	LARGE KIAA0609 LARGE1	Homo sapiens (Human)	756
O43679	LDB2_HUMAN	reviewed	LIM domain-binding protein 2 (LDB-2) (Carboxyl-terminal LIM domain-binding protein 1) (CLIM-1) (LIM domain-binding factor CLIM1)	LDB2 CLIM1	Homo sapiens (Human)	373
Q8IX03	KIBRA_HUMAN	reviewed	Protein KIBRA (HBeAg-binding protein 3) (Kidney and brain protein) (KIBRA) (WW domain-containing protein 1)	WWC1 KIAA0869	Homo sapiens (Human)	1113
Q9BXB1	LGR4_HUMAN	reviewed	Leucine-rich repeat-containing G-protein coupled receptor 4 (G-protein coupled receptor 48)	LGR4 GPR48	Homo sapiens (Human)	951
Q86U70	LDB1_HUMAN	reviewed	LIM domain-binding protein 1 (LDB-1) (Carboxyl-terminal LIM domain-binding protein 2) (CLIM-2) (LIM domain-binding factor CLIM2) (hLdb1) (Nuclear LIM interactor)	LDB1 CLIM2	Homo sapiens (Human)	411
P19256	LFA3_HUMAN	reviewed	Lymphocyte function-associated antigen 3 (Ag3) (Surface glycoprotein LFA-3) (CD antigen CD58)	CD58 LFA3	Homo sapiens (Human)	250
Q9HBW0	LPAR2_HUMAN	reviewed	Lysophosphatidic acid receptor 2 (LPA receptor 2) (LPA-2) (Lysophosphatidic acid receptor Edg-4)	LPAR2 EDG4 LPA2	Homo sapiens (Human)	351
Q8IWT6	LRC8A_HUMAN	reviewed	Volume-regulated anion channel subunit LRRC8A (Leucine-rich repeat-containing protein 8A) (Swelling protein 1)	LRRC8A KIAA1437 LRRC8 SWELL1 UNQ221/PRO247	Homo sapiens (Human)	810
Q8IWU2	LMTK2_HUMAN	reviewed	Serine/threonine-protein kinase LMTK2 (EC 2.7.11.1) (Apoptosis-associated tyrosine kinase 2) (Brain-enriched kinase) (hBREK) (CDK5/p35-regulated kinase) (CPRK) (Kinase/phosphatase/inhibitor 2) (Lemur tyrosine kinase 2) (Serine/threonine-protein kinase KPI-2)	LMTK2 AATYK2 BREK KIAA1079 KPI2 LMR2	Homo sapiens (Human)	1503
O00462	MANBA_HUMAN	reviewed	Beta-mannosidase (EC 3.2.1.25) (Lysosomal beta A mannosidase) (Mannanase) (Mannase)	MANBA MANB1	Homo sapiens (Human)	879
O60337	MARH6_HUMAN	reviewed	E3 ubiquitin-protein ligase MARCH6 (EC 6.3.2.-) (Doa10 homolog) (Membrane-associated RING finger protein 6) (Membrane-associated RING-CH protein VI) (MARCH-VI) (Protein TEB-4) (RING finger protein 176)	MARCH6 KIAA0597 RNF176 TEB4	Homo sapiens (Human)	910
O95243	MBD4_HUMAN	reviewed	Methyl-CpG-binding domain protein 4 (EC 3.2.2.-) (Methyl-CpG-binding endonuclease 1) (Methyl-CpG-binding protein MBD4) (Mismatch-specific DNA N-glycosylase)	MBD4 MED1	Homo sapiens (Human)	580
O43934	MFS11_HUMAN	reviewed	UNC93-like protein MFSD11 (Major facilitator superfamily domain-containing protein 11) (Protein ET)	MFSD11 ET	Homo sapiens (Human)	449
Q5HYA8	MKS3_HUMAN	reviewed	Meckelin (Meckel syndrome type 3 protein) (Transmembrane protein 67)	TMEM67 MKS3	Homo sapiens (Human)	995
Q8NDA8	MROH1_HUMAN	reviewed	Maestro heat-like repeat-containing protein family member 1 (HEAT repeat-containing protein 7A)	MROH1 HEATR7A KIAA1833	Homo sapiens (Human)	1641
Q6ZTZ1	MSD1_HUMAN	reviewed	Myb/SANT-like DNA-binding domain-containing protein 1	MSANTD1 C4orf44	Homo sapiens (Human)	278
P11717	MPRI_HUMAN	reviewed	Cation-independent mannose-6-phosphate receptor (CI Man-6-P receptor) (CI-MPR) (M6PR) (300 kDa mannose 6-phosphate receptor) (MPR 300) (Insulin-like growth factor 2 receptor) (Insulin-like growth factor II receptor) (IGF-II receptor) (M6P/IGF2 receptor) (M6P/IGF2R) (CD antigen CD222)	IGF2R MPRI	Homo sapiens (Human)	2491
P42898	MTHR_HUMAN	reviewed	Methylenetetrahydrofolate reductase (EC 1.5.1.20)	MTHFR	Homo sapiens (Human)	656
Q9Y4I1	MYO5A_HUMAN	reviewed	Unconventional myosin-Va (Dilute myosin heavy chain, non-muscle) (Myosin heavy chain 12) (Myosin-12) (Myoxin)	MYO5A MYH12	Homo sapiens (Human)	1855
Q9ULV0	MYO5B_HUMAN	reviewed	Unconventional myosin-Vb	MYO5B KIAA1119	Homo sapiens (Human)	1848
Q8WXI7	MUC16_HUMAN	reviewed	Mucin-16 (MUC-16) (Ovarian cancer-related tumor marker CA125) (CA-125) (Ovarian carcinoma antigen CA125)	MUC16 CA125	Homo sapiens (Human)	22152
Q9NQX4	MYO5C_HUMAN	reviewed	Unconventional myosin-Vc	MYO5C	Homo sapiens (Human)	1742
Q13459	MYO9B_HUMAN	reviewed	Unconventional myosin-IXb (Unconventional myosin-9b)	MYO9B MYR5	Homo sapiens (Human)	2157
Q9NX02	NALP2_HUMAN	reviewed	NACHT, LRR and PYD domains-containing protein 2 (Nucleotide-binding site protein 1) (PYRIN domain and NACHT domain-containing protein 1) (PYRIN-containing APAF1-like protein 2)	NLRP2 NALP2 NBS1 PAN1 PYPAF2	Homo sapiens (Human)	1062
Q8WX94	NALP7_HUMAN	reviewed	NACHT, LRR and PYD domains-containing protein 7 (Nucleotide-binding oligomerization domain protein 12) (PYRIN-containing APAF1-like protein 3)	NLRP7 NALP7 NOD12 PYPAF3	Homo sapiens (Human)	980
Q8NFP9	NBEA_HUMAN	reviewed	Neurobeachin (Lysosomal-trafficking regulator 2) (Protein BCL8B)	NBEA BCL8B KIAA1544 LYST2	Homo sapiens (Human)	2946
P16435	NCPR_HUMAN	reviewed	NADPH--cytochrome P450 reductase (CPR) (P450R) (EC 1.6.2.4)	POR CYPOR	Homo sapiens (Human)	677
Q8IZF0	NALCN_HUMAN	reviewed	Sodium leak channel non-selective protein (CanIon) (Voltage gated channel-like protein 1)	NALCN VGCNL1	Homo sapiens (Human)	1738
Q14494	NF2L1_HUMAN	reviewed	Nuclear factor erythroid 2-related factor 1 (NF-E2-related factor 1) (NFE2-related factor 1) (Locus control region-factor 1) (Nuclear factor, erythroid derived 2, like 1) (Transcription factor 11) (TCF-11) (Transcription factor HBZ17) (Transcription factor LCR-F1)	NFE2L1 HBZ17 NRF1 TCF11	Homo sapiens (Human)	772
Q7L1T6	NB5R4_HUMAN	reviewed	Cytochrome b5 reductase 4 (EC 1.6.2.2) (Flavohemoprotein b5/b5R) (b5+b5R) (N-terminal cytochrome b5 and cytochrome b5 oxidoreductase domain-containing protein) (cb5/cb5R)	CYB5R4 NCB5OR	Homo sapiens (Human)	521
Q7Z3B1	NEGR1_HUMAN	reviewed	Neuronal growth regulator 1 (IgLON family member 4)	NEGR1 IGLON4 UNQ2433/PRO4993	Homo sapiens (Human)	354
Q8N8Q9	NIPA2_HUMAN	reviewed	Magnesium transporter NIPA2 (Non-imprinted in Prader-Willi/Angelman syndrome region protein 2)	NIPA2	Homo sapiens (Human)	360
Q6NVV3	NIPA3_HUMAN	reviewed	Magnesium transporter NIPA3 (NIPA-like protein 1) (Non-imprinted in Prader-Willi/Angelman syndrome region protein 3)	NIPAL1 NIPA3 NPAL1	Homo sapiens (Human)	410
P15559	NQO1_HUMAN	reviewed	NAD(P)H dehydrogenase [quinone] 1 (EC 1.6.5.2) (Azoreductase) (DT-diaphorase) (DTD) (Menadione reductase) (NAD(P)H:quinone oxidoreductase 1) (Phylloquinone reductase) (Quinone reductase 1) (QR1)	NQO1 DIA4 NMOR1	Homo sapiens (Human)	274
P53370	NUDT6_HUMAN	reviewed	Nucleoside diphosphate-linked moiety X motif 6 (Nudix motif 6) (EC 3.6.1.-) (Antisense basic fibroblast growth factor) (Protein GFG)	NUDT6 FGF2AS	Homo sapiens (Human)	316
Q9BRQ3	NUD22_HUMAN	reviewed	Nucleoside diphosphate-linked moiety X motif 22 (Nudix motif 22)	NUDT22 PP11246	Homo sapiens (Human)	303
P80303	NUCB2_HUMAN	reviewed	Nucleobindin-2 (DNA-binding protein NEFA) (Gastric cancer antigen Zg4) (Prepronesfatin) [Cleaved into: Nesfatin-1]	NUCB2 NEFA	Homo sapiens (Human)	420
Q5JRS4	O10J3_HUMAN	reviewed	Olfactory receptor 10J3	OR10J3 OR10J3P	Homo sapiens (Human)	329
Q8NGX3	O10T2_HUMAN	reviewed	Olfactory receptor 10T2 (Olfactory receptor OR1-3)	OR10T2	Homo sapiens (Human)	314
P58182	O12D2_HUMAN	reviewed	Olfactory receptor 12D2 (Hs6M1-20) (Olfactory receptor OR6-28)	OR12D2	Homo sapiens (Human)	307
Q15743	OGR1_HUMAN	reviewed	Ovarian cancer G-protein coupled receptor 1 (OGR-1) (G-protein coupled receptor 68) (GPR12A) (Sphingosylphosphorylcholine receptor)	GPR68 OGR1	Homo sapiens (Human)	365
Q02818	NUCB1_HUMAN	reviewed	Nucleobindin-1 (CALNUC)	NUCB1 NUC	Homo sapiens (Human)	461
Q8NG92	O13H1_HUMAN	reviewed	Olfactory receptor 13H1 (Olfactory receptor ORX-1)	OR13H1	Homo sapiens (Human)	308
Q8NGK2	O52B4_HUMAN	reviewed	Olfactory receptor 52B4 (Olfactory receptor OR11-3)	OR52B4	Homo sapiens (Human)	314
Q8NGN0	OR4D5_HUMAN	reviewed	Olfactory receptor 4D5 (Olfactory receptor OR11-276)	OR4D5	Homo sapiens (Human)	318
Q8NGC2	OR4E2_HUMAN	reviewed	Olfactory receptor 4E2 (Olfactory receptor OR14-42)	OR4E2	Homo sapiens (Human)	313
Q8NGD2	OR4K2_HUMAN	reviewed	Olfactory receptor 4K2 (Olfactory receptor OR14-15)	OR4K2	Homo sapiens (Human)	314
A6NF89	OR6C6_HUMAN	reviewed	Olfactory receptor 6C6	OR6C6	Homo sapiens (Human)	314
Q96RA2	OR7D2_HUMAN	reviewed	Olfactory receptor 7D2 (HTPCRH03) (Olfactory receptor 19-4) (OR19-4) (Olfactory receptor OR19-10)	OR7D2	Homo sapiens (Human)	312
Q96RD0	OR8B2_HUMAN	reviewed	Olfactory receptor 8B2 (Olfactory receptor OR11-309)	OR8B2	Homo sapiens (Human)	313
Q6IF36	OR8G2_HUMAN	reviewed	Olfactory receptor 8G2 (Olfactory receptor 8G4) (Olfactory receptor OR11-292) (Olfactory receptor TPCR120)	OR8G2 OR8G2P OR8G4	Homo sapiens (Human)	304
Q96R27	OR2M4_HUMAN	reviewed	Olfactory receptor 2M4 (HTPCRX18) (OST710) (Olfactory receptor OR1-55) (Olfactory receptor TPCR100)	OR2M4	Homo sapiens (Human)	311
Q8NGF8	OR4B1_HUMAN	reviewed	Olfactory receptor 4B1 (OST208) (Olfactory receptor OR11-106)	OR4B1	Homo sapiens (Human)	309
Q8NGD1	OR4N2_HUMAN	reviewed	Olfactory receptor 4N2 (Olfactory receptor OR14-13) (Olfactory receptor OR14-8)	OR4N2	Homo sapiens (Human)	307
Q8NH69	OR5W2_HUMAN	reviewed	Olfactory receptor 5W2 (Olfactory receptor 5W3) (Olfactory receptor OR11-155)	OR5W2 OR5W2P OR5W3P	Homo sapiens (Human)	310
O95222	OR6A2_HUMAN	reviewed	Olfactory receptor 6A2 (Olfactory receptor 11-55) (OR11-55) (Olfactory receptor 6A1) (Olfactory receptor OR11-83) (hP2 olfactory receptor)	OR6A2 OR6A1 OR6A2P	Homo sapiens (Human)	327
Q8NGG8	OR8B3_HUMAN	reviewed	Olfactory receptor 8B3 (Olfactory receptor OR11-311)	OR8B3	Homo sapiens (Human)	313
Q15620	OR8B8_HUMAN	reviewed	Olfactory receptor 8B8 (Olfactory receptor TPCR85) (Olfactory-like receptor JCG8)	OR8B8	Homo sapiens (Human)	311
Q9GZM6	OR8D2_HUMAN	reviewed	Olfactory receptor 8D2 (Olfactory receptor OR11-303) (Olfactory receptor-like protein JCG2)	OR8D2	Homo sapiens (Human)	311
Q8NG78	OR8G5_HUMAN	reviewed	Olfactory receptor 8G5 (Olfactory receptor 8G6) (Olfactory receptor OR11-298)	OR8G5 OR8G5P OR8G6	Homo sapiens (Human)	346
P58170	OR1D5_HUMAN	reviewed	Olfactory receptor 1D5 (Olfactory receptor 17-31) (OR17-31)	OR1D5	Homo sapiens (Human)	312
Q96R28	OR2M2_HUMAN	reviewed	Olfactory receptor 2M2 (OST423)	OR2M2	Homo sapiens (Human)	347
A3KFT3	OR2M5_HUMAN	reviewed	Olfactory receptor 2M5	OR2M5 OR2M5P	Homo sapiens (Human)	312
Q8N0Y3	OR4N4_HUMAN	reviewed	Olfactory receptor 4N4 (Olfactory receptor OR15-1) (Olfactory receptor OR15-5)	OR4N4	Homo sapiens (Human)	316
Q8NGX9	OR6P1_HUMAN	reviewed	Olfactory receptor 6P1 (Olfactory receptor OR1-12)	OR6P1	Homo sapiens (Human)	317
Q8NGX8	OR6Y1_HUMAN	reviewed	Olfactory receptor 6Y1 (Olfactory receptor 6Y2) (Olfactory receptor OR1-11)	OR6Y1 OR6Y2	Homo sapiens (Human)	325
O60412	OR7C2_HUMAN	reviewed	Olfactory receptor 7C2 (Olfactory receptor 19-18) (OR19-18) (Olfactory receptor 7C3) (Olfactory receptor OR19-22)	OR7C2 OR7C3	Homo sapiens (Human)	319
Q15617	OR8G1_HUMAN	reviewed	Olfactory receptor 8G1 (Olfactory receptor OR11-281) (Olfactory receptor TPCR25)	OR8G1 OR8G1P	Homo sapiens (Human)	311
Q8NGK1	O51G1_HUMAN	reviewed	Olfactory receptor 51G1 (Olfactory receptor 51G3) (Olfactory receptor OR11-29)	OR51G1 OR51G3P	Homo sapiens (Human)	321
P34982	OR1D2_HUMAN	reviewed	Olfactory receptor 1D2 (Olfactory receptor 17-4) (OR17-4) (Olfactory receptor OR17-6) (Olfactory receptor-like protein HGMP07E)	OR1D2 OLFR1	Homo sapiens (Human)	312
Q8NG83	OR2M3_HUMAN	reviewed	Olfactory receptor 2M3 (Olfactory receptor 2M6) (Olfactory receptor OR1-54)	OR2M3 OR2M3P OR2M6	Homo sapiens (Human)	312
Q8NGW1	OR6B3_HUMAN	reviewed	Olfactory receptor 6B3 (Olfactory receptor OR2-2)	OR6B3 OR6B3P	Homo sapiens (Human)	331
O76099	OR7C1_HUMAN	reviewed	Olfactory receptor 7C1 (Olfactory receptor 7C4) (Olfactory receptor OR19-16) (Olfactory receptor TPCR86)	OR7C1 OR7C4	Homo sapiens (Human)	320
Q9NXG6	P4HTM_HUMAN	reviewed	Transmembrane prolyl 4-hydroxylase (P4H-TM) (EC 1.14.11.-) (Hypoxia-inducible factor prolyl hydroxylase 4) (HIF-PH4) (HIF-prolyl hydroxylase 4) (HPH-4)	P4HTM PH4	Homo sapiens (Human)	502
Q8NGB8	O4F15_HUMAN	reviewed	Olfactory receptor 4F15 (Olfactory receptor OR15-14)	OR4F15	Homo sapiens (Human)	312
Q15619	OR1C1_HUMAN	reviewed	Olfactory receptor 1C1 (Olfactory receptor OR1-42) (Olfactory receptor TPCR27)	OR1C1	Homo sapiens (Human)	314
P47881	OR3A1_HUMAN	reviewed	Olfactory receptor 3A1 (Olfactory receptor 17-40) (OR17-40) (Olfactory receptor OR17-15)	OR3A1 OLFRA03	Homo sapiens (Human)	315
Q96RC9	OR8B4_HUMAN	reviewed	Olfactory receptor 8B4 (Olfactory receptor OR11-315)	OR8B4 OR8B4P	Homo sapiens (Human)	309
Q8NGG6	OR8BC_HUMAN	reviewed	Olfactory receptor 8B12 (Olfactory receptor OR11-317)	OR8B12	Homo sapiens (Human)	310
Q3ZCN5	OTOGL_HUMAN	reviewed	Otogelin-like protein	OTOGL C12orf64	Homo sapiens (Human)	2332
P13674	P4HA1_HUMAN	reviewed	Prolyl 4-hydroxylase subunit alpha-1 (4-PH alpha-1) (EC 1.14.11.2) (Procollagen-proline,2-oxoglutarate-4-dioxygenase subunit alpha-1)	P4HA1 P4HA	Homo sapiens (Human)	534
Q8NGR6	OR1B1_HUMAN	reviewed	Olfactory receptor 1B1 (Olfactory receptor 9-B) (OR9-B) (Olfactory receptor OR9-26)	OR1B1	Homo sapiens (Human)	318
P47884	OR1D4_HUMAN	reviewed	Olfactory receptor 1D4 (Olfactory receptor 17-30) (OR17-30)	OR1D4	Homo sapiens (Human)	311
Q8NG81	OR2M7_HUMAN	reviewed	Olfactory receptor 2M7 (Olfactory receptor OR1-58)	OR2M7	Homo sapiens (Human)	312
Q8NGB2	OR4C5_HUMAN	reviewed	Olfactory receptor 4C5 (Olfactory receptor OR11-99)	OR4C5	Homo sapiens (Human)	326
Q8IXE1	OR4N5_HUMAN	reviewed	Olfactory receptor 4N5 (Olfactory receptor OR14-33)	OR4N5	Homo sapiens (Human)	308
Q6IFH4	OR6B2_HUMAN	reviewed	Olfactory receptor 6B2 (Olfactory receptor OR2-1)	OR6B2 OR6B2P	Homo sapiens (Human)	312
Q8NGW6	OR6K6_HUMAN	reviewed	Olfactory receptor 6K6 (Olfactory receptor OR1-21)	OR6K6	Homo sapiens (Human)	343
Q86WS3	OOSP2_HUMAN	reviewed	Oocyte-secreted protein 2 (Placenta-specific 1-like protein) (Protein TMEM122)	OOSP2 PLAC1L TMEM122	Homo sapiens (Human)	158
Q7RTY7	OVCH1_HUMAN	reviewed	Ovochymase-1 (EC 3.4.21.-)	OVCH1	Homo sapiens (Human)	1134
P51582	P2RY4_HUMAN	reviewed	P2Y purinoceptor 4 (P2Y4) (P2P) (Uridine nucleotide receptor) (UNR)	P2RY4 NRU	Homo sapiens (Human)	365
Q32P28	P3H1_HUMAN	reviewed	Prolyl 3-hydroxylase 1 (EC 1.14.11.7) (Growth suppressor 1) (Leucine- and proline-enriched proteoglycan 1) (Leprecan-1)	P3H1 GROS1 LEPRE1 PSEC0109	Homo sapiens (Human)	736
Q9Y6V0	PCLO_HUMAN	reviewed	Protein piccolo (Aczonin)	PCLO ACZ KIAA0559	Homo sapiens (Human)	5065
Q9H244	P2Y12_HUMAN	reviewed	P2Y purinoceptor 12 (P2Y12) (ADP-glucose receptor) (ADPG-R) (P2T(AC)) (P2Y(AC)) (P2Y(cyc)) (P2Y12 platelet ADP receptor) (P2Y(ADP)) (SP1999)	P2RY12 HORK3	Homo sapiens (Human)	342
Q96RV3	PCX1_HUMAN	reviewed	Pecanex-like protein 1 (Pecanex homolog)	PCNX KIAA0805 KIAA0995 PCNXL1	Homo sapiens (Human)	2341
Q15198	PGFRL_HUMAN	reviewed	Platelet-derived growth factor receptor-like protein (PDGFR-like protein) (PDGF receptor beta-like tumor suppressor)	PDGFRL PRLTS	Homo sapiens (Human)	375
O00254	PAR3_HUMAN	reviewed	Proteinase-activated receptor 3 (PAR-3) (Coagulation factor II receptor-like 2) (Thrombin receptor-like 2)	F2RL2 PAR3	Homo sapiens (Human)	374
Q9P0J1	PDP1_HUMAN	reviewed	[Pyruvate dehydrogenase [acetyl-transferring]]-phosphatase 1, mitochondrial (PDP 1) (EC 3.1.3.43) (Protein phosphatase 2C) (Pyruvate dehydrogenase phosphatase catalytic subunit 1) (PDPC 1)	PDP1 PDP PPM2C	Homo sapiens (Human)	537
A6NKB5	PCX2_HUMAN	reviewed	Pecanex-like protein 2	PCNXL2 KIAA0435	Homo sapiens (Human)	2137
Q7RTV0	PHF5A_HUMAN	reviewed	PHD finger-like domain-containing protein 5A (PHD finger-like domain protein 5A) (Splicing factor 3B-associated 14 kDa protein) (SF3b14b)	PHF5A	Homo sapiens (Human)	110
Q96FC7	PHIPL_HUMAN	reviewed	Phytanoyl-CoA hydroxylase-interacting protein-like	PHYHIPL KIAA1796 UNQ6309/PRO20934	Homo sapiens (Human)	376
Q9BRB3	PIGQ_HUMAN	reviewed	Phosphatidylinositol N-acetylglucosaminyltransferase subunit Q (EC 2.4.1.198) (N-acetylglucosamyl transferase component GPI1) (Phosphatidylinositol-glycan biosynthesis class Q protein) (PIG-Q)	PIGQ GPI1	Homo sapiens (Human)	760
Q7Z3Z3	PIWL3_HUMAN	reviewed	Piwi-like protein 3	PIWIL3	Homo sapiens (Human)	882
P08F94	PKHD1_HUMAN	reviewed	Fibrocystin (Polycystic kidney and hepatic disease 1 protein) (Polyductin) (Tigmin)	PKHD1 FCYT TIGM1	Homo sapiens (Human)	4074
Q8TDX9	PK1L1_HUMAN	reviewed	Polycystic kidney disease protein 1-like 1 (PC1-like 1 protein) (Polycystin-1L1)	PKD1L1 UNQ5785/PRO19563	Homo sapiens (Human)	2849
Q92561	PHYIP_HUMAN	reviewed	Phytanoyl-CoA hydroxylase-interacting protein (Phytanoyl-CoA hydroxylase-associated protein 1) (PAHX-AP1) (PAHXAP1)	PHYHIP DYRK1AP3 KIAA0273	Homo sapiens (Human)	330
O60331	PI51C_HUMAN	reviewed	Phosphatidylinositol 4-phosphate 5-kinase type-1 gamma (PIP5K1-gamma) (PtdIns(4)P-5-kinase 1 gamma) (EC 2.7.1.68) (Phosphatidylinositol 4-phosphate 5-kinase type I gamma) (PIP5KIgamma)	PIP5K1C KIAA0589	Homo sapiens (Human)	668
Q9NZM6	PK2L2_HUMAN	reviewed	Polycystic kidney disease 2-like 2 protein (Polycystin-2L2) (Polycystin-L2)	PKD2L2	Homo sapiens (Human)	624
Q00722	PLCB2_HUMAN	reviewed	1-phosphatidylinositol 4,5-bisphosphate phosphodiesterase beta-2 (EC 3.1.4.11) (Phosphoinositide phospholipase C-beta-2) (Phospholipase C-beta-2) (PLC-beta-2)	PLCB2	Homo sapiens (Human)	1185
P78527	PRKDC_HUMAN	reviewed	DNA-dependent protein kinase catalytic subunit (DNA-PK catalytic subunit) (DNA-PKcs) (EC 2.7.11.1) (DNPK1) (p460)	PRKDC HYRC HYRC1	Homo sapiens (Human)	4128
P51817	PRKX_HUMAN	reviewed	cAMP-dependent protein kinase catalytic subunit PRKX (PrKX) (Protein kinase X) (Protein kinase X-linked) (Serine/threonine-protein kinase PRKX) (EC 2.7.11.1) (Protein kinase PKX1)	PRKX PKX1	Homo sapiens (Human)	358
P15309	PPAP_HUMAN	reviewed	Prostatic acid phosphatase (PAP) (EC 3.1.3.2) (5'-nucleotidase) (5'-NT) (EC 3.1.3.5) (Ecto-5'-nucleotidase) (Thiamine monophosphatase) (TMPase) [Cleaved into: PAPf39]	ACPP	Homo sapiens (Human)	386
P48147	PPCE_HUMAN	reviewed	Prolyl endopeptidase (PE) (EC 3.4.21.26) (Post-proline cleaving enzyme)	PREP PEP	Homo sapiens (Human)	710
Q9H4Q4	PRD12_HUMAN	reviewed	PR domain zinc finger protein 12 (EC 2.1.1.-) (PR domain-containing protein 12)	PRDM12 PFM9	Homo sapiens (Human)	367
O43930	PRKY_HUMAN	reviewed	Putative serine/threonine-protein kinase PRKY (EC 2.7.11.1)	PRKY	Homo sapiens (Human)	277
Q9NYI0	PSD3_HUMAN	reviewed	PH and SEC7 domain-containing protein 3 (Epididymis tissue protein Li 20mP) (Exchange factor for ADP-ribosylation factor guanine nucleotide factor 6) (Hepatocellular carcinoma-associated antigen 67) (Pleckstrin homology and SEC7 domain-containing protein 3)	PSD3 EFA6R HCA67 KIAA0942	Homo sapiens (Human)	1048
P48651	PTSS1_HUMAN	reviewed	Phosphatidylserine synthase 1 (PSS-1) (PtdSer synthase 1) (EC 2.7.8.29) (Serine-exchange enzyme I)	PTDSS1 KIAA0024 PSSA	Homo sapiens (Human)	473
Q04671	P_HUMAN	reviewed	P protein (Melanocyte-specific transporter protein) (Pink-eyed dilution protein homolog)	OCA2 D15S12 P	Homo sapiens (Human)	838
P98175	RBM10_HUMAN	reviewed	RNA-binding protein 10 (G patch domain-containing protein 9) (RNA-binding motif protein 10) (RNA-binding protein S1-1) (S1-1)	RBM10 DXS8237E GPATC9 GPATCH9 KIAA0122	Homo sapiens (Human)	930
O14966	RAB7L_HUMAN	reviewed	Ras-related protein Rab-7L1 (Rab-7-like protein 1) (Ras-related protein Rab-29)	RAB29 RAB7L1	Homo sapiens (Human)	203
P52756	RBM5_HUMAN	reviewed	RNA-binding protein 5 (Protein G15) (Putative tumor suppressor LUCA15) (RNA-binding motif protein 5) (Renal carcinoma antigen NY-REN-9)	RBM5 H37 LUCA15	Homo sapiens (Human)	815
Q96A58	RERG_HUMAN	reviewed	Ras-related and estrogen-regulated growth inhibitor	RERG	Homo sapiens (Human)	199
P78509	RELN_HUMAN	reviewed	Reelin (EC 3.4.21.-)	RELN	Homo sapiens (Human)	3460
Q86X27	RGPS2_HUMAN	reviewed	Ras-specific guanine nucleotide-releasing factor RalGPS2 (Ral GEF with PH domain and SH3-binding motif 2) (RalA exchange factor RalGPS2)	RALGPS2	Homo sapiens (Human)	583
Q9Y2P8	RCL1_HUMAN	reviewed	RNA 3'-terminal phosphate cyclase-like protein	RCL1 RNAC RPC2 RPCL1 RTC2 HSPC338	Homo sapiens (Human)	373
Q9P2R6	RERE_HUMAN	reviewed	Arginine-glutamic acid dipeptide repeats protein (Atrophin-1-like protein) (Atrophin-1-related protein)	RERE ARG ARP ATN1L KIAA0458	Homo sapiens (Human)	1566
Q9NS28	RGS18_HUMAN	reviewed	Regulator of G-protein signaling 18 (RGS18)	RGS18 RGS13	Homo sapiens (Human)	235
Q5JS13	RGPS1_HUMAN	reviewed	Ras-specific guanine nucleotide-releasing factor RalGPS1 (Ral GEF with PH domain and SH3-binding motif 1) (Ral guanine nucleotide exchange factor 2) (RalGEF 2) (RalA exchange factor RalGPS1)	RALGPS1 KIAA0351 RALGEF2	Homo sapiens (Human)	557
Q96QB1	RHG07_HUMAN	reviewed	Rho GTPase-activating protein 7 (Deleted in liver cancer 1 protein) (DLC-1) (HP protein) (Rho-type GTPase-activating protein 7) (START domain-containing protein 12) (StARD12) (StAR-related lipid transfer protein 12)	DLC1 ARHGAP7 KIAA1723 STARD12	Homo sapiens (Human)	1528
Q969G6	RIFK_HUMAN	reviewed	Riboflavin kinase (EC 2.7.1.26) (ATP:riboflavin 5'-phosphotransferase) (Flavokinase)	RFK	Homo sapiens (Human)	155
Q63HN8	RN213_HUMAN	reviewed	E3 ubiquitin-protein ligase RNF213 (EC 6.3.2.-) (ALK lymphoma oligomerization partner on chromosome 17) (Mysterin) (RING finger protein 213)	RNF213 ALO17 C17orf27 KIAA1554 KIAA1618 MYSTR	Homo sapiens (Human)	5207
Q9Y2L1	RRP44_HUMAN	reviewed	Exosome complex exonuclease RRP44 (EC 3.1.13.-) (EC 3.1.26.-) (Protein DIS3 homolog) (Ribosomal RNA-processing protein 44)	DIS3 KIAA1008 RRP44	Homo sapiens (Human)	958
P24928	RPB1_HUMAN	reviewed	DNA-directed RNA polymerase II subunit RPB1 (RNA polymerase II subunit B1) (EC 2.7.7.6) (DNA-directed RNA polymerase II subunit A) (DNA-directed RNA polymerase III largest subunit) (RNA-directed RNA polymerase II subunit RPB1) (EC 2.7.7.48)	POLR2A POLR2	Homo sapiens (Human)	1970
Q9H015	S22A4_HUMAN	reviewed	Solute carrier family 22 member 4 (Ergothioneine transporter) (ET transporter) (Organic cation/carnitine transporter 1)	SLC22A4 ETT OCTN1 UT2H	Homo sapiens (Human)	551
Q9BZJ4	S2539_HUMAN	reviewed	Solute carrier family 25 member 39	SLC25A39 CGI-69 PRO2163	Homo sapiens (Human)	359
Q86WA9	S2611_HUMAN	reviewed	Sodium-independent sulfate anion transporter (Solute carrier family 26 member 11)	SLC26A11	Homo sapiens (Human)	606
Q7RTT9	S29A4_HUMAN	reviewed	Equilibrative nucleoside transporter 4 (hENT4) (Plasma membrane monoamine transporter) (Solute carrier family 29 member 4)	SLC29A4 ENT4 PMAT PSEC0113	Homo sapiens (Human)	530
Q96N87	S6A18_HUMAN	reviewed	Sodium-dependent neutral amino acid transporter B(0)AT3 (Sodium- and chloride-dependent transporter XTRP2) (Solute carrier family 6 member 18) (System B(0) neutral amino acid transporter AT3)	SLC6A18 XTRP2	Homo sapiens (Human)	628
Q9Y2P4	S27A6_HUMAN	reviewed	Long-chain fatty acid transport protein 6 (FATP-6) (Fatty acid transport protein 6) (Fatty-acid-coenzyme A ligase, very long-chain 2) (Solute carrier family 27 member 6) (Very long-chain acyl-CoA synthetase homolog 1) (VLCSH1) (hVLCS-H1)	SLC27A6 ACSVL2 FACVL2 FATP1	Homo sapiens (Human)	619
P31641	SC6A6_HUMAN	reviewed	Sodium- and chloride-dependent taurine transporter (Solute carrier family 6 member 6)	SLC6A6	Homo sapiens (Human)	620
Q8TBP6	S2540_HUMAN	reviewed	Solute carrier family 25 member 40 (Mitochondrial carrier family protein)	SLC25A40 MCFP	Homo sapiens (Human)	338
P48066	S6A11_HUMAN	reviewed	Sodium- and chloride-dependent GABA transporter 3 (GAT-3) (Solute carrier family 6 member 11)	SLC6A11 GABT3 GAT3	Homo sapiens (Human)	632
P48065	S6A12_HUMAN	reviewed	Sodium- and chloride-dependent betaine transporter (BGT-1) (Na(+)/Cl(-) betaine/GABA transporter) (Solute carrier family 6 member 12)	SLC6A12	Homo sapiens (Human)	614
Q9NSD5	S6A13_HUMAN	reviewed	Sodium- and chloride-dependent GABA transporter 2 (GAT-2) (Solute carrier family 6 member 13)	SLC6A13 GAT2	Homo sapiens (Human)	602
P30531	SC6A1_HUMAN	reviewed	Sodium- and chloride-dependent GABA transporter 1 (GAT-1) (Solute carrier family 6 member 1)	SLC6A1 GABATR GABT1 GAT1	Homo sapiens (Human)	599
P48029	SC6A8_HUMAN	reviewed	Sodium- and chloride-dependent creatine transporter 1 (CT1) (Creatine transporter 1) (Solute carrier family 6 member 8)	SLC6A8	Homo sapiens (Human)	635
Q9NP91	S6A20_HUMAN	reviewed	Sodium- and chloride-dependent transporter XTRP3 (Sodium/imino-acid transporter 1) (Solute carrier family 6 member 20) (Transporter rB21A homolog)	SLC6A20 SIT1 XT3 XTRP3	Homo sapiens (Human)	592
P23975	SC6A2_HUMAN	reviewed	Sodium-dependent noradrenaline transporter (Norepinephrine transporter) (NET) (Solute carrier family 6 member 2)	SLC6A2 NAT1 NET1 SLC6A5	Homo sapiens (Human)	617
Q9Y345	SC6A5_HUMAN	reviewed	Sodium- and chloride-dependent glycine transporter 2 (GlyT-2) (GlyT2) (Solute carrier family 6 member 5)	SLC6A5 GLYT2 NET1	Homo sapiens (Human)	797
Q8NG04	S2610_HUMAN	reviewed	Solute carrier family 26 member 10	SLC26A10	Homo sapiens (Human)	563
Q01118	SCN7A_HUMAN	reviewed	Sodium channel protein type 7 subunit alpha (Putative voltage-gated sodium channel subunit alpha Nax) (Sodium channel protein cardiac and skeletal muscle subunit alpha) (Sodium channel protein type VII subunit alpha)	SCN7A SCN6A	Homo sapiens (Human)	1682
Q8WWT9	S13A3_HUMAN	reviewed	Solute carrier family 13 member 3 (Na(+)/dicarboxylate cotransporter 3) (NaDC-3) (hNaDC3) (Sodium-dependent high-affinity dicarboxylate transporter 2)	SLC13A3 NADC3 SDCT2	Homo sapiens (Human)	602
Q9UN76	S6A14_HUMAN	reviewed	Sodium- and chloride-dependent neutral and basic amino acid transporter B(0+) (Amino acid transporter ATB0+) (Solute carrier family 6 member 14)	SLC6A14	Homo sapiens (Human)	642
Q96SA4	SERC2_HUMAN	reviewed	Serine incorporator 2 (Tumor differentially expressed protein 2-like)	SERINC2 TDE2L FKSG84 UNQ263/PRO300	Homo sapiens (Human)	455
P31645	SC6A4_HUMAN	reviewed	Sodium-dependent serotonin transporter (SERT) (5HT transporter) (5HTT) (Solute carrier family 6 member 4)	SLC6A4 HTT SERT	Homo sapiens (Human)	630
P51168	SCNNB_HUMAN	reviewed	Amiloride-sensitive sodium channel subunit beta (Beta-NaCH) (Epithelial Na(+) channel subunit beta) (Beta-ENaC) (ENaCB) (Nonvoltage-gated sodium channel 1 subunit beta) (SCNEB)	SCNN1B	Homo sapiens (Human)	640
O95754	SEM4F_HUMAN	reviewed	Semaphorin-4F (Semaphorin-M) (Sema M) (Semaphorin-W) (Sema W)	SEMA4F SEMAM SEMAW	Homo sapiens (Human)	770
Q86TU7	SETD3_HUMAN	reviewed	Histone-lysine N-methyltransferase setd3 (EC 2.1.1.43) (SET domain-containing protein 3)	SETD3 C14orf154	Homo sapiens (Human)	594
Q6P4A7	SFXN4_HUMAN	reviewed	Sideroflexin-4 (Breast cancer resistance marker 1)	SFXN4 BCRM1	Homo sapiens (Human)	337
Q8IYM2	SLN12_HUMAN	reviewed	Schlafen family member 12	SLFN12	Homo sapiens (Human)	578
Q92581	SL9A6_HUMAN	reviewed	Sodium/hydrogen exchanger 6 (Na(+)/H(+) exchanger 6) (NHE-6) (Solute carrier family 9 member 6)	SLC9A6 KIAA0267 NHE6	Homo sapiens (Human)	669
Q08ET2	SIG14_HUMAN	reviewed	Sialic acid-binding Ig-like lectin 14 (Siglec-14)	SIGLEC14 UNQ294/PRO333	Homo sapiens (Human)	396
Q96T83	SL9A7_HUMAN	reviewed	Sodium/hydrogen exchanger 7 (Na(+)/H(+) exchanger 7) (NHE-7) (Solute carrier family 9 member 7)	SLC9A7 NHE7	Homo sapiens (Human)	725
Q6IEE8	SN12L_HUMAN	reviewed	Schlafen family member 12-like	SLFN12L SLFN5	Homo sapiens (Human)	588
Q96P63	SPB12_HUMAN	reviewed	Serpin B12	SERPINB12	Homo sapiens (Human)	405
P19634	SL9A1_HUMAN	reviewed	Sodium/hydrogen exchanger 1 (APNH) (Na(+)/H(+) antiporter, amiloride-sensitive) (Na(+)/H(+) exchanger 1) (NHE-1) (Solute carrier family 9 member 1)	SLC9A1 APNH1 NHE1	Homo sapiens (Human)	815
Q8IVB4	SL9A9_HUMAN	reviewed	Sodium/hydrogen exchanger 9 (Na(+)/H(+) exchanger 9) (NHE-9) (Solute carrier family 9 member 9)	SLC9A9 NHE9 Nbla00118	Homo sapiens (Human)	645
Q9BZZ2	SN_HUMAN	reviewed	Sialoadhesin (Sialic acid-binding Ig-like lectin 1) (Siglec-1) (CD antigen CD169)	SIGLEC1 SN	Homo sapiens (Human)	1709
Q9H9C1	SPE39_HUMAN	reviewed	Spermatogenesis-defective protein 39 homolog (hSPE-39) (VPS33B-interacting protein in apical-basolateral polarity regulator) (VPS33B-interacting protein in polarity and apical restriction)	VIPAS39 C14orf133 SPE39 VIPAR	Homo sapiens (Human)	493
Q9NXL6	SIDT1_HUMAN	reviewed	SID1 transmembrane family member 1	SIDT1	Homo sapiens (Human)	827
Q8NBJ9	SIDT2_HUMAN	reviewed	SID1 transmembrane family member 2	SIDT2 CGI-40 PSEC0072 UNQ685/PRO1325	Homo sapiens (Human)	832
Q92540	SMG7_HUMAN	reviewed	Protein SMG7 (EST1-like protein C) (SMG-7 homolog) (hSMG-7)	SMG7 C1orf16 EST1C KIAA0250	Homo sapiens (Human)	1137
Q9H2Y9	SO5A1_HUMAN	reviewed	Solute carrier organic anion transporter family member 5A1 (Organic anion transporter polypeptide-related protein 4) (OATP-RP4) (OATPRP4) (Solute carrier family 21 member 15)	SLCO5A1 OATP5A1 SLC21A15	Homo sapiens (Human)	848
P48595	SPB10_HUMAN	reviewed	Serpin B10 (Bomapin) (Peptidase inhibitor 10) (PI-10)	SERPINB10 PI10	Homo sapiens (Human)	397
Q9NTJ3	SMC4_HUMAN	reviewed	Structural maintenance of chromosomes protein 4 (SMC protein 4) (SMC-4) (Chromosome-associated polypeptide C) (hCAP-C) (XCAP-C homolog)	SMC4 CAPC SMC4L1	Homo sapiens (Human)	1288
Q8IVW8	SPNS2_HUMAN	reviewed	Protein spinster homolog 2	SPNS2	Homo sapiens (Human)	549
Q9ULZ2	STAP1_HUMAN	reviewed	Signal-transducing adaptor protein 1 (STAP-1) (BCR downstream-signaling protein 1) (Docking protein BRDG1) (Stem cell adaptor protein 1)	STAP1 BRDG1	Homo sapiens (Human)	295
P08842	STS_HUMAN	reviewed	Steryl-sulfatase (EC 3.1.6.2) (Arylsulfatase C) (ASC) (Steroid sulfatase) (Steryl-sulfate sulfohydrolase)	STS ARSC1	Homo sapiens (Human)	583
Q8N434	SVOPL_HUMAN	reviewed	Putative transporter SVOPL (SV2-related protein-like) (SVOP-like protein)	SVOPL	Homo sapiens (Human)	492
Q14515	SPRL1_HUMAN	reviewed	SPARC-like protein 1 (High endothelial venule protein) (Hevin) (MAST 9)	SPARCL1	Homo sapiens (Human)	664
P30874	SSR2_HUMAN	reviewed	Somatostatin receptor type 2 (SS-2-R) (SS2-R) (SS2R) (SRIF-1)	SSTR2	Homo sapiens (Human)	369
Q92502	STAR8_HUMAN	reviewed	StAR-related lipid transfer protein 8 (Deleted in liver cancer 3 protein) (DLC-3) (START domain-containing protein 8) (StARD8) (START-GAP3)	STARD8 DLC3 KIAA0189	Homo sapiens (Human)	1023
P52630	STAT2_HUMAN	reviewed	Signal transducer and activator of transcription 2 (p113)	STAT2	Homo sapiens (Human)	851
Q9Y2K9	STB5L_HUMAN	reviewed	Syntaxin-binding protein 5-like (Lethal(2) giant larvae protein homolog 4) (Tomosyn-2)	STXBP5L KIAA1006 LLGL4	Homo sapiens (Human)	1186
P59538	T2R31_HUMAN	reviewed	Taste receptor type 2 member 31 (T2R31) (Taste receptor type 2 member 44) (T2R44) (Taste receptor type 2 member 53) (T2R53)	TAS2R31 TAS2R44	Homo sapiens (Human)	309
Q96GW9	SYMM_HUMAN	reviewed	Methionine--tRNA ligase, mitochondrial (EC 6.1.1.10) (Methionyl-tRNA synthetase 2) (Mitochondrial methionyl-tRNA synthetase) (MtMetRS)	MARS2	Homo sapiens (Human)	593
P59536	T2R41_HUMAN	reviewed	Taste receptor type 2 member 41 (T2R41) (Taste receptor type 2 member 59) (T2R59)	TAS2R41	Homo sapiens (Human)	307
P59551	T2R60_HUMAN	reviewed	Taste receptor type 2 member 60 (T2R60) (Taste receptor type 2 member 56) (T2R56)	TAS2R60	Homo sapiens (Human)	318
Q9NT68	TEN2_HUMAN	reviewed	Teneurin-2 (Ten-2) (Protein Odd Oz/ten-m homolog 2) (Tenascin-M2) (Ten-m2) (Teneurin transmembrane protein 2) [Cleaved into: Ten-2, soluble form; Ten-2 intracellular domain (Ten-2 ICD)]	TENM2 KIAA1127 ODZ2 TNM2	Homo sapiens (Human)	2774
Q6N022	TEN4_HUMAN	reviewed	Teneurin-4 (Ten-4) (Protein Odd Oz/ten-m homolog 4) (Tenascin-M4) (Ten-m4) (Teneurin transmembrane protein 4)	TENM4 KIAA1302 ODZ4 TNM4	Homo sapiens (Human)	2769
Q9NX61	T161A_HUMAN	reviewed	Transmembrane protein 161A (Adaptive response to oxidative stress protein 29) (AROS-29)	TMEM161A UNQ582/PRO1152	Homo sapiens (Human)	479
P09758	TACD2_HUMAN	reviewed	Tumor-associated calcium signal transducer 2 (Cell surface glycoprotein Trop-2) (Membrane component chromosome 1 surface marker 1) (Pancreatic carcinoma marker protein GA733-1)	TACSTD2 GA733-1 M1S1 TROP2	Homo sapiens (Human)	323
Q9P273	TEN3_HUMAN	reviewed	Teneurin-3 (Ten-3) (Protein Odd Oz/ten-m homolog 3) (Tenascin-M3) (Ten-m3) (Teneurin transmembrane protein 3)	TENM3 KIAA1455 ODZ3 TNM3	Homo sapiens (Human)	2699
Q13769	THOC5_HUMAN	reviewed	THO complex subunit 5 homolog (Functional spliceosome-associated protein 79) (fSAP79) (NF2/meningioma region protein pK1.3) (Placental protein 39.2) (PP39.2) (hTREX90)	THOC5 C22orf19 KIAA0983	Homo sapiens (Human)	683
Q9UHD2	TBK1_HUMAN	reviewed	Serine/threonine-protein kinase TBK1 (EC 2.7.11.1) (NF-kappa-B-activating kinase) (T2K) (TANK-binding kinase 1)	TBK1 NAK	Homo sapiens (Human)	729
Q9UKZ4	TEN1_HUMAN	reviewed	Teneurin-1 (Ten-1) (Protein Odd Oz/ten-m homolog 1) (Tenascin-M1) (Ten-m1) (Teneurin transmembrane protein 1) [Cleaved into: Ten-1 intracellular domain (IDten-1) (Ten-1 ICD); Teneurin C-terminal-associated peptide (TCPA-1) (Ten-1 extracellular domain) (Ten-1 ECD)]	TENM1 ODZ1 TNM1	Homo sapiens (Human)	2725
Q8NI27	THOC2_HUMAN	reviewed	THO complex subunit 2 (Tho2) (hTREX120)	THOC2 CXorf3	Homo sapiens (Human)	1593
Q9H330	TM245_HUMAN	reviewed	Transmembrane protein 245 (Protein CG-2)	TMEM245 C9orf5	Homo sapiens (Human)	911
Q9NS93	TM7S3_HUMAN	reviewed	Transmembrane 7 superfamily member 3 (Seven span transmembrane protein)	TM7SF3	Homo sapiens (Human)	570
Q8N394	TMTC2_HUMAN	reviewed	Transmembrane and TPR repeat-containing protein 2	TMTC2	Homo sapiens (Human)	836
P10600	TGFB3_HUMAN	reviewed	Transforming growth factor beta-3 (TGF-beta-3) [Cleaved into: Latency-associated peptide (LAP)]	TGFB3	Homo sapiens (Human)	412
Q8IVF5	TIAM2_HUMAN	reviewed	T-lymphoma invasion and metastasis-inducing protein 2 (TIAM-2) (SIF and TIAM1-like exchange factor)	TIAM2 KIAA2016 STEF	Homo sapiens (Human)	1701
Q86XT9	TM219_HUMAN	reviewed	Insulin-like growth factor-binding protein 3 receptor (IGFBP-3R) (Transmembrane protein 219)	TMEM219	Homo sapiens (Human)	240
Q9Y320	TMX2_HUMAN	reviewed	Thioredoxin-related transmembrane protein 2 (Cell proliferation-inducing gene 26 protein) (Thioredoxin domain-containing protein 14)	TMX2 TXNDC14 CGI-31 My009 PIG26 PSEC0045 UNQ237/PRO270	Homo sapiens (Human)	296
Q5JTV8	TOIP1_HUMAN	reviewed	Torsin-1A-interacting protein 1 (Lamin-associated protein 1B) (LAP1B)	TOR1AIP1 LAP1	Homo sapiens (Human)	583
Q8IU68	TMC8_HUMAN	reviewed	Transmembrane channel-like protein 8 (Epidermodysplasia verruciformis protein 2)	TMC8 EVER2 EVIN2	Homo sapiens (Human)	726
Q12767	TMM94_HUMAN	reviewed	Transmembrane protein 94	TMEM94 KIAA0195	Homo sapiens (Human)	1356
P61812	TGFB2_HUMAN	reviewed	Transforming growth factor beta-2 (TGF-beta-2) (BSC-1 cell growth inhibitor) (Cetermin) (Glioblastoma-derived T-cell suppressor factor) (G-TSF) (Polyergin) [Cleaved into: Latency-associated peptide (LAP)]	TGFB2	Homo sapiens (Human)	414
Q9NVH6	TMLH_HUMAN	reviewed	Trimethyllysine dioxygenase, mitochondrial (EC 1.14.11.8) (Epsilon-trimethyllysine 2-oxoglutarate dioxygenase) (Epsilon-trimethyllysine hydroxylase) (TML hydroxylase) (TML-alpha-ketoglutarate dioxygenase) (TML dioxygenase) (TMLD)	TMLHE TMLH	Homo sapiens (Human)	421
Q7Z402	TMC7_HUMAN	reviewed	Transmembrane channel-like protein 7	TMC7	Homo sapiens (Human)	723
Q8NFQ8	TOIP2_HUMAN	reviewed	Torsin-1A-interacting protein 2 (Lumenal domain-like LAP1)	TOR1AIP2 IFRG15 LULL1	Homo sapiens (Human)	470
Q9H2S6	TNMD_HUMAN	reviewed	Tenomodulin (TeM) (hTeM) (Chondromodulin-1-like protein) (ChM1L) (hChM1L) (Chondromodulin-I-like protein) (Myodulin) (Tendin)	TNMD CHM1L UNQ771/PRO1565	Homo sapiens (Human)	317
Q99805	TM9S2_HUMAN	reviewed	Transmembrane 9 superfamily member 2 (p76)	TM9SF2	Homo sapiens (Human)	663
Q9NSU2	TREX1_HUMAN	reviewed	Three-prime repair exonuclease 1 (EC 3.1.11.2) (3'-5' exonuclease TREX1) (DNase III)	TREX1	Homo sapiens (Human)	369
P48023	TNFL6_HUMAN	reviewed	Tumor necrosis factor ligand superfamily member 6 (Apoptosis antigen ligand) (APTL) (CD95 ligand) (CD95-L) (Fas antigen ligand) (Fas ligand) (FasL) (CD antigen CD178) [Cleaved into: Tumor necrosis factor ligand superfamily member 6, membrane form; Tumor necrosis factor ligand superfamily member 6, soluble form (Receptor-binding FasL ectodomain) (Soluble Fas ligand) (sFasL); ADAM10-processed FasL …	FASLG APT1LG1 CD95L FASL TNFSF6	Homo sapiens (Human)	281
Q86W33	TPRA1_HUMAN	reviewed	Transmembrane protein adipocyte-associated 1 (Integral membrane protein GPR175) (Transmembrane protein 227)	TPRA1 GPR175 TMEM227 PP6566	Homo sapiens (Human)	373
Q15035	TRAM2_HUMAN	reviewed	Translocating chain-associated membrane protein 2	TRAM2 KIAA0057	Homo sapiens (Human)	370
Q96GJ1	TRM2_HUMAN	reviewed	tRNA (uracil(54)-C(5))-methyltransferase homolog (EC 2.1.1.35) (TRM2 homolog)	TRMT2B CXorf34	Homo sapiens (Human)	504
Q8IZ69	TRM2A_HUMAN	reviewed	tRNA (uracil-5-)-methyltransferase homolog A (EC 2.1.1.-) (HpaII tiny fragments locus 9c protein)	TRMT2A HTF9C	Homo sapiens (Human)	625
Q8NDW8	TT21A_HUMAN	reviewed	Tetratricopeptide repeat protein 21A (TPR repeat protein 21A) (Stress-inducible protein 2)	TTC21A STI2	Homo sapiens (Human)	1320
P16473	TSHR_HUMAN	reviewed	Thyrotropin receptor (Thyroid-stimulating hormone receptor) (TSH-R)	TSHR LGR3	Homo sapiens (Human)	764
O94966	UBP19_HUMAN	reviewed	Ubiquitin carboxyl-terminal hydrolase 19 (EC 3.4.19.12) (Deubiquitinating enzyme 19) (Ubiquitin thioesterase 19) (Ubiquitin-specific-processing protease 19) (Zinc finger MYND domain-containing protein 9)	USP19 KIAA0891 ZMYND9	Homo sapiens (Human)	1318
Q6PKC3	TXD11_HUMAN	reviewed	Thioredoxin domain-containing protein 11 (EF-hand-binding protein 1)	TXNDC11 EFP1	Homo sapiens (Human)	985
Q86XW9	TXND6_HUMAN	reviewed	Thioredoxin domain-containing protein 6 (Thioredoxin-like protein 2) (Txl-2)	NME9 TXL2 TXNDC6	Homo sapiens (Human)	330
O43396	TXNL1_HUMAN	reviewed	Thioredoxin-like protein 1 (32 kDa thioredoxin-related protein)	TXNL1 TRP32 TXL TXNL	Homo sapiens (Human)	289
Q8NFA0	UBP32_HUMAN	reviewed	Ubiquitin carboxyl-terminal hydrolase 32 (EC 3.4.19.12) (Deubiquitinating enzyme 32) (Renal carcinoma antigen NY-REN-60) (Ubiquitin thioesterase 32) (Ubiquitin-specific-processing protease 32)	USP32 USP10	Homo sapiens (Human)	1604
P35503	UD13_HUMAN	reviewed	UDP-glucuronosyltransferase 1-3 (UDPGT 1-3) (UGT1*3) (UGT1-03) (UGT1.3) (EC 2.4.1.17) (UDP-glucuronosyltransferase 1-C) (UGT-1C) (UGT1C) (UDP-glucuronosyltransferase 1A3)	UGT1A3 GNT1 UGT1	Homo sapiens (Human)	534
Q8IZJ1	UNC5B_HUMAN	reviewed	Netrin receptor UNC5B (Protein unc-5 homolog 2) (Protein unc-5 homolog B) (p53-regulated receptor for death and life protein 1) (p53RDL1)	UNC5B P53RDL1 UNC5H2 UNQ1883/PRO4326	Homo sapiens (Human)	945
P35125	UBP6_HUMAN	reviewed	Ubiquitin carboxyl-terminal hydrolase 6 (EC 3.4.19.12) (Deubiquitinating enzyme 6) (Proto-oncogene TRE-2) (Ubiquitin thioesterase 6) (Ubiquitin-specific-processing protease 6)	USP6 HRP1 TRE2	Homo sapiens (Human)	1406
Q6ZN44	UNC5A_HUMAN	reviewed	Netrin receptor UNC5A (Protein unc-5 homolog 1) (Protein unc-5 homolog A)	UNC5A KIAA1976 UNC5H1	Homo sapiens (Human)	842
O95185	UNC5C_HUMAN	reviewed	Netrin receptor UNC5C (Protein unc-5 homolog 3) (Protein unc-5 homolog C)	UNC5C UNC5H3	Homo sapiens (Human)	931
O75445	USH2A_HUMAN	reviewed	Usherin (Usher syndrome type IIa protein) (Usher syndrome type-2A protein)	USH2A	Homo sapiens (Human)	5202
O75691	UTP20_HUMAN	reviewed	Small subunit processome component 20 homolog (Down-regulated in metastasis protein) (Novel nucleolar protein 73) (NNP73) (Protein Key-1A6)	UTP20 DRIM	Homo sapiens (Human)	2785
Q6PFW1	VIP1_HUMAN	reviewed	Inositol hexakisphosphate and diphosphoinositol-pentakisphosphate kinase 1 (EC 2.7.4.21) (EC 2.7.4.24) (Diphosphoinositol pentakisphosphate kinase 1) (Histidine acid phosphatase domain-containing protein 2A) (IP6 kinase) (Inositol pyrophosphate synthase 1) (InsP6 and PP-IP5 kinase 1) (VIP1 homolog) (hsVIP1)	PPIP5K1 HISPPD2A IP6K IPS1 KIAA0377 VIP1	Homo sapiens (Human)	1433
O43314	VIP2_HUMAN	reviewed	Inositol hexakisphosphate and diphosphoinositol-pentakisphosphate kinase 2 (EC 2.7.4.21) (EC 2.7.4.24) (Diphosphoinositol pentakisphosphate kinase 2) (Histidine acid phosphatase domain-containing protein 1) (InsP6 and PP-IP5 kinase 2) (VIP1 homolog 2) (hsVIP2)	PPIP5K2 HISPPD1 KIAA0433 VIP2	Homo sapiens (Human)	1243
Q96AX1	VP33A_HUMAN	reviewed	Vacuolar protein sorting-associated protein 33A (hVPS33A)	VPS33A	Homo sapiens (Human)	596
Q3ZAQ7	VMA21_HUMAN	reviewed	Vacuolar ATPase assembly integral membrane protein VMA21 (Myopathy with excessive autophagy protein)	VMA21 MEAX XMEA	Homo sapiens (Human)	101
Q5T9L3	WLS_HUMAN	reviewed	Protein wntless homolog (Integral membrane protein GPR177) (Protein evenness interrupted homolog) (EVI) (Putative NF-kappa-B-activating protein 373)	WLS C1orf139 GPR177 UNQ85/PRO18667	Homo sapiens (Human)	541
Q15061	WDR43_HUMAN	reviewed	WD repeat-containing protein 43	WDR43 KIAA0007 UTP5	Homo sapiens (Human)	677
Q6AWC2	WWC2_HUMAN	reviewed	Protein WWC2 (BH-3-only member B) (WW domain-containing protein 2)	WWC2 BOMB	Homo sapiens (Human)	1192
Q5GH70	XKR9_HUMAN	reviewed	XK-related protein 9	XKR9 XRG9	Homo sapiens (Human)	373
Q9H6D3	XKR8_HUMAN	reviewed	XK-related protein 8 (hXkr8) [Cleaved into: XK-related protein 8, processed form]	XKR8 XRG8	Homo sapiens (Human)	395
Q5VZL5	ZMYM4_HUMAN	reviewed	Zinc finger MYM-type protein 4 (Zinc finger protein 262)	ZMYM4 KIAA0425 ZNF262	Homo sapiens (Human)	1548
Q15326	ZMY11_HUMAN	reviewed	Zinc finger MYND domain-containing protein 11 (Adenovirus 5 E1A-binding protein) (Bone morphogenetic protein receptor-associated molecule 1) (Protein BS69)	ZMYND11 BRAM1 BS69	Homo sapiens (Human)	602
Q9P2E3	ZNFX1_HUMAN	reviewed	NFX1-type zinc finger-containing protein 1	ZNFX1 KIAA1404	Homo sapiens (Human)	1918
Q8IVQ6	ZDH21_HUMAN	reviewed	Palmitoyltransferase ZDHHC21 (EC 2.3.1.225) (Zinc finger DHHC domain-containing protein 21) (DHHC-21)	ZDHHC21	Homo sapiens (Human)	265
Q8IYP9	ZDH23_HUMAN	reviewed	Palmitoyltransferase ZDHHC23 (EC 2.3.1.225) (Zinc finger DHHC domain-containing protein 23) (DHHC-23) (zDHHC23)	ZDHHC23	Homo sapiens (Human)	409
Q7Z7L7	ZER1_HUMAN	reviewed	Protein zer-1 homolog (Hzyg) (Zyg-11 homolog B-like protein)	ZER1 C9orf60 ZYG ZYG11BL	Homo sapiens (Human)	766
Q92610	ZN592_HUMAN	reviewed	Zinc finger protein 592	ZNF592 KIAA0211	Homo sapiens (Human)	1267
Q9C0B5	ZDHC5_HUMAN	reviewed	Palmitoyltransferase ZDHHC5 (EC 2.3.1.225) (Zinc finger DHHC domain-containing protein 5) (DHHC-5) (Zinc finger protein 375)	ZDHHC5 KIAA1748 ZNF375	Homo sapiens (Human)	715
P98169	ZXDB_HUMAN	reviewed	Zinc finger X-linked protein ZXDB	ZXDB	Homo sapiens (Human)	803
Q9NUE0	ZDH18_HUMAN	reviewed	Palmitoyltransferase ZDHHC18 (EC 2.3.1.225) (Zinc finger DHHC domain-containing protein 18) (DHHC-18)	ZDHHC18	Homo sapiens (Human)	388
Q96JM2	ZN462_HUMAN	reviewed	Zinc finger protein 462	ZNF462 KIAA1803	Homo sapiens (Human)	2506
Q14202	ZMYM3_HUMAN	reviewed	Zinc finger MYM-type protein 3 (Zinc finger protein 261)	ZMYM3 DXS6673E KIAA0385 ZNF261	Homo sapiens (Human)	1370
O95789	ZMYM6_HUMAN	reviewed	Zinc finger MYM-type protein 6 (Transposon-derived Buster2 transposase-like protein) (Zinc finger protein 258)	ZMYM6 Buster2 KIAA1353 ZNF258	Homo sapiens (Human)	1325
Q8TAD4	ZNT5_HUMAN	reviewed	Zinc transporter 5 (ZnT-5) (Solute carrier family 30 member 5) (ZnT-like transporter 1) (hZTL1)	SLC30A5 ZNT5 ZNTL1 ZTL1 UNQ863/PRO1879	Homo sapiens (Human)	765
O43149	ZZEF1_HUMAN	reviewed	Zinc finger ZZ-type and EF-hand domain-containing protein 1	ZZEF1 KIAA0399	Homo sapiens (Human)	2961
P17017	ZNF14_HUMAN	reviewed	Zinc finger protein 14 (Gonadotropin-inducible ovary transcription repressor 4) (GIOT-4) (Zinc finger protein KOX6)	ZNF14 GIOT4 KOX6	Homo sapiens (Human)	642
P98168	ZXDA_HUMAN	reviewed	Zinc finger X-linked protein ZXDA	ZXDA	Homo sapiens (Human)	799
