# Supplementary material for: The Sequence-specific Peptide-binding Activity of the Protein Sulfide Isomerase AGR2 Directs Its Stable Binding to the Oncogenic Receptor EpCAM
Source: Mol Cell Proteomics. 2018 Jan 16;17(4):737–63. doi: 10.1074/mcp.RA118.000573 (PMC5880107; doi:10.1074/mcp.RA118.000573)
Supplement: Supplemental Data [file supp_RA118.000573_134890_0_supp_50216_p25860.xlsx]

## Sheet: Gene details
Name of data set: TxILYFYF
No. of mapped items: 395
No. of unmapped items: 16
No. of redundant items: 0
Is data set quantitative :NO
Mapped items:
Search Term	Enrtez GeneID		Gene Symbol	Description	Alternate names	Chromosome	Map location
Q8IUA7	10350		ABCA9	ATP-binding cassette, sub-family A (ABC1), member 9	EST640918	17	17q24.2
Q7L211	84945		ABHD13	abhydrolase domain containing 13	BEM46L1|C13orf6|bA153I24.2	13	13q33.3
Q969K4	80325		ABTB1	ankyrin repeat and BTB (POZ) domain containing 1	BPOZ|BTB3|BTBD21|EF1ABP	3	3q21
P01009	5265		SERPINA1	serpin peptidase inhibitor, clade A (alpha-1 antiproteinase, antitrypsin), member 1	A1A|A1AT|AAT|PI|PI1|PRO2275|alpha1AT	14	14q32.1
P00813	100		ADA	adenosine deaminase	-	20	20q13.12
Q6QNK2	283383		GPR133	G protein-coupled receptor 133	PGR25	12	12q24.33
O00468	375790		AGRN	agrin	CMSPPD	1	1p36.33
Q15848	9370		ADIPOQ	adiponectin, C1Q and collagen domain containing	ACDC|ACRP30|ADIPQTL1|ADPN|APM-1|APM1|GBP28	3	3q27
Q8NFM4	196883		ADCY4	adenylate cyclase 4	AC4	14	14q12
Q96Q35	130540		ALS2CR12	amyotrophic lateral sclerosis 2 (juvenile) chromosome region, candidate 12	-	2	2q33.1
Q99490	116986		AGAP2	ArfGAP with GTPase domain, ankyrin repeat and PH domain 2	CENTG1|GGAP2|PIKE	12	12q14.1
P54922	141		ADPRH	ADP-ribosylarginine hydrolase	ARH1	3	3q13.31-q13.33
Q5XXA6	55107		ANO1	anoctamin 1, calcium activated chloride channel	DOG1|ORAOV2|TAOS2|TMEM16A	11	11q13.3
Q8N302	55109		AGGF1	angiogenic factor with G patch and FHA domains 1	GPATC7|GPATCH7|HSU84971|HUS84971|VG5Q	5	5q13.3
Q96QP1	80216		ALPK1	alpha-kinase 1	8430410J10Rik|LAK	4	4q25
Q2VPB7	91056		AP5B1	adaptor-related protein complex 5, beta 1 subunit	AP-5|PP1030	11	11q13.1
O76027	8416		ANXA9	annexin A9	ANX31	1	1q21
Q8N6D5	147463		ANKRD29	ankyrin repeat domain 29	-	18	18q11.2
Q8WXK1	142685		ASB15	ankyrin repeat and SOCS box containing 15	-	7	7q31.31
Q92485	27293		SMPDL3B	sphingomyelin phosphodiesterase, acid-like 3B	ASML3B	1	1p35.3
Q13790	319		APOF	apolipoprotein F	Apo-F|LTIP	12	12q13.3
Q92484	10924		SMPDL3A	sphingomyelin phosphodiesterase, acid-like 3A	ASM3A|ASML3a|yR36GH4.1	6	6q22.31
P51690	415		ARSE	arylsulfatase E (chondrodysplasia punctata 1)	ASE|CDPX|CDPX1|CDPXR	X	Xp22.3
Q8WXJ9	127247		ASB17	ankyrin repeat and SOCS box containing 17	Asb-17	1	1p31.1
Q2TAZ0	23130		ATG2A	autophagy related 2A	-	11	11q13.1
P25705	498		ATP5A1	ATP synthase, H+ transporting, mitochondrial F1 complex, alpha subunit 1, cardiac muscle	ATP5A|ATP5AL2|ATPM|HEL-S-123m|MC5DN4|MOM2|OMR|ORM|hATP1	18	18q21
Q5T5X7	57673		BEND3	BEN domain containing 3	KIAA1553	6	6q21
O75752	8706		B3GALNT1	beta-1,3-N-acetylgalactosaminyltransferase 1 (globoside blood group)	B3GALT3|GLCT3|GLOB|Gb4Cer|P|P1|beta3Gal-T3|galT3	3	3q25
Q9Y6J0	23523		CABIN1	calcineurin binding protein 1	CAIN|PPP3IN	22	22q11.23
Q00975	774		CACNA1B	calcium channel, voltage-dependent, N type, alpha 1B subunit	BIII|CACNL1A5|CACNN|Cav2.2	9	9q34
Q12864	1015		CDH17	cadherin 17, LI cadherin (liver-intestine)	CDH16|HPT-1|HPT1	8	8q22.1
Q9Y2G2	22900		CARD8	caspase recruitment domain family, member 8	CARDINAL|DACAR|DAKAR|NDPP|NDPP1|TUCAN	19	19q13.33
P22223	1001		CDH3	cadherin 3, type 1, P-cadherin (placental)	CDHP|HJMD|PCAD	16	16q22.1
P20807	825		CAPN3	calpain 3, (p94)	CANP3|CANPL3|LGMD2|LGMD2A|nCL-1|p94	15	15q15.1
P04040	847		CAT	catalase	-	11	11p13
P15169	1369		CPN1	carboxypeptidase N, polypeptide 1	CPN|SCPN	10	10q24.2
Q13948	1523		CUX1	cut-like homeobox 1	CASP|CDP|CDP/Cut|CDP1|COY1|CUTL1|CUX|Clox|Cux/CDP|GOLIM6|Nbla10317|p100|p110|p200|p75	7	7q22.1
O60359	10368		CACNG3	calcium channel, voltage-dependent, gamma subunit 3	-	16	16p12.1
P51681	1234		CCR5	chemokine (C-C motif) receptor 5 (gene/pseudogene)	CC-CKR-5|CCCKR5|CCR-5|CD195|CKR-5|CKR5|CMKBR5|IDDM22	3	3p21.31
P10747	940		CD28	CD28 molecule	Tp44	2	2q33
P32248	1236		CCR7	chemokine (C-C motif) receptor 7	BLR2|CD197|CDw197|CMKBR7|EBI1	17	17q12-q21.2
Q5BJE1	374864		CCDC178	coiled-coil domain containing 178	C18orf34	18	18q12.1
Q8WUX2	494143		CHAC2	ChaC, cation transport regulator homolog 2 (E. coli)	-	2	2p16
Q9H6K1	64771		C6orf106	chromosome 6 open reading frame 106	FP852|dJ391O22.4	6	6p21.31
O75503	1203		CLN5	ceroid-lipofuscinosis, neuronal 5	NCL	13	13q21.1-q32
Q86WJ1	9557		CHD1L	chromodomain helicase DNA binding protein 1-like	ALC1|CHDL	1	1q12
Q8N3K9	202333		CMYA5	cardiomyopathy associated 5	C5orf10|SPRYD2|TRIM76	5	5q14.1
O75175	4849		CNOT3	CCR4-NOT transcription complex, subunit 3	LENG2|NOT3|NOT3H	19	19q13.4
Q2KHT3	23274		CLEC16A	C-type lectin domain family 16, member A	Gop-1|KIAA0350	16	16p13.13
Q96KA5	81037		CLPTM1L	CLPTM1-like	CRR9	5	5p15.33
Q7KZN9	1355		COX15	cytochrome c oxidase assembly homolog 15 (yeast)	CEMCOX2	10	10q24
Q8NHV5	102725138		-
Q8NHV5	730094		-
Q9BVV8	55009		C19orf24	chromosome 19 open reading frame 24	-	19	19p13.3
Q92523	1375		CPT1B	carnitine palmitoyltransferase 1B (muscle)	CPT1-M|CPT1M|CPTI|CPTI-M|M-CPT1|MCCPT1|MCPT1	22	22q13.33
Q86XM0	257062		CATSPERD	catsper channel auxiliary subunit delta	TMEM146	19	19p13.3
Q14999	9820		CUL7	cullin 7	3M1|KIAA0076|dJ20C7.5	6	6p21.1
Q9HB55	64816		CYP3A43	cytochrome P450, family 3, subfamily A, polypeptide 43	-	7	7q21.1
Q8NEC5	117144		CATSPER1	cation channel, sperm associated 1	CATSPER|SPGF7	11	11q12.1
P32302	643		CXCR5	chemokine (C-X-C motif) receptor 5	BLR1|CD185|MDR15	11	11q23.3
Q9P1W3	57156		TMEM63C	transmembrane protein 63C	C14orf171|CSC1|hsCSC1	14	14q24.3
Q7Z407	114788		CSMD3	CUB and Sushi multiple domains 3	-	8	8q23.3
P16410	1493		CTLA4	cytotoxic T-lymphocyte-associated protein 4	CD|CD152|CELIAC3|CTLA-4|GRD4|GSE|IDDM12	2	2q33
Q6ZPD9	147991		DPY19L3	dpy-19-like 3 (C. elegans)	-	19	19q13.11
Q8NCS7	204962		SLC44A5	solute carrier family 44, member 5	CTL5	1	1p31.1
Q8IWT3	23113		CUL9	cullin 9	H7AP1|PARC	6	6p21.1
Q6ZMK1	50626		CYHR1	cysteine/histidine-rich 1	CHRP	8	8q24.3
Q66K64	90379		DCAF15	DDB1 and CUL4 associated factor 15	C19orf72	19	19p13.12
Q96FC9	1663		DDX11	DEAD/H (Asp-Glu-Ala-Asp/His) box helicase 11	CHL1|CHLR1|KRG2|WABS	12	12p11
Q8TDM6	9231		DLG5	discs, large homolog 5 (Drosophila)	LP-DLG|P-DLG5|PDLG	10	10q23
Q8TDJ6	23312		DMXL2	Dmx-like 2	RC3	15	15q21.2
Q8IYB7	129563		DIS3L2	DIS3 like 3'-5' exoribonuclease 2	FAM6A|PRLMNS|hDIS3L2	2	2q37.1
A7MBM2	85455		DISP2	dispatched homolog 2 (Drosophila)	DISPB|HsT16908	15	15q15.1
Q8IZU8	92126		DSEL	dermatan sulfate epimerase-like	C18orf4	18	18q22.1
O75923	8291		DYSF	dysferlin	FER1L1|LGMD2B|MMD1	2	2p13.3
Q8TD84	57453		DSCAML1	Down syndrome cell adhesion molecule like 1	-	11	11q23
P25101	1909		EDNRA	endothelin receptor type A	ET-A|ETA|ETA-R|ETAR|ETRA|hET-AR	4	4q31.22
Q96DT5	8701		DNAH11	dynein, axonemal, heavy chain 11	CILD7|DNAHBL|DNAHC11|DNHBL|DPL11	7	7p21
Q9H6Z9	112399		EGLN3	egl-9 family hypoxia-inducible factor 3	HIFP4H3|HIFPH3|PHD3	14	14q13.1
Q96KS0	112398		EGLN2	egl-9 family hypoxia-inducible factor 2	EIT6|HIF-PH1|HIFPH1|HPH-1|HPH-3|PHD1	19	19q13.2
P16422	4072		EPCAM	epithelial cell adhesion molecule	DIAR5|EGP-2|EGP314|EGP40|ESA|HNPCC8|KS1/4|KSA|M4S1|MIC18|MK-1|TACSTD1|TROP1	2	2p21
Q9GZT9	54583		EGLN1	egl-9 family hypoxia-inducible factor 1	C1orf12|ECYT3|HIF-PH2|HIFPH2|HPH-2|HPH2|PHD2|SM20|ZMYND6	1	1q42.1
Q16134	2110		ETFDH	electron-transferring-flavoprotein dehydrogenase	ETFQO|MADD	4	4q32-q35
A0FGR9	83850		ESYT3	extended synaptotagmin-like protein 3	CHR3SYT|E-Syt3|FAM62C	3	3q22.3
Q7Z589	56946		C11orf30	chromosome 11 open reading frame 30	EMSY	11	11q13.5
Q5VWN6	54906		FAM208B	family with sequence similarity 208, member B	C10orf18|bA318E3.2	10	10p15.1
Q7L0X2	131831		ERICH6	glutamate-rich 6	C3orf44|ERICH6A|FAM194A	3	3q25.1
Q99502	2138		EYA1	EYA transcriptional coactivator and phosphatase 1	BOP|BOR|BOS1|OFC1	8	8q13.3
P12259	2153		F5	coagulation factor V (proaccelerin, labile factor)	FVL|PCCF|RPRGL1|THPH2	1	1q23
O95677	2070		EYA4	EYA transcriptional coactivator and phosphatase 4	CMD1J|DFNA10	6	6q23
Q99504	2140		EYA3	EYA transcriptional coactivator and phosphatase 3	-	1	1p36
Q92636	8439		NSMAF	neutral sphingomyelinase (N-SMase) activation associated factor	FAN	8	8q12-q13
P08637	2214		FCGR3A	Fc fragment of IgG, low affinity IIIa, receptor (CD16a)	CD16|CD16A|FCG3|FCGR3|FCGRIII|FCR-10|FCRIII|FCRIIIA|IGFR3|IMD20	1	1q23
Q9UBU6	51439		FAM8A1	family with sequence similarity 8, member A1	AHCP	6	6p23
Q9UKT7	26224		FBXL3	F-box and leucine-rich repeat protein 3	FBL3|FBL3A|FBXL3A	13	13q22
O00167	2139		EYA2	EYA transcriptional coactivator and phosphatase 2	EAB1	20	20q13.1
A5D6W6	161247		FITM1	fat storage-inducing transmembrane protein 1	FIT1	14	14q12
Q14289	2185		PTK2B	protein tyrosine kinase 2 beta	CADTK|CAKB|FADK2|FAK2|PKB|PTK|PYK2|RAFTK	8	8p21.1
O75015	2215		FCGR3B	Fc fragment of IgG, low affinity IIIb, receptor (CD16b)	CD16|CD16b|FCG3|FCGR3|FCR-10|FCRIII|FCRIIIb	1	1q23
Q9UK97	26268		FBXO9	F-box protein 9	FBX9|NY-REN-57|VCIA1|dJ341E18.2	6	6p12.3-p11.2
Q9BYC5	2530		FUT8	fucosyltransferase 8 (alpha (1,6) fucosyltransferase)	-	14	14q24.3
Q9UKT6	26223		FBXL21	F-box and leucine-rich repeat protein 21 (gene/pseudogene)	FBL3B|FBXL3B|FBXL3P|Fbl21	5	5q31
Q96CN9	79571		GCC1	GRIP and coiled-coil domain containing 1	GCC1P|GCC88	7	7q32.1
Q8WTR4	81544		GDPD5	glycerophosphodiester phosphodiesterase domain containing 5	GDE2|PP1665	11	11q13.4-q13.5
O76003	10539		GLRX3	glutaredoxin 3	GLRX4|GRX3|GRX4|PICOT|TXNL2|TXNL3	10	10q26
Q96PE1	25960		GPR124	G protein-coupled receptor 124	TEM5	8	8p11.23
Q49SQ1	2856		GPR33	G protein-coupled receptor 33 (gene/pseudogene)	-	14	14q12
O95800	10936		GPR75	G protein-coupled receptor 75	GPRchr2|WI31133	2	2p16
P34897	6472		SHMT2	serine hydroxymethyltransferase 2 (mitochondrial)	GLYA|HEL-S-51e|SHMT	12	12q12-q14
P15586	2799		GNS	glucosamine (N-acetyl)-6-sulfatase	G6S	12	12q14
Q6ZVE7	127845		GOLT1A	golgi transport 1A	CGI-141|GOT1|HMFN1187|YMR292W	1	1q32.1
Q7Z602	353345		GPR141	G protein-coupled receptor 141	PGR13	7	7p14.1
Q9UJ42	26996		GPR160	G protein-coupled receptor 160	GPCR1|GPCR150	3	3q26.2-q27
P34896	6470		SHMT1	serine hydroxymethyltransferase 1 (soluble)	CSHMT|SHMT	17	17p11.2
Q8IYU2	57531		HACE1	HECT domain and ankyrin repeat containing E3 ubiquitin protein ligase 1	-	6	6q16.3
Q9Y5Z7	29915		HCFC2	host cell factor C2	HCF-2|HCF2	12	12q23.3
P02790	3263		HPX	hemopexin	HX	11	11p15.5-p15.4
Q9UM44	11148		HHLA2	HERV-H LTR-associating 2	B7H7	3	3q13.13
Q6MZM0	341208		HEPHL1	hephaestin-like 1	-	11	11q21
Q96RW7	83872		HMCN1	hemicentin 1	ARMD1|FBLN6|FIBL-6|FIBL6	1	1q25.3-q31.1
P30519	3163		HMOX2	heme oxygenase (decycling) 2	HO-2	16	16p13.3
Q8N6P7	58985		IL22RA1	interleukin 22 receptor, alpha 1	CRF2-9|IL22R|IL22R1	1	1p36.11
Q9BYI3	84668		FAM126A	family with sequence similarity 126, member A	DRCTNNB1A|HCC|HLD5|HYCC1	7	7p15.3
Q08334	3588		IL10RB	interleukin 10 receptor, beta	CDW210B|CRF2-4|CRFB4|D21S58|D21S66|IL-10R2	21	21q22.11
P20042	8894		EIF2S2	eukaryotic translation initiation factor 2, subunit 2 beta, 38kDa	EIF2|EIF2B|EIF2beta|PPP1R67|eIF-2-beta	20	20q11.2
Q9ULG1	54617		INO80	INO80 complex subunit	INO80A|INOC1|hINO80	15	15q15.1
Q96PR1	3747		KCNC2	potassium voltage-gated channel, Shaw-related subfamily, member 2	KV3.2	12	12q14.1
Q14003	3748		KCNC3	potassium voltage-gated channel, Shaw-related subfamily, member 3	KSHIIID|KV3.3|SCA13	19	19q13.33
Q12809	3757		KCNH2	potassium voltage-gated channel, subfamily H (eag-related), member 2	ERG1|HERG|HERG1|Kv11.1|LQT2|SQT1	7	7q36.1
P48051	3763		KCNJ6	potassium inwardly-rectifying channel, subfamily J, member 6	BIR1|GIRK-2|GIRK2|KATP-2|KATP2|KCNJ7|KIR3.2|hiGIRK2	21	21q22.1
Q9ULD8	23416		KCNH3	potassium voltage-gated channel, subfamily H (eag-related), member 3	BEC1|ELK2|Kv12.2	12	12q13
P48544	3762		KCNJ5	potassium inwardly-rectifying channel, subfamily J, member 5	CIR|GIRK4|KATP1|KIR3.4|LQT13	11	11q24
Q9H252	81033		KCNH6	potassium voltage-gated channel, subfamily H (eag-related), member 6	ERG-2|ERG2|HERG2|Kv11.2|hERG-2	17	17q23.3
Q9NS40	90134		KCNH7	potassium voltage-gated channel, subfamily H (eag-related), member 7	ERG3|HERG3|Kv11.3	2	2q24.2
Q9HB15	56660		KCNK12	potassium channel, subfamily K, member 12	K2p12.1|THIK-2|THIK2	2	2p16.3
P48547	3746		KCNC1	potassium voltage-gated channel, Shaw-related subfamily, member 1	KV3.1|KV4|NGK2	11	11p15
Q03721	3749		KCNC4	potassium voltage-gated channel, Shaw-related subfamily, member 4	C1orf30|HKSHIIIC|KSHIIIC|KV3.4	1	1p21
Q8N371	79831		KDM8	lysine (K)-specific demethylase 8	JMJD5	16	16p12.1
Q92806	3765		KCNJ9	potassium inwardly-rectifying channel, subfamily J, member 9	GIRK3|KIR3.3	1	1q23.2
Q9HB14	56659		KCNK13	potassium channel, subfamily K, member 13	K2p13.1|THIK-1|THIK1	14	14q32.11
Q2KJY2	55083		KIF26B	kinesin family member 26B	-	1	1q44
O95461	9215		LARGE	like-glycosyltransferase	MDC1D|MDDGA6|MDDGB6	22	22q12.3
O43679	9079		LDB2	LIM domain binding 2	CLIM1|LDB1	4	4p16
Q8IX03	23286		WWC1	WW and C2 domain containing 1	HBEBP3|HBEBP36|KIBRA|MEMRYQTL|PPP1R168	5	5q34
Q9BXB1	55366		LGR4	leucine-rich repeat containing G protein-coupled receptor 4	BNMD17|GPR48	11	11p14-p13
Q86U70	8861		LDB1	LIM domain binding 1	CLIM2|NLI	10	10q24-q25
P19256	965		CD58	CD58 molecule	LFA-3|LFA3|ag3	1	1p13
Q9HBW0	9170		LPAR2	lysophosphatidic acid receptor 2	EDG-4|EDG4|LPA-2|LPA2	19	19p12
Q8IWT6	56262		LRRC8A	leucine rich repeat containing 8 family, member A	AGM5|LRRC8	9	9q34.11
Q8IWU2	22853		LMTK2	lemur tyrosine kinase 2	AATYK2|BREK|KPI-2|KPI2|LMR2|PPP1R100|cprk	7	7q21.3
O00462	4126		MANBA	mannosidase, beta A, lysosomal	MANB1	4	4q24
O60337	10299		MARCH6	membrane-associated ring finger (C3HC4) 6, E3 ubiquitin protein ligase	DOA10|MARCH-VI|RNF176|TEB4	5	5p15.2
O95243	8930		MBD4	methyl-CpG binding domain protein 4	MED1	3	3q21.3
O43934	79157		MFSD11	major facilitator superfamily domain containing 11	ET	17	17q25
Q5HYA8	91147		TMEM67	transmembrane protein 67	JBTS6|MECKELIN|MKS3|NPHP11|TNEM67	8	8q22.1
Q8NDA8	727957		MROH1	maestro heat-like repeat family member 1	HEATR7A	8	8q24.3
Q6ZTZ1	345222		MSANTD1	Myb/SANT-like DNA-binding domain containing 1	C4orf44	4	4p16.3
P11717	3482		IGF2R	insulin-like growth factor 2 receptor	CD222|CIMPR|M6P-R|MPR1|MPRI	6	6q26
P42898	4524		MTHFR	methylenetetrahydrofolate reductase (NAD(P)H)	-	1	1p36.3
Q9Y4I1	4644		MYO5A	myosin VA (heavy chain 12, myoxin)	GS1|MYH12|MYO5|MYR12	15	15q21
Q9ULV0	4645		MYO5B	myosin VB	-	18	18q21
Q8WXI7	94025		MUC16	mucin 16, cell surface associated	CA125	19	19p13.2
Q9NQX4	55930		MYO5C	myosin VC	-	15	15q21
Q13459	4650		MYO9B	myosin IXB	CELIAC4|MYR5	19	19p13.1
Q9NX02	55655		NLRP2	NLR family, pyrin domain containing 2	CLR19.9|NALP2|NBS1|PAN1|PYPAF2	19	19q13.42
Q8WX94	199713		NLRP7	NLR family, pyrin domain containing 7	CLR19.4|HYDM|NALP7|NOD12|PAN7|PYPAF3	19	19q13.42
Q8NFP9	26960		NBEA	neurobeachin	BCL8B|LYST2	13	13q13
P16435	5447		POR	P450 (cytochrome) oxidoreductase	CPR|CYPOR|P450R	7	7q11.2
Q8IZF0	259232		NALCN	sodium leak channel, non-selective	CanIon|INNFD|VGCNL1|bA430M15.1	13	13q32.3
Q14494	4779		NFE2L1	nuclear factor, erythroid 2-like 1	LCR-F1|NRF1|TCF11	17	17q21.3
Q7L1T6	51167		CYB5R4	cytochrome b5 reductase 4	NCB5OR|cb5/cb5R|dJ676J13.1	6	6pter-q22.33
Q7Z3B1	257194		NEGR1	neuronal growth regulator 1	DMML2433|IGLON4|KILON|Ntra	1	1p31.1
Q8N8Q9	81614		NIPA2	non imprinted in Prader-Willi/Angelman syndrome 2	-	15	15q11.2
Q6NVV3	152519		NIPAL1	NIPA-like domain containing 1	NPAL1	4	4p12
P15559	1728		NQO1	NAD(P)H dehydrogenase, quinone 1	DHQU|DIA4|DTD|NMOR1|NMORI|QR1	16	16q22.1
P53370	11162		NUDT6	nudix (nucleoside diphosphate linked moiety X)-type motif 6	ASFGF2|FGF-AS|FGF2AS|GFG-1|GFG1	4	4q26
Q9BRQ3	84304		NUDT22	nudix (nucleoside diphosphate linked moiety X)-type motif 22	-	11	11q13.1
P80303	4925		NUCB2	nucleobindin 2	HEL-S-109|NEFA	11	11p15.1
Q5JRS4	441911		OR10J3	olfactory receptor, family 10, subfamily J, member 3	OR1-25|OR10J3P	1	1q23.2
Q8NGX3	128360		OR10T2	olfactory receptor, family 10, subfamily T, member 2	OR1-3	1	1q23.1
P58182	26529		OR12D2	olfactory receptor, family 12, subfamily D, member 2	DJ994E9.8|HS6M1-20	6	6p22.2-p21.31
Q15743	8111		GPR68	G protein-coupled receptor 68	GPR12A|OGR1	14	14q31
Q02818	4924		NUCB1	nucleobindin 1	CALNUC|NUC	19	19q13.33
Q8NG92	347468		OR13H1	olfactory receptor, family 13, subfamily H, member 1	ORX1	X	Xq26.2
Q8NGK2	143496		OR52B4	olfactory receptor, family 52, subfamily B, member 4	OR11-3	11	11p15.4
Q8NGN0	219875		OR4D5	olfactory receptor, family 4, subfamily D, member 5	OR11-276	11	11q24.1
Q8NGC2	26686		OR4E2	olfactory receptor, family 4, subfamily E, member 2	OR14-42	14	14q11.2
Q8NGD2	390431		OR4K2	olfactory receptor, family 4, subfamily K, member 2	OR14-15	14	14q11.2
A6NF89	283365		OR6C6	olfactory receptor, family 6, subfamily C, member 6	-	12	12q13.2
Q96RA2	162998		OR7D2	olfactory receptor, family 7, subfamily D, member 2	HTPCRH03|OR19-10|OR19-4	19	19p13.2
Q96RD0	26595		OR8B2	olfactory receptor, family 8, subfamily B, member 2	OR11-309|OR11-310	11	11q24.1
Q96R27	26245		OR2M4	olfactory receptor, family 2, subfamily M, member 4	HSHTPCRX18|HTPCRX18|OR1-55|OST710|TPCR100	1	1q44
Q8NGF8	119765		OR4B1	olfactory receptor, family 4, subfamily B, member 1	OR11-106|OST208	11	11p11.2
Q8NGD1	390429		OR4N2	olfactory receptor, family 4, subfamily N, member 2	OR14-13|OR14-8	14	14q11.2
Q8NH69	390148		OR5W2	olfactory receptor, family 5, subfamily W, member 2	OR5W2P|OR5W3P	11	11q11
O95222	8590		OR6A2	olfactory receptor, family 6, subfamily A, member 2	I7|OR11-55|OR6A1|OR6A2P	11	11p15
Q8NGG8	390271		OR8B3	olfactory receptor, family 8, subfamily B, member 3	OR11-311	11	11q24.2
Q15620	26493		OR8B8	olfactory receptor, family 8, subfamily B, member 8	TPCR85	11	11q24.2
Q9GZM6	283160		OR8D2	olfactory receptor, family 8, subfamily D, member 2	JCG2	11	11q24.2
Q8NG78	219865		OR8G5	olfactory receptor, family 8, subfamily G, member 5	OR11-298|OR8G5P|OR8G6	11	11q24.2
P58170	8386		OR1D5	olfactory receptor, family 1, subfamily D, member 5	C17orf2|OR17-2|OR17-30|OR17-31	17	17p13.3
Q96R28	391194		OR2M2	olfactory receptor, family 2, subfamily M, member 2	OR2M2Q|OST423	1	1q44
A3KFT3	127059		OR2M5	olfactory receptor, family 2, subfamily M, member 5	OR2M5P	1	1q44
Q8N0Y3	102723532		-
Q8N0Y3	283694		-
Q8NGX9	128366		OR6P1	olfactory receptor, family 6, subfamily P, member 1	-	1	1q23.1
Q8NGX8	391112		OR6Y1	olfactory receptor, family 6, subfamily Y, member 1	OR1-11|OR6Y2	1	1q23.1
O60412	26658		OR7C2	olfactory receptor, family 7, subfamily C, member 2	CIT-HSP-87M17|OR19-18|OR7C3	19	19p13.1
Q15617	26494		OR8G1	olfactory receptor, family 8, subfamily G, member 1	HSTPCR25|OR8G1P|TPCR25	11	11q24.2
Q8NGK1	79324		OR51G1	olfactory receptor, family 51, subfamily G, member 1	OR11-29|OR51G3P	11	11p15.4
P34982	4991		OR1D2	olfactory receptor, family 1, subfamily D, member 2	OLFR1|OR17-4	17	17p13.3
Q8NG83	127062		OR2M3	olfactory receptor, family 2, subfamily M, member 3	OR1-54|OR2M3P|OR2M6|OST003	1	1q44
Q8NGW1	150681		OR6B3	olfactory receptor, family 6, subfamily B, member 3	OR6B3P|OR6B3Q	2	2q37.3
O76099	26664		OR7C1	olfactory receptor, family 7, subfamily C, member 1	CIT-HSP-146E8|HSTPCR86P|OR19-5|OR7C4|TPCR86	19	19p13.1
Q9NXG6	54681		P4HTM	prolyl 4-hydroxylase, transmembrane (endoplasmic reticulum)	EGLN4|HIFPH4|P4H-TM|PH-4|PH4|PHD4	3	3p21.31|3p21.3
Q8NGB8	390649		OR4F15	olfactory receptor, family 4, subfamily F, member 15	-	15	15q26.3
Q15619	26188		OR1C1	olfactory receptor, family 1, subfamily C, member 1	HSTPCR27|OR1-42|OR1.5.10|ORL211|TPCR27	1	1q44
P47881	4994		OR3A1	olfactory receptor, family 3, subfamily A, member 1	OLFRA03|OR17-40|OR17-82|OR40	17	17p13.3
Q96RC9	283162		OR8B4	olfactory receptor, family 8, subfamily B, member 4	OR11-315|OR8B4P	11	11q24.2
Q8NGG6	219858		OR8B12	olfactory receptor, family 8, subfamily B, member 12	OR11-317	11	11q24.2
P13674	5033		P4HA1	prolyl 4-hydroxylase, alpha polypeptide I	P4HA	10	10q21.3-q23.1
Q8NGR6	347169		OR1B1	olfactory receptor, family 1, subfamily B, member 1	OR9-26|OR9-B	9	9q33.2
Q8NG81	391196		OR2M7	olfactory receptor, family 2, subfamily M, member 7	OR1-58	1	1q44
Q8IXE1	390437		OR4N5	olfactory receptor, family 4, subfamily N, member 5	-	14	14q11.2
Q6IFH4	389090		OR6B2	olfactory receptor, family 6, subfamily B, member 2	OR2-1|OR6B2P	2	2q37.3
Q8NGW6	128371		OR6K6	olfactory receptor, family 6, subfamily K, member 6	OR1-21	1	1q23.1
Q86WS3	219990		OOSP2	oocyte secreted protein 2	PLAC1L|TMEM122	11	11q12.1
Q7RTY7	341350		OVCH1	ovochymase 1	OVCH	12	12p11.22
P51582	5030		P2RY4	pyrimidinergic receptor P2Y, G-protein coupled, 4	NRU|P2P|P2Y4|UNR	X	Xq13
Q32P28	64175		LEPRE1	leucine proline-enriched proteoglycan (leprecan) 1	GROS1|OI8|P3H1	1	1p34.1
Q9Y6V0	27445		PCLO	piccolo presynaptic cytomatrix protein	ACZ	7	7q11.23-q21.3
Q9H244	64805		P2RY12	purinergic receptor P2Y, G-protein coupled, 12	ADPG-R|BDPLT8|HORK3|P2T(AC)|P2Y(12)R|P2Y(AC)|P2Y(ADP)|P2Y(cyc)|P2Y12|SP1999	3	3q24-q25
Q96RV3	22990		PCNX	pecanex homolog (Drosophila)	PCNXL1	14	14q24.2
Q15198	5157		PDGFRL	platelet-derived growth factor receptor-like	PDGRL|PRLTS	8	8p22-p21.3
O00254	2151		F2RL2	coagulation factor II (thrombin) receptor-like 2	PAR-3|PAR3	5	5q13
Q9P0J1	54704		PDP1	pyruvate dehyrogenase phosphatase catalytic subunit 1	PDH|PDP|PDPC|PPM2C	8	8q22.1
A6NKB5	80003		PCNXL2	pecanex-like 2 (Drosophila)	-	1	1q42.2
Q7RTV0	84844		PHF5A	PHD finger protein 5A	INI|Rds3|SAP14b|SF3B7|SF3b14b|bK223H9.2	22	22q13.2
Q96FC7	84457		PHYHIPL	phytanoyl-CoA 2-hydroxylase interacting protein-like	-	10	10q11
Q9BRB3	9091		PIGQ	phosphatidylinositol glycan anchor biosynthesis, class Q	GPI1|c407A10.1	16	16p13.3
Q7Z3Z3	440822		PIWIL3	piwi-like RNA-mediated gene silencing 3	HIWI3	22	22q11.23
P08F94	5314		PKHD1	polycystic kidney and hepatic disease 1 (autosomal recessive)	ARPKD|FCYT|TIGM1	6	6p12.2
Q8TDX9	168507		PKD1L1	polycystic kidney disease 1 like 1	PRO19563	7	7p12.3
Q92561	9796		PHYHIP	phytanoyl-CoA 2-hydroxylase interacting protein	DYRK1AP3|PAHX-AP|PAHXAP1	8	8p21.3
O60331	23396		PIP5K1C	phosphatidylinositol-4-phosphate 5-kinase, type I, gamma	LCCS3|PIP5K-GAMMA|PIP5Kgamma|PIPKIg_v4	19	19p13.3
Q9NZM6	27039		PKD2L2	polycystic kidney disease 2-like 2	TRPP5	5	5q31
Q00722	5330		PLCB2	phospholipase C, beta 2	PLC-beta-2	15	15q15
P78527	5591		PRKDC	protein kinase, DNA-activated, catalytic polypeptide	DNA-PKcs|DNAPK|DNPK1|HYRC|HYRC1|XRCC7|p350	8	8q11
P51817	5613		PRKX	protein kinase, X-linked	PKX1	X	Xp22.3
P15309	55		ACPP	acid phosphatase, prostate	5'-NT|ACP-3|ACP3	3	3q22.1
P48147	5550		PREP	prolyl endopeptidase	PE|PEP	6	6q22
Q9H4Q4	59335		PRDM12	PR domain containing 12	PFM9	9	9q33-q34
Q9NYI0	23362		PSD3	pleckstrin and Sec7 domain containing 3	EFA6R|HCA67	8	8p21.3
P48651	9791		PTDSS1	phosphatidylserine synthase 1	LMHD|PSS1|PSSA	8	8q22
Q04671	4948		OCA2	oculocutaneous albinism II	BEY|BEY1|BEY2|BOCA|D15S12|EYCL|EYCL2|EYCL3|HCL3|P|PED|SHEP1	15	15q
P98175	8241		RBM10	RNA binding motif protein 10	DXS8237E|GPATC9|GPATCH9|S1-1|TARPS|ZRANB5	X	Xp11.23
O14966	8934		RAB29	RAB29, member RAS oncogene family	RAB7L|RAB7L1	1	1q32
P52756	10181		RBM5	RNA binding motif protein 5	G15|LUCA15|RMB5	3	3p21.3
Q96A58	85004		RERG	RAS-like, estrogen-regulated, growth inhibitor	-	12	12p12.3
P78509	5649		RELN	reelin	LIS2|PRO1598|RL	7	7q22
Q86X27	55103		RALGPS2	Ral GEF with PH domain and SH3 binding motif 2	dJ595C2.1	1	1q25.2
Q9Y2P8	10171		RCL1	RNA terminal phosphate cyclase-like 1	RNAC|RPCL1	9	9p24.1-p23
Q9P2R6	473		RERE	arginine-glutamic acid dipeptide (RE) repeats	ARG|ARP|ATN1L|DNB1	1	1p36.23
Q9NS28	64407		RGS18	regulator of G-protein signaling 18	RGS13	1	1q31.2
Q5JS13	9649		RALGPS1	Ral GEF with PH domain and SH3 binding motif 1	RALGEF2|RALGPS1A	9	9q33.3
Q96QB1	10395		DLC1	DLC1 Rho GTPase activating protein	ARHGAP7|HP|STARD12|p122-RhoGAP	8	8p22
Q969G6	55312		RFK	riboflavin kinase	RIFK	9	9q21.13
Q63HN8	57674		RNF213	ring finger protein 213	ALO17|C17orf27|KIAA1618|MYMY2|MYSTR|NET57	17	17q25.3
Q9Y2L1	22894		DIS3	DIS3 exosome endoribonuclease and 3'-5' exoribonuclease	2810028N01Rik|EXOSC11|KIAA1008|RRP44|dis3p	13	13q22.1
P24928	5430		POLR2A	polymerase (RNA) II (DNA directed) polypeptide A, 220kDa	POLR2|POLRA|RPB1|RPBh1|RPO2|RPOL2|RpIILS|hRPB220|hsRPB1	17	17p13.1
Q9H015	6583		SLC22A4	solute carrier family 22 (organic cation/zwitterion transporter), member 4	OCTN1	5	5q31.1
Q9BZJ4	51629		SLC25A39	solute carrier family 25, member 39	CGI69	17	17q12
Q86WA9	284129		SLC26A11	solute carrier family 26 (anion exchanger), member 11	-	17	17q25.3
Q7RTT9	222962		SLC29A4	solute carrier family 29 (equilibrative nucleoside transporter), member 4	ENT4|PMAT	7	7p22.1
Q96N87	348932		SLC6A18	solute carrier family 6 (neutral amino acid transporter), member 18	Xtrp2	5	5p15.33
Q9Y2P4	28965		SLC27A6	solute carrier family 27 (fatty acid transporter), member 6	ACSVL2|FACVL2|FATP6|VLCS-H1	5	5q23.3
P31641	6533		SLC6A6	solute carrier family 6 (neurotransmitter transporter), member 6	TAUT	3	3p25.1
Q8TBP6	55972		SLC25A40	solute carrier family 25, member 40	MCFP	7	7q21.12
P48066	6538		SLC6A11	solute carrier family 6 (neurotransmitter transporter), member 11	GAT-3|GAT3|GAT4	3	3p25.3
P48065	6539		SLC6A12	solute carrier family 6 (neurotransmitter transporter), member 12	BGT-1|BGT1|GAT2	12	12p13
Q9NSD5	6540		SLC6A13	solute carrier family 6 (neurotransmitter transporter), member 13	GAT-2|GAT2|GAT3	12	12p13.3
P30531	6529		SLC6A1	solute carrier family 6 (neurotransmitter transporter), member 1	GABATHG|GABATR|GAT1	3	3p25.3
P48029	6535		SLC6A8	solute carrier family 6 (neurotransmitter transporter), member 8	CCDS1|CRT|CRTR|CT1|CTR5	X	Xq28
Q9NP91	54716		SLC6A20	solute carrier family 6 (proline IMINO transporter), member 20	SIT1|XT3|Xtrp3	3	3p21.3
P23975	6530		SLC6A2	solute carrier family 6 (neurotransmitter transporter), member 2	NAT1|NET|NET1|SLC6A5	16	16q12.2
Q9Y345	9152		SLC6A5	solute carrier family 6 (neurotransmitter transporter), member 5	GLYT-2|GLYT2|HKPX3|NET1	11	11p15.1
Q8NG04	65012		SLC26A10	solute carrier family 26, member 10	-	12	12q13
Q01118	6332		SCN7A	sodium channel, voltage-gated, type VII, alpha subunit	NaG|Nav2.1|Nav2.2|SCN6A	2	2q21-q23
Q8WWT9	64849		SLC13A3	solute carrier family 13 (sodium-dependent dicarboxylate transporter), member 3	NADC3|SDCT2	20	20q13.12
Q9UN76	11254		SLC6A14	solute carrier family 6 (amino acid transporter), member 14	BMIQ11	X	Xq23
Q96SA4	347735		SERINC2	serine incorporator 2	PRO0899|TDE2|TDE2L	1	1p35.1
P31645	6532		SLC6A4	solute carrier family 6 (neurotransmitter transporter), member 4	5-HTT|5-HTTLPR|5HTT|HTT|OCD1|SERT|SERT1|hSERT	17	17q11.2
P51168	6338		SCNN1B	sodium channel, non-voltage-gated 1, beta subunit	BESC1|ENaCb|ENaCbeta|SCNEB	16	16p12.2-p12.1
O95754	10505		SEMA4F	sema domain, immunoglobulin domain (Ig), transmembrane domain (TM) and short cytoplasmic domain, (semaphorin) 4F	M-SEMA|PRO2353|S4F|SEMAM|SEMAW|m-Sema-M	2	2p13.1
Q86TU7	84193		SETD3	SET domain containing 3	C14orf154	14	14q32.2
Q6P4A7	119559		SFXN4	sideroflexin 4	BCRM1|COXPD18	10	10q26.11
Q8IYM2	55106		SLFN12	schlafen family member 12	SLFN3	17	17q12
Q92581	10479		SLC9A6	solute carrier family 9, subfamily A (NHE6, cation proton antiporter 6), member 6	MRSA|NHE6	X	Xq26.3
Q08ET2	100049587		SIGLEC14	sialic acid binding Ig-like lectin 14	-	19	19q13.4
Q96T83	84679		SLC9A7	solute carrier family 9, subfamily A (NHE7, cation proton antiporter 7), member 7	NHE-7|NHE7|SLC9A6	X	Xp11.3|Xp11.3
Q6IEE8	100506736		SLFN12L	schlafen family member 12-like	-	17	17q12
Q96P63	89777		SERPINB12	serpin peptidase inhibitor, clade B (ovalbumin), member 12	YUKOPIN	18	18q21.33
P19634	6548		SLC9A1	solute carrier family 9, subfamily A (NHE1, cation proton antiporter 1), member 1	APNH|NHE-1|NHE1|PPP1R143	1	1p36.1-p35
Q8IVB4	285195		SLC9A9	solute carrier family 9, subfamily A (NHE9, cation proton antiporter 9), member 9	AUTS16|NHE9	3	3q24
Q9BZZ2	6614		SIGLEC1	sialic acid binding Ig-like lectin 1, sialoadhesin	CD169|SIGLEC-1|SN|dJ1009E24.1	20	20p13
Q9H9C1	63894		VIPAS39	VPS33B interacting protein, apical-basolateral polarity regulator, spe-39 homolog	C14orf133|SPE-39|SPE39|VIPAR|VPS16B|hSPE-39	14	14q24.3-q31
Q9NXL6	54847		SIDT1	SID1 transmembrane family, member 1	B830021E24Rik|SID-1|SID1	3	3q13.2
Q8NBJ9	51092		SIDT2	SID1 transmembrane family, member 2	-	11	11q23.3
Q92540	9887		SMG7	SMG7 nonsense mediated mRNA decay factor	C1orf16|EST1C|SGA56M	1	1q25
Q9H2Y9	81796		SLCO5A1	solute carrier organic anion transporter family, member 5A1	OATP-J|OATP-RP4|OATP5A1|OATPRP4|SLC21A15	8	8q13.3
P48595	5273		SERPINB10	serpin peptidase inhibitor, clade B (ovalbumin), member 10	PI-10|PI10	18	18q21.3
Q9NTJ3	10051		SMC4	structural maintenance of chromosomes 4	CAP-C|CAPC|SMC-4|SMC4L1|hCAP-C	3	3q26.1
Q8IVW8	124976		SPNS2	spinster homolog 2 (Drosophila)	-	17	17p13.2
Q9ULZ2	26228		STAP1	signal transducing adaptor family member 1	BRDG1|STAP-1	4	4q13.2
P08842	412		STS	steroid sulfatase (microsomal), isozyme S	ARSC|ARSC1|ASC|ES|SSDD|XLI	X	Xp22.32
Q8N434	136306		SVOPL	SVOP-like	-	7	7q34
Q14515	8404		SPARCL1	SPARC-like 1 (hevin)	MAST 9|MAST9|PIG33|SC1	4	4q22.1
P30874	6752		SSTR2	somatostatin receptor 2	-	17	17q24
Q92502	9754		STARD8	StAR-related lipid transfer (START) domain containing 8	ARHGAP38|DLC3|STARTGAP3	X	Xq13.1
P52630	6773		STAT2	signal transducer and activator of transcription 2, 113kDa	ISGF-3|P113|STAT113	12	12q13.3
Q9Y2K9	9515		STXBP5L	syntaxin binding protein 5-like	LLGL4	3	3q13.33
P59538	259290		TAS2R31	taste receptor, type 2, member 31	T2R31|T2R44|T2R53|TAS2R44	12	12p13.2
Q96GW9	92935		MARS2	methionyl-tRNA synthetase 2, mitochondrial	MetRS|mtMetRS	2	2q33.1
P59536	259287		TAS2R41	taste receptor, type 2, member 41	T2R41|T2R59	7	7q35
P59551	338398		TAS2R60	taste receptor, type 2, member 60	T2R56|T2R60	7	7q35
Q6N022	26011		TENM4	teneurin transmembrane protein 4	Doc4|ODZ4|TNM4|Ten-M4	11	11q14.1
Q9NX61	54929		TMEM161A	transmembrane protein 161A	AROS-29	19	19p13.11
P09758	4070		TACSTD2	tumor-associated calcium signal transducer 2	EGP-1|EGP1|GA733-1|GA7331|GP50|M1S1|TROP2	1	1p32
Q9P273	55714		TENM3	teneurin transmembrane protein 3	MCOPCB9|ODZ3|TNM3|Ten-m3	4	4q35.1
Q13769	8563		THOC5	THO complex 5	C22orf19|Fmip|PK1.3|fSAP79	22	22q12.2
Q9UHD2	29110		TBK1	TANK-binding kinase 1	NAK|T2K	12	12q14.1
Q9UKZ4	10178		TENM1	teneurin transmembrane protein 1	ODZ1|ODZ3|TEN-M1|TNM|TNM1	X	Xq25
Q8NI27	57187		THOC2	THO complex 2	CXorf3|THO2|dJ506G2.1|hTREX120	X	Xq25-q26.3
Q9H330	23731		TMEM245	transmembrane protein 245	C9orf5|CG-2|CG2	9	9q31
Q9NS93	51768		TM7SF3	transmembrane 7 superfamily member 3	-	12	12q11-q12
Q8N394	160335		TMTC2	transmembrane and tetratricopeptide repeat containing 2	IBDBP1	12	12q21.31
P10600	7043		TGFB3	transforming growth factor, beta 3	ARVD|ARVD1|RNHF|TGF-beta3	14	14q24
Q8IVF5	26230		TIAM2	T-cell lymphoma invasion and metastasis 2	STEF|TIAM-2	6	6q25.2
Q86XT9	124446		TMEM219	transmembrane protein 219	IGFBP-3R	16	16p11.2
Q9Y320	51075		TMX2	thioredoxin-related transmembrane protein 2	PDIA12|PIG26|TXNDC14	11	11cen-q22.3
Q5JTV8	26092		TOR1AIP1	torsin A interacting protein 1	LAP1|LAP1B	1	1q24.2
Q8IU68	147138		TMC8	transmembrane channel-like 8	EV2|EVER2|EVIN2	17	17q25.3
Q12767	9772		KIAA0195	KIAA0195	TMEM94	17	17q25.1
P61812	7042		TGFB2	transforming growth factor, beta 2	LDS4|TGF-beta2	1	1q41
Q9NVH6	55217		TMLHE	trimethyllysine hydroxylase, epsilon	AUTSX6|BBOX2|TMLD|TMLH|TMLHED|XAP130	X	Xq28
Q7Z402	79905		TMC7	transmembrane channel-like 7	-	16	16p12.3
Q8NFQ8	163590		TOR1AIP2	torsin A interacting protein 2	IFRG15|LULL1|NET9	1	1q25.2
Q9H2S6	64102		TNMD	tenomodulin	BRICD4|CHM1L|TEM	X	Xq21.33-q23
Q99805	9375		TM9SF2	transmembrane 9 superfamily member 2	P76	13	13q32.3
Q9NSU2	11277		TREX1	three prime repair exonuclease 1	AGS1|CRV|DRN3|HERNS	3	3p21.31
P48023	356		FASLG	Fas ligand (TNF superfamily, member 6)	ALPS1B|APT1LG1|APTL|CD178|CD95-L|CD95L|FASL|TNFSF6	1	1q23
Q86W33	131601		TPRA1	transmembrane protein, adipocyte asscociated 1	GPR175|TMEM227|TPRA40	3	3q21.2
Q15035	9697		TRAM2	translocation associated membrane protein 2	-	6	6p21.1-p12
Q96GJ1	79979		TRMT2B	tRNA methyltransferase 2 homolog B (S. cerevisiae)	CXorf34|dJ341D10.3	X	Xq22.1
Q8IZ69	27037		TRMT2A	tRNA methyltransferase 2 homolog A (S. cerevisiae)	HTF9C	22	22q11.21
Q8NDW8	199223		TTC21A	tetratricopeptide repeat domain 21A	STI2	3	3p22.2
P16473	7253		TSHR	thyroid stimulating hormone receptor	CHNG1|LGR3|hTSHR-I	14	14q31
O94966	10869		USP19	ubiquitin specific peptidase 19	ZMYND9	3	3p21.31
Q6PKC3	51061		TXNDC11	thioredoxin domain containing 11	EFP1	16	16p13.13
Q86XW9	347736		NME9	NME/NM23 family member 9	NM23-H9|TXL-2|TXL2|TXNDC6	3	3q22.3
O43396	9352		TXNL1	thioredoxin-like 1	HEL-S-114|TRP32|TXL-1|TXNL|Txl	18	18q21.31
Q8NFA0	84669		USP32	ubiquitin specific peptidase 32	NY-REN-60|USP10	17	17q23.3
P35503	54659		UGT1A3	UDP glucuronosyltransferase 1 family, polypeptide A3	UDPGT|UDPGT 1-3|UGT-1C|UGT1-03|UGT1.3|UGT1C	2	2q37
Q8IZJ1	219699		UNC5B	unc-5 homolog B (C. elegans)	UNC5H2|p53RDL1	10	10q22.1
P35125	9098		USP6	ubiquitin specific peptidase 6	HRP1|TRE17|TRE2|TRESMCR|Tre-2|USP6-short	17	17p13
Q6ZN44	90249		UNC5A	unc-5 homolog A (C. elegans)	UNC5H1	5	5q35.2
O95185	8633		UNC5C	unc-5 homolog C (C. elegans)	UNC5H3	4	4q21-q23
O75445	7399		USH2A	Usher syndrome 2A (autosomal recessive, mild)	RP39|US2|USH2|dJ1111A8.1	1	1q41
O75691	27340		UTP20	UTP20, small subunit (SSU) processome component, homolog (yeast)	DRIM	12	12q23
Q6PFW1	9677		PPIP5K1	diphosphoinositol pentakisphosphate kinase 1	HISPPD2A|IP6K|IPS1|VIP1|hsVIP1	15	15q15.3
O43314	23262		PPIP5K2	diphosphoinositol pentakisphosphate kinase 2	HISPPD1|IP7K2|VIP2	5	5q21.1
Q96AX1	65082		VPS33A	vacuolar protein sorting 33 homolog A (S. cerevisiae)	-	12	12q24.31
Q3ZAQ7	203547		VMA21	VMA21 vacuolar H+-ATPase homolog (S. cerevisiae)	MEAX|XMEA	X	Xq28
Q5T9L3	79971		WLS	wntless Wnt ligand secretion mediator	C1orf139|EVI|GPR177|MRP|mig-14	1	1p31.3
Q15061	23160		WDR43	WD repeat domain 43	NET12|UTP5	2	2p23.2
Q6AWC2	80014		WWC2	WW and C2 domain containing 2	BOMB	4	4q35.1
Q5GH70	389668		XKR9	XK, Kell blood group complex subunit-related family, member 9	XRG9	8	8q13.3
Q9H6D3	55113		XKR8	XK, Kell blood group complex subunit-related family, member 8	XRG8|hXkr8	1	1p35.3
Q5VZL5	9202		ZMYM4	zinc finger, MYM-type 4	CDIR|MYM|ZNF198L3|ZNF262	1	1p32-p34
Q15326	10771		ZMYND11	zinc finger, MYND-type containing 11	BRAM1|BS69	10	10p14
Q9P2E3	57169		ZNFX1	zinc finger, NFX1-type containing 1	-	20	20q13.13
Q8IVQ6	340481		ZDHHC21	zinc finger, DHHC-type containing 21	9130404H11Rik|DHHC-21|DHHC21|DNZ1|HSPC097	9	9p22.3
Q8IYP9	254887		ZDHHC23	zinc finger, DHHC-type containing 23	NIDD	3	3q13.31
Q7Z7L7	10444		ZER1	zyg-11 related, cell cycle regulator	C9orf60|ZYG|ZYG11BL	9	9q34.11
Q92610	9640		ZNF592	zinc finger protein 592	CAMOS|SCAR5	15	15q25.3
Q9C0B5	25921		ZDHHC5	zinc finger, DHHC-type containing 5	DHHC5|ZNF375	11	11q12.1
P98169	158586		ZXDB	zinc finger, X-linked, duplicated B	ZNF905|dJ83L6.1	X	Xp11.21
Q9NUE0	84243		ZDHHC18	zinc finger, DHHC-type containing 18	DHHC-18|DHHC18	1	1p36.11
Q96JM2	58499		ZNF462	zinc finger protein 462	Zfp462	9	9q31.2
Q14202	9203		ZMYM3	zinc finger, MYM-type 3	DXS6673E|MYM|XFIM|ZNF198L2|ZNF261	X	Xq13.1
O95789	9204		ZMYM6	zinc finger, MYM-type 6	Buster2|MYM|ZBED7|ZNF198L4|ZNF258	1	1p34.2
Q8TAD4	64924		SLC30A5	solute carrier family 30 (zinc transporter), member 5	ZNT5|ZNTL1|ZTL1|ZnT-5	5	5q12.1
O43149	23140		ZZEF1	zinc finger, ZZ-type with EF-hand domain 1	ZZZ4	17	17p13.2
P17017	7561		ZNF14	zinc finger protein 14	GIOT-4|KOX6	19	19p13.11
P98168	7789		ZXDA	zinc finger, X-linked, duplicated A	ZNF896	X	Xp11.1
Unmapped Entries
Q9UFH2				Dynein heavy chain 17, axonemal (Axonemal beta dynein heavy chain 17) (Axonemal dynein heavy chain-like protein 1) (Ciliary dynein heavy chain 17) (Ciliary dynein heavy chain-like protein 1) (Dynein light chain 2, axonemal)
Q5TZK3				Protein FAM74A4/A6
Q8N9W4				Golgin subfamily A member 6-like protein 2
Q9NRJ2				Putative uncharacterized protein GSN-AS1 (GSN antisense RNA 1) (GSN antisense gene protein 1) (Protein MOST-2)
Q7Z2Y8				Interferon-induced very large GTPase 1 (Interferon-induced very large GTPase pseudogene 1)
Q9Y4D8				Probable E3 ubiquitin-protein ligase HECTD4 (EC 6.3.2.-) (HECT domain-containing protein 4)
P01779				Ig heavy chain V-III region TUR
P06326				Ig heavy chain V-I region Mot
P01774				Ig heavy chain V-III region POM
P01781				Ig heavy chain V-III region GAL
Q6IF36				Olfactory receptor 8G2 (Olfactory receptor 8G4) (Olfactory receptor OR11-292) (Olfactory receptor TPCR120)
Q3ZCN5				Otogelin-like protein
P47884				Olfactory receptor 1D4 (Olfactory receptor 17-30) (OR17-30)
Q8NGB2				Olfactory receptor 4C5 (Olfactory receptor OR11-99)
O43930				Putative serine/threonine-protein kinase PRKY (EC 2.7.11.1)
Q9NT68				Teneurin-2 (Ten-2) (Protein Odd Oz/ten-m homolog 2) (Tenascin-M2) (Ten-m2) (Teneurin transmembrane protein 2) [Cleaved into: Ten-2, soluble form; Ten-2 intracellular domain (Ten-2 ICD)]

## Sheet: Cellular component
Analysis:Cellular component
Name of data set: TxILYFYF
Number of gene in data set: 395
Number of gene mapped to Cellular component : 340
Cellular component	No. of genes in the data set		No. of genes in the background data set	Percentage of genes		Fold Enrichment	Uncorrected p-value (Hypergeometric test)	Corrected p-value (Bonferroni method)	Corrected p-value (BH method)	Storey and Tibshirani method q-value	Genes mapped from input data set
Integral to membrane	86		1694	25.2941		2.17154	2.32975e-12	2.70251e-10	2.70251e-10	1.61425e-10	ABCA9,ABHD13,GPR133,ANO1,CLN5,CLPTM1L,CATSPERD,TMEM63C,CSMD3,DPY19L3,CYHR1,FAM8A1,FITM1,GPR124,GPR141,GPR160,KCNH3,KCNH7,KCNC1,LRRC8A,LMTK2,NIPA2,OR10T2,OR12D2,OR52B4,OR4D5,OR4E2,OR4K2,OR6C6,OR7D2,OR8B2,OR2M4,OR4B1,OR5W2,OR8B3,OR8B8,OR8G5,OR1D5,OR2M2,OR2M5,OR6Y1,OR8G1,OR51G1,OR2M3,OR6B3,OR7C1,OR4F15,OR1C1,OR8B4,OR8B12,OR1B1,OR2M7,OR4N5,OR6K6,LEPRE1,PKD2L2,OCA2,RALGPS1,SLC26A11,SLC6A6,SLC6A11,SLC6…
Plasma membrane	120		3462	35.2941		1.47719	1.6146e-06	0.000187294	9.36468e-05	5.59366e-05	ABCA9,ADA,AGRN,ADCY4,ATP5A1,B3GALNT1,CACNA1B,CDH17,CDH3,CACNG3,CCR5,CD28,CCR7,CATSPER1,CXCR5,CTLA4,DLG5,DYSF,DSCAML1,EDNRA,EPCAM,C11orf30,F5,NSMAF,FCGR3A,PTK2B,GCC1,GPR124,GPR75,HHLA2,HMOX2,IL22RA1,IL10RB,KCNC2,KCNC3,KCNH2,KCNJ6,KCNH3,KCNJ5,KCNK12,KCNC4,KCNJ9,KCNK13,LGR4,CD58,LPAR2,LMTK2,TMEM67,IGF2R,MUC16,MYO5C,NBEA,POR,NALCN,NQO1,NUCB2,OR10J3,GPR68,OR13H1,OR4N2,OR6A2,OR8D2,OR7C2,OR1D2,OR3A1,P2R…
Voltage-gated potassium channel complex	6		42	1.76471		7.07276	0.000424818	0.0492789	0.0164263	0.00981166	KCNC3,KCNH2,KCNJ6,KCNJ5,KCNC1,KCNC4
Recycling endosome	3		10	0.882353		15.9395	0.00138478	0.160635	0.0401587	0.0239874	SLC9A9,VIPAS39,USP6
THO complex part of transcription export complex	2		5	0.588235		21.9402	0.00530455	0.615328	0.123066	0.0612574	THOC5,THOC2
THO complex	2		5	0.588235		21.9402	0.00530455	0.615328	0.102555	0.0612574	THOC5,THOC2
Perinuclear region of cytoplasm	8		117	2.35294		3.30048	0.00654518	0.759241	0.108463	0.0647865	AGGF1,CLN5,CTLA4,KCNK12,WWC1,MYO9B,CYB5R4,VPS33A
External side of plasma membrane	4		35	1.17647		6.11066	0.00898385	1	0.130266	0.0691641	ADA,CCR5,CD28,CTLA4
Platelet alpha granule lumen	4		35	1.17647		6.11066	0.00898385	1	0.115792	0.0691641	SERPINA1,F5,TGFB3,TGFB2
Recycling endosome membrane	2		7	0.588235		16.6214	0.0107959	1	0.125232	0.074803	SLC9A6,SLC9A7
Transcription export complex	2		8	0.588235		14.8245	0.0141714	1	0.149444	0.0892648	THOC5,THOC2
Apical plasma membrane	4		42	1.17647		5.12165	0.0168911	1	0.163281	0.0975299	EPCAM,PKHD1,SLC22A4,SLC30A5
Cul2-RING ubiquitin ligase complex	1		1	0.294118		42.1927	0.023616	1	0.210728	0.11688	ZER1
Extracellular region part	1		1	0.294118		42.1927	0.023616	1	0.195676	0.11688	C19orf24
HOPS complex	2		12	0.588235		10.3491	0.0313903	1	0.242752	0.13863	VIPAS39,VPS33A
Others	4		51	1.17647		4.23946	0.0320122	1	0.232089	0.13863	SERPINA1,AGAP2,DMXL2,SLC30A5
Zymogen granule	3		34	0.882353		5.08706	0.0455651	1	0.310915	0.154005	SMPDL3A,ATP5A1,MYO5C
Mitochondrial part	1		2	0.294118		29.2103	0.0466759	1	0.300801	0.154005	COX15
Cilium membrane	1		2	0.294118		29.2103	0.0466759	1	0.284969	0.154005	TMEM67
Eukaryotic translation initiation factor 2 complex	1		2	0.294118		29.2103	0.0466759	1	0.27072	0.154005	EIF2S2
Late endosome membrane	1		2	0.294118		29.2103	0.0466759	1	0.257829	0.154005	SLC9A9
Endocytic vesicle	2		16	0.588235		7.94934	0.05366	1	0.282935	0.165319	LPAR2,IGF2R
Interleukin-28 receptor complex	1		3	0.294118		22.3373	0.0691928	1	0.348972	0.165319	IL10RB
U2 snRNP	1		3	0.294118		22.3373	0.0691928	1	0.334432	0.165319	PHF5A
Exosome (RNase complex)	1		3	0.294118		22.3373	0.0691928	1	0.321055	0.165319	DIS3
Anchored to external side of plasma membrane	1		3	0.294118		22.3373	0.0691928	1	0.308706	0.165319	PKHD1
Integral to mitochondrial inner membrane	1		3	0.294118		22.3373	0.0691928	1	0.297273	0.165319	ETFDH
Sarcoplasm	1		3	0.294118		22.3373	0.0691928	1	0.286656	0.165319	CMYA5
Clathrin-coated endocytic vesicle	1		3	0.294118		22.3373	0.0691928	1	0.276771	0.165319	CTLA4
Ubiquitin ligase complex	3		42	0.882353		4.1461	0.0763216	1	0.29511	0.176274	FBXL3,FBXO9,FBXL21
Voltage-gated calcium channel complex	2		20	0.588235		6.453	0.0799216	1	0.299061	0.178634	CACNA1B,CACNG3
Secretory granule membrane	1		4	0.294118		18.0826	0.0911794	1	0.330525	0.18381	SLC30A5
Unknown membrane (None)	1		4	0.294118		18.0826	0.0911794	1	0.320509	0.18381	FASLG
DNA-dependent protein kinase-DNA ligase 4 complex	1		4	0.294118		18.0826	0.0911794	1	0.311083	0.18381	PRKDC
Endoplasmic reticulum	33		1101	9.70588		1.31104	0.0928491	1	0.307728	0.18381	SERPINA1,AGAP2,B3GALNT1,CLN5,CYP3A43,F5,HACE1,HMOX2,KCNC2,KCNH2,KCNJ5,MARCH6,MTHFR,MUC16,POR,CYB5R4,P4HTM,P4HA1,F2RL2,PIGQ,PTDSS1,SLC26A11,SLC6A4,SEMA4F,STS,TMTC2,TOR1AIP1,TMC8,TOR1AIP2,TRAM2,TSHR,UGT1A3,VMA21
Synaptic vesicle	2		24	0.588235		5.43074	0.109266	1	0.35208	0.190371	DMXL2,SLC6A5
Cell surface	8		204	2.35294		1.9015	0.11099	1	0.347969	0.190371	ADA,ANXA9,CCR5,CTLA4,DSCAML1,LPAR2,IGF2R,FASLG
Condensin complex	1		5	0.294118		15.1894	0.112648	1	0.343873	0.190371	SMC4
COPII vesicle coat	1		5	0.294118		15.1894	0.112648	1	0.335056	0.190371	VMA21
Cytoplasmic vesicle membrane	1		5	0.294118		15.1894	0.112648	1	0.326679	0.190371	TMEM67
Endomembrane system	1		5	0.294118		15.1894	0.112648	1	0.318712	0.190371	SLC6A4
Mitochondrial matrix	4		79	1.17647		2.76027	0.116663	1	0.322212	0.192462	ATP5A1,SHMT2,MARS2,TMLHE
Trans-Golgi network transport vesicle	1		6	0.294118		13.0943	0.133611	1	0.360439	0.210402	IGF2R
Nonhomologous end joining complex	1		6	0.294118		13.0943	0.133611	1	0.352247	0.210402	PRKDC
Basal lamina	1		7	0.294118		11.5071	0.15408	1	0.397185	0.227304	AGRN
Early endosome membrane	1		7	0.294118		11.5071	0.15408	1	0.38855	0.227304	SLC9A6
ER-Golgi intermediate compartment	2		30	0.588235		4.38804	0.157397	1	0.388468	0.227304	NUCB2,NUCB1
Golgi aparatus	26		893	7.64706		1.28571	0.157466	1	0.380543	0.227304	AGAP2,ARSE,ATG2A,CUX1,CLN5,CTLA4,F5,FUT8,GCC1,KCNH2,KCNJ6,LARGE,LMTK2,MUC16,NBEA,NUCB2,NUCB1,RAB29,SLC26A11,SLC6A4,SLC9A7,STS,TSHR,USP32,VPS33A,SLC30A5
Growth cone	1		8	0.294118		10.2631	0.174067	1	0.412078	0.227563	MYO5A
Mitochondrial respiratory chain	1		8	0.294118		10.2631	0.174067	1	0.403836	0.227563	COX15
Microtubule basal body	1		8	0.294118		10.2631	0.174067	1	0.395918	0.227563	PKHD1
Chromatin remodeling complex	1		8	0.294118		10.2631	0.174067	1	0.388304	0.227563	RBM10
Intracellular vesicle (None)	1		8	0.294118		10.2631	0.174067	1	0.380977	0.227563	FASLG
Filamentous actin	1		9	0.294118		9.26181	0.193583	1	0.415846	0.248391	MYO9B
Myosin complex	1		10	0.294118		8.43853	0.21264	1	0.448476	0.258482	MYO5A
Axonemal dynein complex	1		10	0.294118		8.43853	0.21264	1	0.440468	0.258482	DNAH11
Cilium	1		10	0.294118		8.43853	0.21264	1	0.43274	0.258482	DNAH11
Cell junction	2		37	0.588235		3.585	0.217299	1	0.434598	0.259592	F2RL2,SLC13A3
Ruffle membrane	1		11	0.294118		7.74967	0.231247	1	0.454655	0.271572	WWC1
Late endosome	2		40	0.588235		3.32427	0.243582	1	0.470926	0.281291	VIPAS39,VPS33A
Neuron projection	1		12	0.294118		7.16479	0.249416	1	0.474299	0.283305	MYO5A
Extrinsic to membrane	1		13	0.294118		6.662	0.267156	1	0.499841	0.293823	MUC16
DNA-directed RNA polymerase II, core complex	1		13	0.294118		6.662	0.267156	1	0.491907	0.293823	POLR2A
Lysosomal membrane	1		14	0.294118		6.22515	0.284479	1	0.515618	0.301912	CLN5
Endosome	9		302	2.64706		1.42613	0.285611	1	0.509706	0.301912	CCR5,KCNJ5,IGF2R,OCA2,SLC6A5,SLC9A9,STS,TM9SF2,VMA21
Focal adhesion	2		45	0.588235		2.96489	0.287583	1	0.505449	0.301912	PTK2B,DLC1
Microsome	5		156	1.47059		1.67697	0.308608	1	0.534306	0.319148	CMYA5,NQO1,PRKDC,SLC9A6,STS
Apical membrane	1		16	0.294118		5.50339	0.317909	1	0.542315	0.323932	LPAR2
Mitochondrial proton-transporting ATP synthase complex	1		18	0.294118		4.93161	0.349781	1	0.588037	0.345072	ATP5A1
Anaphase-promoting complex	1		18	0.294118		4.93161	0.349781	1	0.579637	0.345072	CUL7
Integral to plasma membrane	24		929	7.05882		1.14525	0.353596	1	0.577706	0.345072	CCR5,CD28,CCR7,CXCR5,CTLA4,EDNRA,GPR75,CD58,LPAR2,IGF2R,GPR68,OR1D5,OR1D2,P2RY4,F2RL2,SLC22A4,SLC6A2,SEMA4F,SSTR2,TACSTD2,TM9SF2,FASLG,TSHR,SLC30A5
Stored secretory granule	1		19	0.294118		4.68807	0.365156	1	0.588306	0.34659	SLC30A5
Integral to Golgi membrane	1		19	0.294118		4.68807	0.365156	1	0.580247	0.34659	LARGE
Cell cortex	1		20	0.294118		4.46746	0.380168	1	0.595939	0.355963	MYO9B
Basement membrane	1		21	0.294118		4.26667	0.394826	1	0.610665	0.364759	USH2A
Endocytic vesicle membrane	1		22	0.294118		4.08316	0.409139	1	0.624475	0.373008	CACNG3
Ruffle	1		23	0.294118		3.91478	0.423114	1	0.637419	0.380739	MYO5A
Caveola	1		24	0.294118		3.75974	0.43676	1	0.64954	0.387632	DLC1
Membrane	9		349	2.64706		1.23476	0.441962	1	0.648958	0.387632	ADA,DYSF,EDNRA,GPR124,IL22RA1,P2RY12,PKD1L1,TACSTD2,TM9SF2
Endosome membrane	1		27	0.294118		3.36048	0.475795	1	0.689903	0.412089	TBK1
Early endosome	2		69	0.588235		1.95197	0.487421	1	0.698036	0.416947	VIPAS39,VPS33A
Trans-Golgi network	1		31	0.294118		2.94367	0.523679	1	0.740814	0.432979	SLC9A7
Mitochondrial nucleoid	1		31	0.294118		2.94367	0.523679	1	0.731888	0.432979	SHMT2
Cytoplasmic vesicle	4		160	1.17647		1.37371	0.524911	1	0.724877	0.432979	DMXL2,KCNJ5,RAB29,SLC6A5
Extracellular matrix	3		119	0.882353		1.49122	0.536088	1	0.731603	0.436997	AGRN,TGFB3,TGFB2
Extracellular region	10		433	2.94118		1.09307	0.574039	1	0.774285	0.459889	SERPINA1,AGGF1,APOF,SMPDL3A,F5,HPX,TENM1,TGFB3,TGFB2,FASLG
Membrane raft	1		36	0.294118		2.54855	0.577446	1	0.769927	0.459889	SLC6A4
Basolateral plasma membrane	1		40	0.294118		2.30142	0.616067	1	0.812088	0.479622	EPCAM
Transcription factor complex	1		40	0.294118		2.30142	0.616067	1	0.802964	0.479622	PRKDC
Cell projection	1		41	0.294118		2.24695	0.625159	1	0.805761	0.481292	PKHD1
Spliceosomal complex	1		46	0.294118		2.00917	0.667499	1	0.850878	0.508242	RBM5
Endoplasmic reticulum membrane	3		150	0.882353		1.18558	0.691728	1	0.872179	0.519969	TMEM67,SLC9A6,VMA21
Secretory granule	1		50	0.294118		1.85236	0.69791	1	0.870512	0.519969	SLC30A5
Mitochondrion	27		1252	7.94118		0.951082	0.719287	1	0.887631	0.522768	ATP5A1,CAT,CLPTM1L,COX15,CPT1B,ETFDH,SHMT2,SHMT1,HMOX2,LRRC8A,POR,NQO1,NUDT6,P4HA1,PDP1,PHYHIPL,PRKDC,PREP,PTDSS1,SLC22A4,SLC25A39,SLC25A40,SLC9A6,SMC4,THOC2,TMLHE,TM9SF2
Exosomes	44		2001	12.9412		0.953537	0.720373	1	0.879613	0.522768	SERPINA1,AGRN,AGAP2,ANO1,SMPDL3B,ARSE,ATP5A1,CDH17,DDX11,DYSF,EPCAM,FAM208B,F5,FUT8,SHMT2,SHMT1,HPX,CD58,IGF2R,MYO5B,MUC16,NQO1,NUCB2,NUCB1,LEPRE1,PCLO,PKHD1,PRKDC,ACPP,RAB29,RELN,RNF213,SLC26A11,SLC6A13,SLC13A3,SLC6A14,SERINC2,SLC9A1,TACSTD2,TM7SF3,TIAM2,TMC8,TM9SF2,FASLG
Lysosome	35		1609	10.2941		0.949843	0.724301	1	0.875197	0.522768	SERPINA1,ADA,AP5B1,SMPDL3B,ATP5A1,CAT,CLN5,DYSF,ETFDH,F5,GDPD5,GNS,HPX,MANBA,MFSD11,IGF2R,POR,NUCB1,ACPP,SLC6A2,SIGLEC1,SIDT2,SERPINB10,STS,TENM3,TMX2,TOR1AIP2,TM9SF2,FASLG,TPRA1,USP6,VPS33A,VMA21,WLS,ZDHHC18
Mitochondrial membrane	1		56	0.294118		1.65823	0.738405	1	0.883041	0.524219	ETFDH
Mitochondrial inner membrane	1		58	0.294118		1.60225	0.750662	1	0.888539	0.524219	ATP5A1
Extracellular	39		1808	11.4706		0.938651	0.753322	1	0.88268	0.524219	SERPINA1,ADA,AGRN,ADIPOQ,AGGF1,ASB15,APOF,ATP5A1,CDH3,CAT,CPN1,CLN5,EPCAM,F5,HPX,HMCN1,MANBA,MTHFR,MYO5B,MUC16,NUCB2,NUCB1,P4HA1,OVCH1,PKHD1,PLCB2,ACPP,RELN,SLC6A1,SERPINB12,SPARCL1,STAT2,TENM1,TGFB3,TGFB2,FASLG,TSHR,USH2A,ZMYM3
Chromosome	1		59	0.294118		1.57566	0.756575	1	0.877626	0.524219	INO80
Intracellular membrane-bounded organelle	2		127	0.588235		1.06921	0.805604	1	0.925249	0.552318	ZMYND11,ZMYM3
Nuclear envelope	1		70	0.294118		1.3324	0.813071	1	0.924669	0.552318	TREX1
Extracellular space	7		399	2.05882		0.86968	0.836019	1	0.941536	0.562393	SERPINA1,ADIPOQ,CPN1,HPX,NUCB2,NUCB1,FASLG
Membrane fraction	5		346	1.47059		0.759407	0.914958	1	1	0.597314	SLC6A1,SLC6A2,SEMA4F,STS,SLC30A5
Peroxisome	1		111	0.294118		0.845733	0.930271	1	1	0.597314	CAT
Microtubule	1		127	0.294118		0.740222	0.952581	1	1	0.597314	TMX2
Actin cytoskeleton	1		130	0.294118		0.723303	0.955891	1	1	0.597314	MYO9B
Perinuclear region	1		131	0.294118		0.717834	0.956942	1	1	0.597314	PTK2B
Soluble fraction	1		177	0.294118		0.532586	0.985829	1	1	0.597314	NSMAF
Nucleoplasm	4		434	1.17647		0.508929	0.992582	1	1	0.597314	ANXA9,PTK2B,PRKDC,POLR2A
Cytosol	16		1165	4.70588		0.624072	0.99511	1	1	0.597314	ADA,ANXA9,CD28,EGLN1,SHMT1,EIF2S2,MTHFR,NUCB2,PLCB2,PRKDC,RERG,RFK,SLC6A4,TACSTD2,TIAM2,PPIP5K1
Nucleolus	15		1227	4.41176		0.558218	0.998998	1	1	0.597314	DDX11,SHMT2,EIF2S2,MBD4,NUDT6,PRKDC,RBM5,RCL1,DIS3,POLR2A,SMC4,UTP20,WDR43,ZMYM3,ZMYM6
Cytoskeleton	2		425	0.588235		0.321704	0.999614	1	1	0.597314	PCLO,NME9
Centrosome	4		629	1.17647		0.351466	0.99983	1	1	0.597314	ATP5A1,TMEM67,PRKDC,SLC13A3
Cytoplasm	102		5632	30		0.773336	0.999841	1	1	0.597314	ABTB1,SERPINA1,ADA,ADCY4,AGAP2,ADPRH,AGGF1,ANXA9,ATG2A,ATP5A1,CABIN1,CACNA1B,CARD8,CDH3,CAPN3,CAT,CCR5,CNOT3,CLEC16A,C19orf24,CUL7,CTLA4,CUL9,DLG5,DSCAML1,EGLN3,EGLN2,EGLN1,C11orf30,EYA1,EYA4,EYA3,NSMAF,EYA2,PTK2B,GLRX3,SHMT1,HACE1,HCFC2,FAM126A,EIF2S2,INO80,KCNJ5,WWC1,CD58,LRRC8A,LMTK2,IGF2R,MYO5A,MYO5B,MYO5C,MYO9B,NLRP2,NLRP7,NBEA,NFE2L1,CYB5R4,NQO1,NUDT6,NUCB2,NUCB1,LEPRE1,PCLO,F2RL2,PHYHIPL,P…
Nucleus	80		5766	23.5294		0.594418	1	1	1	0.597314	AGAP2,AGGF1,ATP5A1,BEND3,CABIN1,CACNA1B,CARD8,CAPN3,CUX1,CHD1L,CNOT3,DDX11,DLG5,EGLN3,EGLN2,C11orf30,EYA1,EYA4,EYA3,FBXL3,EYA2,PTK2B,SHMT2,HCFC2,HPX,INO80,KCNC2,KDM8,LDB2,WWC1,LDB1,MARCH6,MBD4,IGF2R,MYO9B,NLRP2,NBEA,NFE2L1,CYB5R4,NQO1,NUDT6,NUCB2,NUCB1,LEPRE1,PHF5A,PLCB2,PRKDC,ACPP,PREP,PTDSS1,RBM10,RBM5,RERG,RALGPS2,RCL1,RERE,RGS18,DLC1,DIS3,POLR2A,SMG7,SERPINB10,SMC4,STAT2,THOC5,THOC2,TOR1AIP1,…

## Sheet: Molecular function
Analysis:Molecular function
Name of data set: TxILYFYF
Number of gene in data set: 395
Number of gene mapped to Molecular function : 385
Molecular function	No. of genes in the data set		No. of genes in the background data set	Percentage of genes		Fold Enrichment	Uncorrected p-value (Hypergeometric test)	Corrected p-value (Bonferroni method)	Corrected p-value (BH method)	Storey and Tibshirani method q-value	Genes mapped from input data set
G-protein coupled receptor activity	61		732	15.8442		3.93791	5.0383e-20	3.22451e-18	3.22451e-18	2.79742e-18	GPR133,CCR7,CXCR5,EDNRA,GPR124,GPR75,GPR141,GPR160,LGR4,LPAR2,OR10J3,OR10T2,OR12D2,GPR68,OR13H1,OR52B4,OR4D5,OR4E2,OR4K2,OR6C6,OR7D2,OR8B2,OR2M4,OR4B1,OR4N2,OR5W2,OR6A2,OR8B3,OR8B8,OR8D2,OR8G5,OR1D5,OR2M2,OR2M5,OR6Y1,OR7C2,OR8G1,OR51G1,OR1D2,OR2M3,OR6B3,OR7C1,OR4F15,OR1C1,OR3A1,OR8B4,OR8B12,OR1B1,OR2M7,OR4N5,OR6B2,OR6K6,P2RY4,P2RY12,F2RL2,SSTR2,TAS2R31,TAS2R41,TAS2R60,TPRA1,TSHR
Voltage-gated ion channel activity	13		130	3.37662		5.0361	4.60415e-06	0.000294666	0.000147333	0.000127818	CACNA1B,CACNG3,CATSPER1,KCNC2,KCNC3,KCNH2,KCNH3,KCNH6,KCNH7,KCNC1,KCNC4,NALCN,SCN7A
Inward rectifier channel	5		14	1.2987		19.0103	7.62091e-06	0.000487738	0.000162579	0.000141045	KCNJ6,KCNJ5,KCNK12,KCNJ9,KCNK13
Auxiliary transport protein activity	14		333	3.63636		2.1163	0.0133418	0.853877	0.213469	0.183082	SLC22A4,SLC29A4,SLC6A11,SLC6A13,SLC6A1,SLC6A20,SLC6A5,SLC13A3,SLC6A14,SLC9A7,SLC9A1,SLC9A9,SLCO5A1,TRAM2
Amine transporter activity	1		1	0.25974		46.3851	0.0214904	1	0.275077	0.183082	SLC44A5
Oxidoreductase activity	8		160	2.07792		2.66085	0.0224977	1	0.239975	0.183082	CAT,CATSPERD,ETFDH,MTHFR,CYB5R4,NQO1,P4HA1,TXNL1
Transporter activity	20		572	5.19481		1.71947	0.0230818	1	0.211034	0.183082	ABCA9,APOF,ATP5A1,HPX,OCA2,SLC26A11,SLC6A18,SLC6A6,SLC25A40,SLC6A12,SLC6A8,SLC6A2,SLC26A10,SLC6A4,SFXN4,SLC9A6,SIDT1,STXBP5L,VPS33A,SLC30A5
Methyltransferase activity	4		59	1.03896		4.04186	0.0378958	1	0.303167	0.262316	SHMT2,SHMT1,SETD3,TRMT2B
Structural constituent of chromatin	1		2	0.25974		32.1128	0.0425201	1	0.302365	0.262316	SMC4
Ubiquitin-specific protease activity	13		377	3.37662		1.74749	0.0646176	1	0.413553	0.358776	ASB15,CUL7,CUL9,EGLN3,EGLN2,EGLN1,FBXL3,FBXO9,FBXL21,HACE1,MARCH6,USP19,USP32
Receptor signaling protein activity	1		4	0.25974		19.8793	0.0832367	1	0.484286	0.420141	TENM4
Protein tyrosine phosphatase activity	2		25	0.519481		5.74292	0.0999915	1	0.533288	0.462652	EYA3,EYA2
Caspase activator activity	1		7	0.25974		12.6505	0.141096	1	0.694627	0.522272	NLRP7
Palmitoyltransferase activity	1		7	0.25974		12.6505	0.141096	1	0.645011	0.522272	CPT1B
Metal ion binding	1		7	0.25974		12.6505	0.141096	1	0.60201	0.522272	F5
Lipid transporter activity	1		9	0.25974		10.1821	0.177631	1	0.710524	0.561816	SLC27A6
Adenylate cyclase activity	1		10	0.25974		9.27702	0.195313	1	0.735295	0.561816	ADCY4
Growth factor activity	4		110	1.03896		2.18896	0.211904	1	0.753435	0.561816	AGGF1,NUDT6,TGFB3,TGFB2
Fucosyltransferase activity	1		11	0.25974		8.51971	0.212616	1	0.716179	0.561816	FUT8
Guanyl-nucleotide exchange factor activity	4		112	1.03896		2.1503	0.220952	1	0.707045	0.561816	PSD3,RALGPS2,RALGPS1,TIAM2
Acid phosphatase activity	1		12	0.25974		7.87672	0.229547	1	0.699572	0.561816	ACPP
Motor activity	3		78	0.779221		2.48753	0.235379	1	0.684738	0.561816	DNAH11,MYO5C,MYO9B
Transferase activity	5		154	1.2987		1.86736	0.237193	1	0.660015	0.561816	LARGE,PIGQ,PTDSS1,RFK,UGT1A3
Receptor activity	10		358	2.5974		1.45256	0.242847	1	0.647592	0.561816	CCR5,CD28,FCGR3A,FCGR3B,IGF2R,PDGFRL,PKHD1,TACSTD2,UNC5B,UNC5C
Transmembrane receptor activity	2		51	0.519481		2.8852	0.299919	1	0.767793	0.656403	IL22RA1,IL10RB
Deoxyribonuclease activity	1		17	0.25974		5.71871	0.30891	1	0.760395	0.656403	TREX1
Protease inhibitor activity	3		93	0.779221		2.09164	0.322914	1	0.765426	0.656403	SERPINA1,SERPINB12,SERPINB10
Deaminase activity	1		19	0.25974		5.1539	0.338323	1	0.77331	0.656403	ADA
Serine-type peptidase activity	3		97	0.779221		2.00648	0.346485	1	0.764657	0.656403	OVCH1,PREP,RELN
GTPase activator activity	4		142	1.03896		1.69998	0.364478	1	0.777553	0.656403	PLCB2,RGS18,DLC1,STARD8
Carboxypeptidase activity	1		21	0.25974		4.69063	0.366487	1	0.756619	0.656403	CPN1
Ion channel activity	2		65	0.519481		2.2755	0.408813	1	0.817625	0.709328	PKD2L2,SLC25A39
DNA-directed RNA polymerase activity	1		28	0.25974		3.56809	0.455972	1	0.884309	0.744615	POLR2A
Protein threonine/tyrosine kinase activity	1		28	0.25974		3.56809	0.455972	1	0.8583	0.744615	LMTK2
Intracellular ligand-gated ion channel activity	1		30	0.25974		3.33973	0.47914	1	0.876141	0.760094	SCNN1B
Lipid kinase activity	1		35	0.25974		2.87908	0.532845	1	0.947279	0.783113	PIP5K1C
Calcium ion binding	4		182	1.03896		1.32891	0.551896	1	0.95463	0.783113	ANXA9,NUCB2,NUCB1,SPARCL1
Protein-tyrosine kinase activity	1		37	0.25974		2.72854	0.552746	1	0.930941	0.783113	PTK2B
Galactosyltransferase activity	1		38	0.25974		2.65902	0.562378	1	0.922877	0.783113	B3GALNT1
Cytoskeletal anchoring activity	1		39	0.25974		2.59296	0.571803	1	0.914884	0.783113	NBEA
Antigen binding	1		41	0.25974		2.47021	0.590049	1	0.921052	0.783113	HHLA2
Catalytic activity	11		531	2.85714		1.06758	0.59238	1	0.902675	0.783113	ALPK1,SMPDL3A,CYP3A43,GNS,HMOX2,MANBA,POR,P4HTM,LEPRE1,STS,TMLHE
Protein serine/threonine phosphatase activity	1		43	0.25974		2.35857	0.60752	1	0.904215	0.784449	PDP1
Cysteine-type peptidase activity	1		46	0.25974		2.20881	0.632343	1	0.919772	0.792311	CAPN3
Translation regulator activity	2		101	0.519481		1.47434	0.642148	1	0.913277	0.792311	ABTB1,EIF2S2
Sulfotransferase activity	1		51	0.25974		1.99745	0.670284	1	0.932569	0.809047	DSEL
Structural molecule activity	5		268	1.2987		1.07672	0.686126	1	0.934299	0.810548	DMXL2,GCC1,MYO5A,MYO5B,USH2A
Peptidase activity	1		58	0.25974		1.76146	0.71693	1	0.955907	0.829294	USP6
Cell adhesion molecule activity	6		355	1.55844		0.943978	0.778108	1	1	0.866215	CDH17,CDH3,DLG5,DSCAML1,EPCAM,SIGLEC1
Transcription regulator activity	15		827	3.8961		0.910061	0.785594	1	1	0.866215	CABIN1,CUX1,CNOT3,C11orf30,EYA4,EYA2,HCFC2,LDB2,LDB1,MBD4,PHF5A,RERE,ZMYND11,ZNFX1,ZNF462
RNA binding	6		363	1.55844		0.923245	0.795652	1	0.998465	0.866215	DDX11,SHMT1,RBM10,RBM5,RCL1,DIS3
Hydrolase activity	3		202	0.779221		0.969922	0.812465	1	0.999957	0.867342	ABHD13,ADPRH,ARSE
GTPase activity	3		222	0.779221		0.883031	0.85921	1	1	0.867342	AGAP2,RAB29,RERG
Extracellular matrix structural constituent	2		166	0.519481		0.901355	0.875045	1	1	0.867342	AGRN,HMCN1
Ligase activity	1		111	0.25974		0.929768	0.910985	1	1	0.867342	MARS2
Receptor binding	1		129	0.25974		0.801278	0.939954	1	1	0.867342	FASLG
Structural constituent of cytoskeleton	1		136	0.25974		0.760412	0.948484	1	1	0.867342	PCLO
Protein serine/threonine kinase activity	3		298	0.779221		0.658769	0.956636	1	1	0.867342	PRKDC,PRKX,TBK1
Receptor signaling complex scaffold activity	3		320	0.779221		0.613655	0.969796	1	1	0.867342	CARD8,NSMAF,STAP1
Protein binding	1		179	0.25974		0.57901	0.979927	1	1	0.867342	SEMA4F
Molecular function unknown	102		5602	26.4935		0.854729	0.983186	1	1	0.867342	ADIPOQ,ALS2CR12,ANO1,AP5B1,ANKRD29,SMPDL3B,ASB17,ATG2A,BEND3,CCDC178,CHAC2,C6orf106,CLN5,CMYA5,CLEC16A,CLPTM1L,COX15,C19orf24,TMEM63C,CSMD3,CTLA4,DPY19L3,CYHR1,DCAF15,DIS3L2,DISP2,DYSF,ESYT3,FAM208B,ERICH6,EYA1,FAM8A1,FITM1,GDPD5,GLRX3,GOLT1A,HEPHL1,FAM126A,KDM8,KIF26B,WWC1,CD58,LRRC8A,MFSD11,TMEM67,MROH1,MSANTD1,MUC16,NLRP2,NEGR1,NIPA2,NIPAL1,NUDT22,OOSP2,PCNX,PCNXL2,PHYHIPL,PIWIL3,PKD1L1,PHYHIP…
Cytoskeletal protein binding	1		215	0.25974		0.48262	0.990898	1	1	0.867342	NME9
DNA binding	6		614	1.55844		0.546594	0.991909	1	1	0.867342	CHD1L,INO80,PRDM12,ZMYM3,ZMYM6,ZNF14
Transcription factor activity	6		836	1.55844		0.401663	0.999764	1	0.999764	0.867342	NFE2L1,STAT2,THOC2,ZNF592,ZXDB,ZXDA

## Sheet: Biological process
Analysis:Biological process
Name of data set: TxILYFYF
Number of gene in data set: 395
Number of gene mapped to Biological process : 385
Biological process	No. of genes in the data set		No. of genes in the background data set	Percentage of genes		Fold Enrichment	Uncorrected p-value (Hypergeometric test)	Corrected p-value (Bonferroni method)	Corrected p-value (BH method)	Storey and Tibshirani method q-value	Genes mapped from input data set
Transport	56		1211	14.5455		2.19059	4.33609e-08	1.21411e-06	1.21411e-06	5.38145e-07	ABCA9,APOF,CACNA1B,CDH17,CACNG3,CATSPER1,HPX,KCNC2,KCNC3,KCNH2,KCNJ6,KCNJ5,KCNH6,KCNH7,KCNK12,KCNC1,KCNC4,KCNJ9,KCNK13,NALCN,PKD2L2,OCA2,SLC22A4,SLC25A39,SLC26A11,SLC29A4,SLC6A18,SLC6A6,SLC25A40,SLC6A11,SLC6A12,SLC6A13,SLC6A1,SLC6A8,SLC6A20,SLC6A2,SLC6A5,SLC26A10,SCN7A,SLC13A3,SLC6A14,SLC6A4,SCNN1B,SFXN4,SLC9A6,SLC9A7,SLC9A1,SLC9A9,SIDT1,SLCO5A1,SVOPL,STXBP5L,TM9SF2,TRAM2,VPS33A,SLC30A5
Cell communication	115		3687	29.8701		1.46201	8.33129e-06	0.000233276	0.000116638	5.16991e-05	GPR133,ADCY4,AGAP2,AGGF1,ANXA9,ASB15,ASB17,CDH3,CCR5,CCR7,CXCR5,DLG5,DISP2,DYSF,EDNRA,EPCAM,ESYT3,EYA3,NSMAF,EYA2,GPR124,GPR75,GPR141,GPR160,HMCN1,IL22RA1,FAM126A,IL10RB,KCNH3,KDM8,LGR4,LMTK2,IGF2R,MUC16,NUCB2,OR10J3,OR10T2,OR12D2,GPR68,NUCB1,OR13H1,OR52B4,OR4D5,OR4E2,OR4K2,OR6C6,OR7D2,OR8B2,OR2M4,OR4B1,OR4N2,OR5W2,OR6A2,OR8B3,OR8D2,OR8G5,OR1D5,OR2M2,OR2M5,OR6Y1,OR7C2,OR8G1,OR51G1,OR1D2,OR2M3,OR6…
Signal transduction	118		3907	30.6494		1.41532	2.78834e-05	0.000780735	0.000260245	0.000115352	GPR133,ADCY4,AGAP2,AGGF1,ANXA9,ASB15,ASB17,CDH3,CCR5,CCR7,CXCR5,DLG5,DISP2,DYSF,EDNRA,EPCAM,ESYT3,EYA3,NSMAF,EYA2,PTK2B,GPR124,GPR75,GPR141,GPR160,HMCN1,IL22RA1,FAM126A,IL10RB,KCNH3,KDM8,LGR4,LPAR2,LMTK2,IGF2R,MUC16,NUCB2,OR10J3,OR10T2,OR12D2,GPR68,NUCB1,OR13H1,OR52B4,OR4D5,OR4E2,OR4K2,OR6C6,OR7D2,OR8B2,OR2M4,OR4B1,OR4N2,OR5W2,OR6A2,OR8B3,OR8B8,OR8D2,OR8G5,OR1D5,OR2M2,OR2M5,OR6Y1,OR7C2,OR8G1,OR51…
Synaptic vesicle transport	1		3	0.25974		24.5568	0.063099	1	0.441693	0.119536	PCLO
Peptide metabolism	1		4	0.25974		19.8793	0.0832367	1	0.466126	0.119536	CAPN3
Synaptic transmission	1		4	0.25974		19.8793	0.0832367	1	0.388438	0.119536	NQO1
Chromosome organization and biogenesis	1		4	0.25974		19.8793	0.0832367	1	0.332947	0.119536	SMC4
Ion transport	3		48	0.779221		4.00278	0.0839294	1	0.293753	0.119536	KCNH2,KCNC4,SLC13A3
Regulation of cell proliferation	2		23	0.519481		6.21656	0.0866844	1	0.269685	0.119536	NUDT6,DLC1
Xenobiotic metabolism	1		5	0.25974		16.6986	0.102943	1	0.28824	0.12776	NQO1
Lipid transport	1		7	0.25974		12.6505	0.141096	1	0.359154	0.159193	SLC27A6
Cell surface receptor linked signal transduction	1		8	0.25974		11.2829	0.159562	1	0.37231	0.165024	TENM4
Organogenesis	1		9	0.25974		10.1821	0.177631	1	0.38259	0.169581	EYA1
G-protein coupled receptor protein signaling pathway	1		10	0.25974		9.27702	0.195313	1	0.390626	0.173142	TSHR
Fatty acid metabolism	1		12	0.25974		7.87672	0.229547	1	0.428488	0.189925	CPT1B
Energy pathways	39		1622	10.1299		1.15016	0.252243	1	0.441425	0.191513	ABHD13,ADA,ADIPOQ,ADPRH,ALPK1,SMPDL3A,ARSE,ATP5A1,B3GALNT1,CAT,COX15,CATSPERD,CYP3A43,DSEL,ETFDH,FUT8,SHMT2,GNS,SHMT1,HMOX2,LARGE,MANBA,MTHFR,POR,CYB5R4,NQO1,P4HTM,P4HA1,LEPRE1,PIGQ,ACPP,PTDSS1,RFK,STS,MARS2,TMLHE,TPRA1,TXNL1,UGT1A3
Inflammatory response	1		14	0.25974		6.84371	0.262329	1	0.432071	0.191513	NLRP7
Cell-cell signaling	1		16	0.25974		6.05023	0.293719	1	0.456896	0.202516	TENM4
Apoptosis	6		220	1.55844		1.51996	0.335565	1	0.494517	0.216591	CARD8,EYA2,NLRP2,DLC1,SLFN12,UNC5A
Regulation of cell growth	1		21	0.25974		4.69063	0.366487	1	0.513082	0.216591	DLC1
Cytoskeleton organization and biogenesis	1		21	0.25974		4.69063	0.366487	1	0.48865	0.216591	TIAM2
Metabolism	38		1673	9.87013		1.08742	0.383997	1	0.488723	0.216624	ABHD13,ADA,ADIPOQ,ADPRH,ALPK1,SMPDL3A,ARSE,ATP5A1,CAT,COX15,CATSPERD,CYP3A43,DSEL,ETFDH,FUT8,SHMT2,GNS,SHMT1,HMOX2,LARGE,MANBA,MTHFR,POR,CYB5R4,NQO1,P4HTM,P4HA1,LEPRE1,PIGQ,ACPP,PTDSS1,RFK,STS,MARS2,TMLHE,TPRA1,TXNL1,UGT1A3
Cell adhesion	1		54	0.25974		1.88899	0.691147	1	0.841396	0.372944	USH2A
Immune response	10		561	2.5974		0.928115	0.769512	1	0.897764	0.397929	CD28,CTLA4,FCGR3A,FCGR3B,HHLA2,CD58,LRRC8A,SEMA4F,SIGLEC1,TNMD
Protein metabolism	24		1314	6.23377		0.890495	0.824803	1	0.92378	0.40946	ABTB1,SERPINA1,CPN1,CUL7,CUL9,EGLN3,EGLN2,EGLN1,F5,FBXL3,FBXO9,FBXL21,HACE1,EIF2S2,MARCH6,P4HA1,OVCH1,PREP,RELN,SERPINB12,SERPINB10,USP19,USP32,USP6
Biological_process unknown	82		4658	21.2987		0.828794	0.986892	1	1	0.443213	ALS2CR12,ANO1,AP5B1,ANKRD29,SMPDL3B,ATG2A,BEND3,CCDC178,CHAC2,C6orf106,CLN5,CMYA5,CLEC16A,CLPTM1L,C19orf24,TMEM63C,CSMD3,DPY19L3,SLC44A5,CYHR1,DCAF15,DIS3L2,DSCAML1,FAM208B,ERICH6,FAM8A1,FITM1,GDPD5,GLRX3,GOLT1A,HEPHL1,KIF26B,WWC1,LRRC8A,MFSD11,TMEM67,MROH1,MSANTD1,NEGR1,NIPA2,NIPAL1,NUDT22,OOSP2,PCNX,PCNXL2,PHYHIPL,PIWIL3,PHYHIP,RNF213,SERINC2,SETD3,SLFN12,VIPAS39,SIDT2,SMG7,TMEM161A,TENM3,THOC5…
Cell growth and/or maintenance	10		1118	2.5974		0.466234	0.999728	1	1	0.443213	AGRN,DMXL2,DNAH11,GCC1,MYO5A,MYO5B,MYO5C,MYO9B,NBEA,NME9
Regulation of nucleobase, nucleoside, nucleotide and nucleic acid metabolism	35		2775	9.09091		0.605659	0.999931	1	0.999931	0.443213	CABIN1,CUX1,CHD1L,CNOT3,DDX11,C11orf30,EYA4,EYA2,HCFC2,INO80,LDB2,LDB1,MBD4,NFE2L1,PHF5A,PRDM12,RBM10,RBM5,RCL1,RERE,DIS3,POLR2A,STAT2,THOC2,TREX1,TRMT2B,ZMYND11,ZNFX1,ZNF592,ZXDB,ZNF462,ZMYM3,ZMYM6,ZNF14,ZXDA

## Sheet: Biological pathway
Analysis:Biological pathway
Name of data set: TxILYFYF
Number of gene in data set: 395
Number of gene mapped to Biological pathway : 154
Biological pathway	No. of genes in the data set		No. of genes in the background data set	Percentage of genes		Fold Enrichment	Uncorrected p-value (Hypergeometric test)	Corrected p-value (Bonferroni method)	Corrected p-value (BH method)	Storey and Tibshirani method q-value	Genes mapped from input data set
Olfactory Signaling Pathway	38		347	24.6753		4.35526	5.19965e-15	2.24105e-12	2.24105e-12	2.24105e-12	OR10J3,OR10T2,OR52B4,OR4D5,OR4E2,OR4K2,OR6C6,OR7D2,OR2M4,OR4B1,OR4N2,OR5W2,OR6A2,OR8B3,OR8B8,OR8D2,OR8G5,OR1D5,OR2M2,OR2M5,OR6P1,OR6Y1,OR7C2,OR51G1,OR1D2,OR2M3,OR6B3,OR7C1,OR4F15,OR1C1,OR3A1,OR8B4,OR8B12,OR1B1,OR2M7,OR4N5,OR6B2,OR6K6
GPCR downstream signaling	45		526	29.2208		3.38969	9.84622e-14	4.24372e-11	2.12186e-11	2.12186e-11	ADCY4,EDNRA,LPAR2,OR10J3,OR10T2,GPR68,OR52B4,OR4D5,OR4E2,OR4K2,OR6C6,OR7D2,OR2M4,OR4B1,OR4N2,OR5W2,OR6A2,OR8B3,OR8B8,OR8D2,OR8G5,OR1D5,OR2M2,OR2M5,OR6P1,OR6Y1,OR7C2,OR51G1,OR1D2,OR2M3,OR6B3,OR7C1,OR4F15,OR1C1,OR3A1,OR8B4,OR8B12,OR1B1,OR2M7,OR4N5,OR6B2,OR6K6,F2RL2,PLCB2,RGS18
Na+/Cl- dependent neurotransmitter transporters	10		18	6.49351		22.5833	3.41251e-12	1.47079e-09	4.90264e-10	4.90264e-10	SLC6A18,SLC6A6,SLC6A11,SLC6A12,SLC6A13,SLC6A1,SLC6A20,SLC6A2,SLC6A5,SLC6A14
Signaling by GPCR	52		792	33.7662		2.59403	2.68631e-11	1.1578e-08	2.8945e-09	2.8945e-09	ADCY4,CCR5,CCR7,CXCR5,EDNRA,LPAR2,OR10J3,OR10T2,GPR68,OR52B4,OR4D5,OR4E2,OR4K2,OR6C6,OR7D2,OR2M4,OR4B1,OR4N2,OR5W2,OR6A2,OR8B3,OR8B8,OR8D2,OR8G5,OR1D5,OR2M2,OR2M5,OR6P1,OR6Y1,OR7C2,OR51G1,OR1D2,OR2M3,OR6B3,OR7C1,OR4F15,OR1C1,OR3A1,OR8B4,OR8B12,OR1B1,OR2M7,OR4N5,OR6B2,OR6K6,P2RY4,P2RY12,F2RL2,PLCB2,RGS18,SSTR2,TSHR
Amine compound SLC transporters	11		29	7.14286		15.6486	5.1985e-11	2.24055e-08	4.48111e-09	4.48111e-09	SLC44A5,SLC6A18,SLC6A6,SLC6A11,SLC6A12,SLC6A13,SLC6A1,SLC6A20,SLC6A2,SLC6A5,SLC6A14
Transport of glucose and other sugars, bile salts and organic acids, metal ions and amine compounds	14		95	9.09091		6.12258	1.01769e-07	4.38624e-05	7.31039e-06	7.31039e-06	SLC44A5,SLC22A4,SLC6A18,SLC6A6,SLC6A11,SLC6A12,SLC6A13,SLC6A1,SLC6A20,SLC6A2,SLC6A5,SLC13A3,SLC6A14,SLC30A5
Reuptake of GABA	4		4	2.5974		38.6425	4.18255e-07	0.000180268	2.57526e-05	2.57526e-05	SLC6A11,SLC6A12,SLC6A13,SLC6A1
SLC-mediated transmembrane transport	20		248	12.987		3.2945	4.40053e-06	0.00189663	0.000237079	0.000235976	SLC44A5,SLC22A4,SLC29A4,SLC6A18,SLC27A6,SLC6A6,SLC6A11,SLC6A12,SLC6A13,SLC6A1,SLC6A20,SLC6A2,SLC6A5,SLC13A3,SLC6A14,SLC9A6,SLC9A7,SLC9A1,SLC9A9,SLC30A5
Voltage gated Potassium channels	8		39	5.19481		8.88058	4.92757e-06	0.00212378	0.000235976	0.000235976	KCNC2,KCNC3,KCNH2,KCNH3,KCNH6,KCNH7,KCNC1,KCNC4
Neuronal System	16		186	10.3896		3.55986	1.92202e-05	0.00828392	0.000828392	0.000828392	ADCY4,CACNG3,KCNC2,KCNC3,KCNH2,KCNH3,KCNH6,KCNH7,KCNC1,KCNC4,KCNK13,PLCB2,SLC6A11,SLC6A12,SLC6A13,SLC6A1
Signal Transduction	52		1199	33.7662		1.7144	3.41758e-05	0.0147298	0.00133907	0.00133907	ADCY4,CCR5,CCR7,CXCR5,EDNRA,LPAR2,OR10J3,OR10T2,GPR68,OR52B4,OR4D5,OR4E2,OR4K2,OR6C6,OR7D2,OR2M4,OR4B1,OR4N2,OR5W2,OR6A2,OR8B3,OR8B8,OR8D2,OR8G5,OR1D5,OR2M2,OR2M5,OR6P1,OR6Y1,OR7C2,OR51G1,OR1D2,OR2M3,OR6B3,OR7C1,OR4F15,OR1C1,OR3A1,OR8B4,OR8B12,OR1B1,OR2M7,OR4N5,OR6B2,OR6K6,P2RY4,P2RY12,F2RL2,PLCB2,RGS18,SSTR2,TSHR
Sodium/Proton exchangers	4		9	2.5974		19.7925	4.76389e-05	0.0205324	0.00171103	0.00171103	SLC9A6,SLC9A7,SLC9A1,SLC9A9
Potassium Channels	9		76	5.84416		5.12732	0.00012574	0.0541939	0.00416876	0.00416876	KCNC2,KCNC3,KCNH2,KCNH3,KCNH6,KCNH7,KCNC1,KCNC4,KCNK13
Transmembrane transport of small molecules	22		379	14.2857		2.36276	0.000237494	0.10236	0.00731143	0.00731143	ADCY4,SLC44A5,HMOX2,SLC22A4,SLC29A4,SLC6A18,SLC27A6,SLC6A6,SLC6A11,SLC6A12,SLC6A13,SLC6A1,SLC6A20,SLC6A2,SLC6A5,SLC13A3,SLC6A14,SLC9A6,SLC9A7,SLC9A1,SLC9A9,SLC30A5
Transport of inorganic cations/anions and amino acids/oligopeptides	9		94	5.84416		4.15838	0.000633584	0.273075	0.018205	0.0176453	SLC6A18,SLC6A6,SLC6A12,SLC6A20,SLC6A14,SLC9A6,SLC9A7,SLC9A1,SLC9A9
glycine biosynthesis I	2		2	1.2987		38.6425	0.000655046	0.282325	0.0176453	0.0176453	SHMT2,SHMT1
GABA synthesis, release, reuptake and degradation	4		17	2.5974		11.1163	0.000766207	0.330235	0.0194256	0.0194256	SLC6A11,SLC6A12,SLC6A13,SLC6A1
folate transformations	3		8	1.94805		17.7547	0.000845523	0.36442	0.0202456	0.0202456	SHMT2,SHMT1,MTHFR
Amino acid transport across the plasma membrane	5		31	3.24675		7.48886	0.00103534	0.446233	0.0234859	0.0234859	SLC6A18,SLC6A6,SLC6A12,SLC6A20,SLC6A14
superpathway of serine and glycine biosynthesis I	2		4	1.2987		23.9216	0.00379868	1	0.0818617	0.0779635	SHMT2,SHMT1
Carnitine synthesis	2		4	1.2987		23.9216	0.00379868	1	0.0779635	0.0779635	SHMT1,TMLHE
Neurotransmitter Release Cycle	4		26	2.5974		7.44489	0.00402144	1	0.0787836	0.0787836	SLC6A11,SLC6A12,SLC6A13,SLC6A1
Netrin mediated repulsion signals	3		15	1.94805		10.1065	0.00601894	1	0.11279	0.111783	UNC5B,UNC5A,UNC5C
folate polyglutamylation	2		5	1.2987		20.0941	0.00622458	1	0.111783	0.111783	SHMT2,SHMT1
Amino acid and oligopeptide SLC transporters	5		48	3.24675		4.90387	0.00735533	1	0.126806	0.126806	SLC6A18,SLC6A6,SLC6A12,SLC6A20,SLC6A14
Netrin-mediated signaling events	4		32	2.5974		6.10145	0.00858736	1	0.142352	0.142352	AGAP2,UNC5B,UNC5A,UNC5C
inositol pyrophosphates biosynthesis	2		7	1.2987		15.2228	0.0126366	1	0.201718	0.201718	PPIP5K1,PPIP5K2
Metabolism of folate and pterines	2		8	1.2987		13.5771	0.016567	1	0.255013	0.24622	SHMT1,MTHFR
Role of DCC in regulating apoptosis	2		8	1.2987		13.5771	0.016567	1	0.24622	0.24622	UNC5B,UNC5A
glycine betaine degradation	2		9	1.2987		12.2525	0.0209448	1	0.300908	0.300908	SHMT2,SHMT1
Tandem pore domain halothane-inhibited K+ channel (THIK)	1		1	0.649351		38.6425	0.0256752	1	0.356968	0.356968	KCNK13
Netrin-1 signaling	4		45	2.5974		4.38645	0.0275499	1	0.371063	0.371063	AGAP2,UNC5B,UNC5A,UNC5C
P2Y receptors	2		11	1.2987		10.2521	0.030943	1	0.404134	0.404134	P2RY4,P2RY12
Transmission across Chemical Synapses	7		119	4.54545		2.65115	0.0328369	1	0.416256	0.416256	ADCY4,CACNG3,PLCB2,SLC6A11,SLC6A12,SLC6A13,SLC6A1
flavin biosynthesis IV (mammalian)	1		2	0.649351		26.7525	0.0506954	1	0.624278	0.590533	RFK
Reactions specific to the complex N-glycan synthesis pathway	1		2	0.649351		26.7525	0.0506954	1	0.606937	0.590533	FUT8
Nef mediated downregulation of CD28 cell surface expression	1		2	0.649351		26.7525	0.0506954	1	0.590533	0.590533	CD28
Nucleotide-like (purinergic) receptors	2		15	1.2987		7.7285	0.055262	1	0.626788	0.599256	P2RY4,P2RY12
PAR4-mediated thrombin signaling events	2		15	1.2987		7.7285	0.055262	1	0.610716	0.599256	F2RL2,PLCB2
HIF-2-alpha transcription factor network	3		34	1.94805		4.65903	0.0556154	1	0.599256	0.599256	EGLN3,EGLN2,EGLN1
purine ribonucleosides degradation to ribose-1-phosphate	1		3	0.649351		20.4578	0.0750771	1	0.789226	0.70344	ADA
Heme degradation	1		3	0.649351		20.4578	0.0750771	1	0.770434	0.70344	HMOX2
Creatine metabolism	1		3	0.649351		20.4578	0.0750771	1	0.752517	0.70344	SLC6A8
Transport of fatty acids	1		3	0.649351		20.4578	0.0750771	1	0.735415	0.70344	SLC27A6
L-carnitine biosynthesis	1		3	0.649351		20.4578	0.0750771	1	0.719072	0.70344	TMLHE
Processing of DNA ends prior to end rejoining	1		3	0.649351		20.4578	0.0750771	1	0.70344	0.70344	PRKDC
Chemokine receptors bind chemokines	3		40	1.94805		3.98135	0.0822945	1	0.754658	0.754658	CCR5,CCR7,CXCR5
Class A/1 (Rhodopsin-like receptors)	11		269	7.14286		1.7516	0.084465	1	0.758425	0.758425	CCR5,CCR7,CXCR5,EDNRA,LPAR2,GPR68,P2RY4,P2RY12,F2RL2,SSTR2,TSHR
G alpha (q) signalling events	6		120	3.8961		2.31058	0.087577	1	0.77032	0.77032	EDNRA,LPAR2,GPR68,F2RL2,PLCB2,RGS18
heme degradation	1		4	0.649351		16.5611	0.0988366	1	0.851972	0.796629	HMOX2
adenine and adenosine salvage III	1		4	0.649351		16.5611	0.0988366	1	0.835266	0.796629	ADA
Vitamin B2 (riboflavin) metabolism	1		4	0.649351		16.5611	0.0988366	1	0.819204	0.796629	RFK
Metabolism of vitamins and cofactors	3		47	1.94805		3.40374	0.118997	1	0.967689	0.796629	SHMT1,MTHFR,RFK
Metabolism of water-soluble vitamins and cofactors	3		47	1.94805		3.40374	0.118997	1	0.949769	0.796629	SHMT1,MTHFR,RFK
Nonhomologous End-joining (NHEJ)	1		5	0.649351		13.9113	0.12199	1	0.955955	0.796629	PRKDC
Miscellaneous substrates	1		5	0.649351		13.9113	0.12199	1	0.938885	0.796629	CYP3A43
superoxide radicals degradation	1		5	0.649351		13.9113	0.12199	1	0.922413	0.796629	CAT
Sodium-coupled sulphate, di- and tri-carboxylate transporters	1		5	0.649351		13.9113	0.12199	1	0.906509	0.796629	SLC13A3
G beta:gamma signalling through PLC beta	1		5	0.649351		13.9113	0.12199	1	0.891145	0.796629	PLCB2
Cleavage of the damaged pyrimidine	1		5	0.649351		13.9113	0.12199	1	0.876292	0.796629	MBD4
Tandem pore domain potassium channels	1		5	0.649351		13.9113	0.12199	1	0.861927	0.796629	KCNK13
glycine cleavage complex	1		5	0.649351		13.9113	0.12199	1	0.848025	0.796629	OCA2
Recognition and association of DNA glycosylase with site containing an affected pyrimidine	1		5	0.649351		13.9113	0.12199	1	0.834564	0.796629	MBD4
Depyrimidination	1		5	0.649351		13.9113	0.12199	1	0.821524	0.796629	MBD4
FasL/ CD95L signaling	1		5	0.649351		13.9113	0.12199	1	0.808885	0.796629	FASLG
CTLA4 inhibitory signaling	1		5	0.649351		13.9113	0.12199	1	0.796629	0.796629	CTLA4
Purine metabolism	2		24	1.2987		4.97379	0.125289	1	0.805967	0.805967	ADA,CAT
Presynaptic function of Kainate receptors	1		6	0.649351		11.9925	0.144552	1	0.916202	0.890025	PLCB2
ADP signalling through P2Y purinoceptor 12	1		6	0.649351		11.9925	0.144552	1	0.902924	0.890025	P2RY12
Viral dsRNA:TLR3:TRIF Complex Activates TBK1/IKK epsilon	1		6	0.649351		11.9925	0.144552	1	0.890025	0.890025	TBK1
RAC1 signaling pathway	8		204	5.19481		1.7415	0.153166	1	0.929785	0.892091	MYO9B,F2RL2,PIP5K1C,PLCB2,DLC1,SLC9A1,TIAM2,TGFB2
Regulation of RhoA activity	8		204	5.19481		1.7415	0.153166	1	0.916871	0.892091	MYO9B,F2RL2,PIP5K1C,PLCB2,DLC1,SLC9A1,TIAM2,TGFB2
Regulation of RAC1 activity	8		204	5.19481		1.7415	0.153166	1	0.904311	0.892091	MYO9B,F2RL2,PIP5K1C,PLCB2,DLC1,SLC9A1,TIAM2,TGFB2
RhoA signaling pathway	8		204	5.19481		1.7415	0.153166	1	0.892091	0.892091	MYO9B,F2RL2,PIP5K1C,PLCB2,DLC1,SLC9A1,TIAM2,TGFB2
Calcium signaling in the CD4+ TCR pathway	2		28	1.2987		4.29361	0.160832	1	0.924248	0.89722	CABIN1,FASLG
ethanol degradation IV (peroxisomal)	1		7	0.649351		10.5389	0.166537	1	0.944442	0.89722	CAT
Purine salvage	1		7	0.649351		10.5389	0.166537	1	0.932177	0.89722	ADA
Zinc efflux and compartmentalization by the SLC30 family	1		7	0.649351		10.5389	0.166537	1	0.920226	0.89722	SLC30A5
Transport of nucleosides and free purine and pyrimidine bases across the plasma membrane	1		7	0.649351		10.5389	0.166537	1	0.908577	0.89722	SLC29A4
Organic cation transport	1		7	0.649351		10.5389	0.166537	1	0.89722	0.89722	SLC22A4
G alpha (i) signalling events	2		29	1.2987		4.15167	0.169987	1	0.904501	0.904501	ADCY4,RGS18
Transport of vitamins, nucleosides, and related molecules	2		30	1.2987		4.01882	0.179228	1	0.942042	0.910242	SLC29A4,SLC27A6
Base-Excision Repair, AP Site Formation	1		8	0.649351		9.39953	0.187962	1	0.976042	0.910242	MBD4
Recycling of eIF2:GDP	1		8	0.649351		9.39953	0.187962	1	0.964423	0.910242	EIF2S2
Import of palmitoyl-CoA into the mitochondrial matrix	1		8	0.649351		9.39953	0.187962	1	0.953077	0.910242	CPT1B
Lysosphingolipid and LPA receptors	1		8	0.649351		9.39953	0.187962	1	0.941994	0.910242	LPAR2
eNOS activation	1		8	0.649351		9.39953	0.187962	1	0.931167	0.910242	ZDHHC21
Activation of IRF3/IRF7 mediated by TBK1/IKK epsilon	1		8	0.649351		9.39953	0.187962	1	0.920585	0.910242	TBK1
Activation of Kainate Receptors upon glutamate binding	1		8	0.649351		9.39953	0.187962	1	0.910242	0.910242	PLCB2
Alpha-synuclein signaling	2		33	1.2987		3.66681	0.207363	1	0.993039	0.937599	PTK2B,PLCB2
Activation of Pro-Caspase 8	1		9	0.649351		8.4825	0.208839	1	0.989116	0.937599	FASLG
adenosine nucleotides degradation II	1		9	0.649351		8.4825	0.208839	1	0.978365	0.937599	ADA
glycerol degradation I	1		9	0.649351		8.4825	0.208839	1	0.967845	0.937599	GDPD5
Displacement of DNA glycosylase by APE1	1		9	0.649351		8.4825	0.208839	1	0.957548	0.937599	MBD4
DSCAM interactions	1		9	0.649351		8.4825	0.208839	1	0.947469	0.937599	DSCAML1
Caspase-8 is formed from procaspase-8	1		9	0.649351		8.4825	0.208839	1	0.937599	0.937599	FASLG
TRAF3-dependent IRF activation pathway	1		10	0.649351		7.7285	0.229183	1	1	0.969305	TBK1
Hormone ligand-binding receptors	1		10	0.649351		7.7285	0.229183	1	1	0.969305	TSHR
Metabolism of porphyrins	1		10	0.649351		7.7285	0.229183	1	0.997755	0.969305	HMOX2
Base-free sugar-phosphate removal via the single-nucleotide replacement pathway	1		10	0.649351		7.7285	0.229183	1	0.987777	0.969305	MBD4
Adenylate cyclase activating pathway	1		10	0.649351		7.7285	0.229183	1	0.977997	0.969305	ADCY4
GPCR ligand binding	11		331	7.14286		1.42474	0.229395	1	0.969305	0.969305	CCR5,CCR7,CXCR5,EDNRA,LPAR2,GPR68,P2RY4,P2RY12,F2RL2,SSTR2,TSHR
Peptide ligand-binding receptors	6		164	3.8961		1.69536	0.245024	1	1	0.999982	CCR5,CCR7,CXCR5,EDNRA,F2RL2,SSTR2
Purine catabolism	1		11	0.649351		7.0976	0.249007	1	1	0.999982	CAT
mRNA Decay by 3' to 5' Exoribonuclease	1		11	0.649351		7.0976	0.249007	1	1	0.999982	DIS3
G-protein beta:gamma signalling	1		11	0.649351		7.0976	0.249007	1	1	0.999982	PLCB2
Signal regulatory protein (SIRP) family interactions	1		11	0.649351		7.0976	0.249007	1	1	0.999982	PTK2B
PLC beta mediated events	2		38	1.2987		3.1997	0.255088	1	1	0.999982	ADCY4,PLCB2
G-protein mediated events	2		39	1.2987		3.1202	0.264687	1	1	0.999982	ADCY4,PLCB2
Organic cation/anion/zwitterion transport	1		12	0.649351		6.56194	0.268324	1	1	0.999982	SLC22A4
purine nucleotides degradation II (aerobic)	1		12	0.649351		6.56194	0.268324	1	1	0.999982	ADA
Bile salt and organic anion SLC transporters	1		12	0.649351		6.56194	0.268324	1	1	0.999982	SLC13A3
N-glycan antennae elongation in the medial/trans-Golgi	1		12	0.649351		6.56194	0.268324	1	1	0.999982	FUT8
Resolution of AP sites via the single-nucleotide replacement pathway	1		12	0.649351		6.56194	0.268324	1	1	0.999982	MBD4
JNK signaling in the CD4+ TCR pathway	2		41	1.2987		2.9725	0.283881	1	1	0.999982	CABIN1,FASLG
Ras signaling in the CD4+ TCR pathway	2		41	1.2987		2.9725	0.283881	1	1	0.999982	CABIN1,FASLG
Inhibition of adenylate cyclase pathway	1		13	0.649351		6.10145	0.287148	1	1	0.999982	ADCY4
Death Receptor Signalling	1		13	0.649351		6.10145	0.287148	1	1	0.999982	FASLG
Extrinsic Pathway for Apoptosis	1		13	0.649351		6.10145	0.287148	1	1	0.999982	FASLG
Adenylate cyclase inhibitory pathway	1		13	0.649351		6.10145	0.287148	1	1	0.999982	ADCY4
DNA-PK pathway in nonhomologous end joining	1		13	0.649351		6.10145	0.287148	1	1	0.999982	PRKDC
Activation of Chaperones by IRE1alpha	2		43	1.2987		2.83815	0.303031	1	1	0.999982	CUL7,DDX11
Viral Messenger RNA Synthesis	1		14	0.649351		5.70135	0.30549	1	1	0.999982	POLR2A
SEMA3A-Plexin repulsion signaling by inhibiting Integrin adhesion	1		14	0.649351		5.70135	0.30549	1	1	0.999982	PIP5K1C
IL12-mediated signaling events	4		109	2.5974		1.84012	0.306674	1	1	0.999982	CCR5,CD28,STAT2,FASLG
Validated nuclear estrogen receptor beta network	1		15	0.649351		5.3505	0.323363	1	1	0.999982	ZNF14
Formation of ATP by chemiosmotic coupling	1		15	0.649351		5.3505	0.323363	1	1	0.999982	ATP5A1
Deadenylation-dependent mRNA decay	2		46	1.2987		2.65795	0.331577	1	1	0.999982	CNOT3,DIS3
Hypoxic and oxygen homeostasis regulation of HIF-1-alpha	3		80	1.94805		2.0213	0.338166	1	1	0.999982	EGLN3,EGLN2,EGLN1
Signal amplification	1		16	0.649351		5.04033	0.34078	1	1	0.999982	P2RY12
LPA4-mediated signaling events	1		16	0.649351		5.04033	0.34078	1	1	0.999982	ADCY4
Common Pathway	1		16	0.649351		5.04033	0.34078	1	1	0.999982	F5
FoxO family signaling	2		48	1.2987		2.55001	0.350432	1	1	0.999982	CAT,FASLG
Calcineurin-regulated NFAT-dependent transcription in lymphocytes	2		48	1.2987		2.55001	0.350432	1	1	0.999982	CTLA4,FASLG
CXCR4-mediated signaling events	6		189	3.8961		1.47258	0.35734	1	1	0.999982	CABIN1,CD28,PTK2B,PLCB2,STAT2,FASLG
Thrombin signalling through proteinase activated receptors (PARs)	1		17	0.649351		4.76415	0.357751	1	1	0.999982	F2RL2
Zinc transporters	1		17	0.649351		4.76415	0.357751	1	1	0.999982	SLC30A5
Removal of DNA patch containing abasic residue	1		17	0.649351		4.76415	0.357751	1	1	0.999982	MBD4
Destabilization of mRNA by Tristetraprolin (TTP)	1		17	0.649351		4.76415	0.357751	1	1	0.999982	DIS3
Synthesis of glycosylphosphatidylinositol (GPI)	1		17	0.649351		4.76415	0.357751	1	1	0.999982	PIGQ
Metabolism of nitric oxide	1		17	0.649351		4.76415	0.357751	1	1	0.999982	ZDHHC21
CD28 dependent PI3K/Akt signaling	1		17	0.649351		4.76415	0.357751	1	1	0.999982	CD28
PKA activation in glucagon signalling	1		17	0.649351		4.76415	0.357751	1	1	0.999982	ADCY4
Resolution of AP sites via the multiple-nucleotide patch replacement pathway	1		17	0.649351		4.76415	0.357751	1	1	0.999982	MBD4
eNOS activation and regulation	1		17	0.649351		4.76415	0.357751	1	1	0.999982	ZDHHC21
CD28 dependent Vav1 pathway	1		18	0.649351		4.51666	0.374287	1	1	0.999982	CD28
Activated AMPK stimulates fatty-acid oxidation in muscle	1		18	0.649351		4.51666	0.374287	1	1	0.999982	CPT1B
PKA activation	1		18	0.649351		4.51666	0.374287	1	1	0.999982	ADCY4
Neurotransmitter Receptor Binding And Downstream Transmission In The Postsynaptic Cell	3		87	1.94805		1.86097	0.387533	1	1	0.999982	ADCY4,CACNG3,PLCB2
Opioid Signalling	2		52	1.2987		2.35846	0.387569	1	1	0.999982	ADCY4,PLCB2
Costimulation by the CD28 family	2		52	1.2987		2.35846	0.387569	1	1	0.999982	CD28,CTLA4
Destabilization of mRNA by KSRP	1		19	0.649351		4.29361	0.390401	1	1	0.999982	DIS3
Resolution of Abasic Sites (AP sites)	1		19	0.649351		4.29361	0.390401	1	1	0.999982	MBD4
PKA-mediated phosphorylation of CREB	1		19	0.649351		4.29361	0.390401	1	1	0.999982	ADCY4
Base Excision Repair	1		19	0.649351		4.29361	0.390401	1	1	0.999982	MBD4
Validated transcriptional targets of TAp63 isoforms	2		54	1.2987		2.27309	0.405795	1	1	0.999982	ADA,NQO1
Glutamate Binding, Activation of AMPA Receptors and Synaptic Plasticity	1		20	0.649351		4.09156	0.406102	1	1	0.999982	CACNG3
Trafficking of AMPA receptors	1		20	0.649351		4.09156	0.406102	1	1	0.999982	CACNG3
Nef-mediates down modulation of cell surface receptors by recruiting them to clathrin adapters	1		20	0.649351		4.09156	0.406102	1	1	0.999982	CD28
Destabilization of mRNA by Butyrate Response Factor 1 (BRF1)	1		20	0.649351		4.09156	0.406102	1	1	0.999982	DIS3
Mitochondrial tRNA aminoacylation	1		21	0.649351		3.90767	0.421402	1	1	0.999982	MARS2
Role of Calcineurin-dependent NFAT signaling in lymphocytes	3		94	1.94805		1.72421	0.436013	1	1	0.999982	CABIN1,CTLA4,FASLG
Regulatory RNA pathways	1		22	0.649351		3.7396	0.43631	1	1	0.999982	POLR2A
G alpha (z) signalling events	1		22	0.649351		3.7396	0.43631	1	1	0.999982	ADCY4
MicroRNA (miRNA) Biogenesis	1		22	0.649351		3.7396	0.43631	1	1	0.999982	POLR2A
Deadenylation of mRNA	1		22	0.649351		3.7396	0.43631	1	1	0.999982	CNOT3
Metabolism of nucleotides	2		58	1.2987		2.11963	0.441443	1	1	0.999982	ADA,CAT
NCAM1 interactions	1		23	0.649351		3.58539	0.450836	1	1	0.999982	AGRN
Abortive elongation of HIV-1 transcript in the absence of Tat	1		23	0.649351		3.58539	0.450836	1	1	0.999982	POLR2A
Regulation of Water Balance by Renal Aquaporins	1		24	0.649351		3.44339	0.46499	1	1	0.999982	ADCY4
CaM pathway	1		24	0.649351		3.44339	0.46499	1	1	0.999982	ADCY4
Calmodulin induced events	1		24	0.649351		3.44339	0.46499	1	1	0.999982	ADCY4
Unfolded Protein Response	2		61	1.2987		2.01748	0.467403	1	1	0.999982	CUL7,DDX11
Coregulation of Androgen receptor activity	2		61	1.2987		2.01748	0.467403	1	1	0.999982	PTK2B,PRKDC
LPA receptor mediated events	3		100	1.94805		1.62203	0.47642	1	1	0.999982	ADCY4,PTK2B,LPAR2
TRAF6 mediated IRF7 activation	1		25	0.649351		3.31222	0.478782	1	1	0.999982	TBK1
Metal ion SLC transporters	1		25	0.649351		3.31222	0.478782	1	1	0.999982	SLC30A5
Nephrin/Neph1 signaling in the kidney podocyte	1		25	0.649351		3.31222	0.478782	1	1	0.999982	F2RL2
Post-translational modification: synthesis of GPI-anchored proteins	1		26	0.649351		3.19067	0.49222	1	1	0.999982	PIGQ
DAG and IP3 signaling	1		26	0.649351		3.19067	0.49222	1	1	0.999982	ADCY4
3-phosphoinositide biosynthesis	1		26	0.649351		3.19067	0.49222	1	1	0.999982	PIP5K1C
Phospholipase C-mediated cascade	1		26	0.649351		3.19067	0.49222	1	1	0.999982	ADCY4
RNA Pol II CTD phosphorylation and interaction with CE - 11	1		26	0.649351		3.19067	0.49222	1	1	0.999982	POLR2A
Ca-dependent events	1		26	0.649351		3.19067	0.49222	1	1	0.999982	ADCY4
IL27-mediated signaling events	1		26	0.649351		3.19067	0.49222	1	1	0.999982	STAT2
RNA Pol II CTD phosphorylation and interaction with CE	1		26	0.649351		3.19067	0.49222	1	1	0.999982	POLR2A
Integrins in angiogenesis	2		64	1.2987		1.92472	0.49264	1	1	0.999982	PTK2B,GPR124
Axon guidance	6		219	3.8961		1.272	0.495292	1	1	0.999982	AGRN,AGAP2,PIP5K1C,UNC5B,UNC5A,UNC5C
Aquaporin-mediated transport	1		27	0.649351		3.07772	0.505314	1	1	0.999982	ADCY4
Adherens junctions interactions	1		27	0.649351		3.07772	0.505314	1	1	0.999982	CDH3
The role of Nef in HIV-1 replication and disease pathogenesis	1		27	0.649351		3.07772	0.505314	1	1	0.999982	CD28
Double-Strand Break Repair	1		27	0.649351		3.07772	0.505314	1	1	0.999982	PRKDC
HIF-1-alpha transcription factor network	2		66	1.2987		1.86748	0.509045	1	1	0.999982	EGLN3,EGLN1
DNA Repair	3		106	1.94805		1.53129	0.515465	1	1	0.999982	MBD4,PRKDC,POLR2A
GABA B receptor activation	1		28	0.649351		2.9725	0.518073	1	1	0.999982	ADCY4
IL2 signaling events mediated by STAT5	1		28	0.649351		2.9725	0.518073	1	1	0.999982	FASLG
Negative regulators of RIG-I/MDA5 signaling	1		28	0.649351		2.9725	0.518073	1	1	0.999982	TBK1
Transport to the Golgi and subsequent modification	1		28	0.649351		2.9725	0.518073	1	1	0.999982	FUT8
EGFR interacts with phospholipase C-gamma	1		28	0.649351		2.9725	0.518073	1	1	0.999982	ADCY4
IL8- and CXCR1-mediated signaling events	1		28	0.649351		2.9725	0.518073	1	1	0.999982	PLCB2
Interleukin-2 signaling	1		28	0.649351		2.9725	0.518073	1	1	0.999982	PTK2B
Formation of transcription-coupled NER (TC-NER) repair complex	1		28	0.649351		2.9725	0.518073	1	1	0.999982	POLR2A
Dual incision reaction in TC-NER	1		28	0.649351		2.9725	0.518073	1	1	0.999982	POLR2A
mRNA Capping	1		28	0.649351		2.9725	0.518073	1	1	0.999982	POLR2A
Activation of GABAB receptors	1		28	0.649351		2.9725	0.518073	1	1	0.999982	ADCY4
mRNA Splicing - Major Pathway	3		107	1.94805		1.51714	0.521823	1	1	0.999982	PHF5A,RBM5,POLR2A
mRNA Splicing	3		107	1.94805		1.51714	0.521823	1	1	0.999982	PHF5A,RBM5,POLR2A
PLC-gamma1 signalling	1		29	0.649351		2.87424	0.530504	1	1	0.999982	ADCY4
Reelin signaling pathway	1		29	0.649351		2.87424	0.530504	1	1	0.999982	RELN
IL12 signaling mediated by STAT4	1		29	0.649351		2.87424	0.530504	1	1	0.999982	CD28
Osteopontin-mediated events	1		29	0.649351		2.87424	0.530504	1	1	0.999982	PTK2B
BARD1 signaling events	1		29	0.649351		2.87424	0.530504	1	1	0.999982	PRKDC
Pausing and recovery of Tat-mediated HIV-1 elongation	1		30	0.649351		2.78226	0.542617	1	1	0.999982	POLR2A
Tat-mediated HIV-1 elongation arrest and recovery	1		30	0.649351		2.78226	0.542617	1	1	0.999982	POLR2A
Lissencephaly gene (LIS1) in neuronal migration and development	1		30	0.649351		2.78226	0.542617	1	1	0.999982	RELN
Pausing and recovery of HIV-1 elongation	1		31	0.649351		2.69599	0.55442	1	1	0.999982	POLR2A
HIV-1 elongation arrest and recovery	1		31	0.649351		2.69599	0.55442	1	1	0.999982	POLR2A
Circadian Clock	1		31	0.649351		2.69599	0.55442	1	1	0.999982	FBXL3
Pausing and recovery of elongation	1		31	0.649351		2.69599	0.55442	1	1	0.999982	POLR2A
Elongation arrest and recovery	1		31	0.649351		2.69599	0.55442	1	1	0.999982	POLR2A
G alpha (s) signalling events	1		31	0.649351		2.69599	0.55442	1	1	0.999982	ADCY4
Formation of the HIV-1 Early Elongation Complex	1		32	0.649351		2.61491	0.56592	1	1	0.999982	POLR2A
Regulation of Lipid Metabolism by Peroxisome proliferator-activated receptor alpha (PPARalpha)	1		32	0.649351		2.61491	0.56592	1	1	0.999982	TIAM2
Formation of the Early Elongation Complex	1		32	0.649351		2.61491	0.56592	1	1	0.999982	POLR2A
Glucagon signaling in metabolic regulation	1		33	0.649351		2.53856	0.577125	1	1	0.999982	ADCY4
Formation of Fibrin Clot (Clotting Cascade)	1		33	0.649351		2.53856	0.577125	1	1	0.999982	F5
Alpha4 beta1 integrin signaling events	1		33	0.649351		2.53856	0.577125	1	1	0.999982	PTK2B
Regulation of Apoptosis	2		75	1.2987		1.64706	0.578485	1	1	0.999982	UNC5B,UNC5A
Cell-Cell communication	3		117	1.94805		1.38884	0.582815	1	1	0.999982	CDH3,DSCAML1,PTK2B
IL8- and CXCR2-mediated signaling events	1		34	0.649351		2.46654	0.588042	1	1	0.999982	PLCB2
HIV-1 Nef: Negative effector of Fas and TNF-alpha	1		35	0.649351		2.3985	0.598679	1	1	0.999982	FASLG
p73 transcription factor network	2		78	1.2987		1.58471	0.599992	1	1	0.999982	SERPINA1,ADA
Regulation of p38-alpha and p38-beta	4		163	2.5974		1.23515	0.607704	1	1	0.999982	CABIN1,CTLA4,SLC9A1,FASLG
CD28 co-stimulation	1		36	0.649351		2.33411	0.609044	1	1	0.999982	CD28
GABA receptor activation	1		36	0.649351		2.33411	0.609044	1	1	0.999982	ADCY4
Iron uptake and transport	1		37	0.649351		2.27309	0.619142	1	1	0.999982	HMOX2
FOXA transcription factor networks	2		81	1.2987		1.52691	0.620669	1	1	0.999982	SERPINA1,CPT1B
IL8-mediated signaling events	1		38	0.649351		2.21518	0.628982	1	1	0.999982	PLCB2
Regulation of IFNA signaling	1		38	0.649351		2.21518	0.628982	1	1	0.999982	STAT2
Fatty acid, triacylglycerol, and ketone body metabolism	2		83	1.2987		1.49066	0.633995	1	1	0.999982	CPT1B,TIAM2
RNA Polymerase II Transcription Initiation And Promoter Clearance	1		39	0.649351		2.16014	0.638568	1	1	0.999982	POLR2A
RNA Polymerase II Promoter Escape	1		39	0.649351		2.16014	0.638568	1	1	0.999982	POLR2A
RNA Polymerase II HIV-1 Promoter Escape	1		39	0.649351		2.16014	0.638568	1	1	0.999982	POLR2A
RNA Polymerase II Transcription Pre-Initiation And Promoter Opening	1		39	0.649351		2.16014	0.638568	1	1	0.999982	POLR2A
HIV-1 Transcription Initiation	1		39	0.649351		2.16014	0.638568	1	1	0.999982	POLR2A
RNA Polymerase II Transcription Initiation	1		39	0.649351		2.16014	0.638568	1	1	0.999982	POLR2A
Aurora B signaling	1		40	0.649351		2.10777	0.647909	1	1	0.999982	SMC4
HIV-1 Transcription Elongation	1		41	0.649351		2.05789	0.65701	1	1	0.999982	POLR2A
Tat-mediated elongation of the HIV-1 transcript	1		41	0.649351		2.05789	0.65701	1	1	0.999982	POLR2A
Formation of HIV-1 elongation complex containing HIV-1 Tat	1		41	0.649351		2.05789	0.65701	1	1	0.999982	POLR2A
TCR signaling in na&#xef;ve CD4+ T cells	3		132	1.94805		1.2325	0.664631	1	1	0.999982	CABIN1,CD28,FASLG
RNA Polymerase II Transcription Elongation	1		42	0.649351		2.0103	0.665877	1	1	0.999982	POLR2A
mRNA Splicing - Minor Pathway	1		42	0.649351		2.0103	0.665877	1	1	0.999982	POLR2A
tRNA Aminoacylation	1		42	0.649351		2.0103	0.665877	1	1	0.999982	MARS2
Formation of HIV-1 elongation complex in the absence of HIV-1 Tat	1		42	0.649351		2.0103	0.665877	1	1	0.999982	POLR2A
Formation of RNA Pol II elongation complex	1		42	0.649351		2.0103	0.665877	1	1	0.999982	POLR2A
Validated transcriptional targets of AP1 family members Fra1 and Fra2	3		133	1.94805		1.22332	0.669653	1	1	0.999982	CABIN1,CTLA4,FASLG
FOXA2 and FOXA3 transcription factor networks	1		43	0.649351		1.96487	0.674516	1	1	0.999982	CPT1B
FOXA1 transcription factor network	1		44	0.649351		1.92145	0.682933	1	1	0.999982	SERPINA1
Transcription-coupled NER (TC-NER)	1		44	0.649351		1.92145	0.682933	1	1	0.999982	POLR2A
Respiratory electron transport, ATP synthesis by chemiosmotic coupling, and heat production by uncoupling proteins.	2		91	1.2987		1.36139	0.68367	1	1	0.999982	ATP5A1,ETFDH
Cell-cell junction organization	1		45	0.649351		1.87991	0.691134	1	1	0.999982	CDH3
Processing of Capped Intron-Containing Pre-mRNA	3		138	1.94805		1.17939	0.693945	1	1	0.999982	PHF5A,RBM5,POLR2A
Formation of the ternary complex, and subsequently, the 43S complex	1		46	0.649351		1.84012	0.699124	1	1	0.999982	EIF2S2
Metabolism of amino acids and derivatives	4		185	2.5974		1.08925	0.705832	1	1	0.999982	SHMT1,NQO1,SLC6A8,TMLHE
p38 MAPK signaling pathway	4		187	2.5974		1.07768	0.713814	1	1	0.999982	CABIN1,CTLA4,SLC9A1,FASLG
FGF signaling pathway	1		48	0.649351		1.76539	0.714494	1	1	0.999982	PTK2B
Cytochrome P450 - arranged by substrate type	1		48	0.649351		1.76539	0.714494	1	1	0.999982	CYP3A43
Nucleotide Excision Repair	1		49	0.649351		1.73026	0.721883	1	1	0.999982	POLR2A
Ceramide signaling pathway	1		49	0.649351		1.73026	0.721883	1	1	0.999982	NSMAF
Signaling mediated by p38-alpha and p38-beta	1		50	0.649351		1.6965	0.729083	1	1	0.999982	SLC9A1
Immunoregulatory interactions between a Lymphoid and a non-Lymphoid cell	1		51	0.649351		1.66403	0.736097	1	1	0.999982	FCGR3A
Signaling events mediated by Stem cell factor receptor (c-Kit)	1		52	0.649351		1.63278	0.742931	1	1	0.999982	STAP1
Translation initiation complex formation	1		53	0.649351		1.60268	0.749589	1	1	0.999982	EIF2S2
Ribosomal scanning and start codon recognition	1		53	0.649351		1.60268	0.749589	1	1	0.999982	EIF2S2
p63 transcription factor network	2		104	1.2987		1.19324	0.752565	1	1	0.999982	ADA,NQO1
Thromboxane A2 receptor signaling	1		54	0.649351		1.57368	0.756076	1	1	0.999982	PLCB2
Activation of the mRNA upon binding of the cap-binding complex and eIFs, and subsequent binding to 43S	1		54	0.649351		1.57368	0.756076	1	1	0.999982	EIF2S2
Toll Like Receptor 3 (TLR3) Cascade	1		56	0.649351		1.5187	0.768552	1	1	0.999982	TBK1
TRIF mediated TLR3 signaling	1		56	0.649351		1.5187	0.768552	1	1	0.999982	TBK1
Regulation of Androgen receptor activity	2		108	1.2987		1.14955	0.771015	1	1	0.999982	PTK2B,PRKDC
mRNA Processing	3		157	1.94805		1.03779	0.774058	1	1	0.999982	PHF5A,RBM5,POLR2A
NCAM signaling for neurite out-growth	1		57	0.649351		1.49263	0.774551	1	1	0.999982	AGRN
MyD88-independent cascade initiated on plasma membrane	1		57	0.649351		1.49263	0.774551	1	1	0.999982	TBK1
Apoptosis	3		158	1.94805		1.03128	0.777759	1	1	0.999982	FASLG,UNC5B,UNC5A
RNA Polymerase II Pre-transcription Events	1		58	0.649351		1.46744	0.780395	1	1	0.999982	POLR2A
ATF-2 transcription factor network	1		59	0.649351		1.44308	0.786088	1	1	0.999982	TGFB2
Transcription of the HIV genome	1		60	0.649351		1.41952	0.791635	1	1	0.999982	POLR2A
Phase 1 - Functionalization of compounds	1		60	0.649351		1.41952	0.791635	1	1	0.999982	CYP3A43
IL2-mediated signaling events	2		114	1.2987		1.0897	0.796455	1	1	0.999982	PTK2B,FASLG
Post-translational protein modification	2		114	1.2987		1.0897	0.796455	1	1	0.999982	FUT8,PIGQ
Diabetes pathways	4		212	2.5974		0.95134	0.800521	1	1	0.999982	CUL7,DDX11,MYO5A,SLC30A5
Validated transcriptional targets of deltaNp63 isoforms	1		63	0.649351		1.35324	0.807432	1	1	0.999982	ADA
Trk receptor signaling mediated by PI3K and PLC-gamma	1		63	0.649351		1.35324	0.807432	1	1	0.999982	AGAP2
The citric acid (TCA) cycle and respiratory electron transport	2		118	1.2987		1.05315	0.812005	1	1	0.999982	ATP5A1,ETFDH
Downstream signaling in na&#xef;ve CD8+ T cells	1		64	0.649351		1.3325	0.812429	1	1	0.999982	FASLG
Semaphorin interactions	1		64	0.649351		1.3325	0.812429	1	1	0.999982	PIP5K1C
Signaling events mediated by the Hedgehog family	1		64	0.649351		1.3325	0.812429	1	1	0.999982	TGFB2
Downstream signaling of activated FGFR	1		65	0.649351		1.31239	0.817297	1	1	0.999982	ADCY4
Regulation of retinoblastoma protein	1		65	0.649351		1.31239	0.817297	1	1	0.999982	TGFB2
TNF alpha/NF-kB	3		171	1.94805		0.953444	0.8215	1	1	0.999982	CAPN3,NSMAF,TBK1
RIG-I/MDA5 mediated induction of IFN-alpha/beta pathways	1		67	0.649351		1.27393	0.826659	1	1	0.999982	TBK1
Regulation of Telomerase	1		68	0.649351		1.25553	0.83116	1	1	0.999982	ZNFX1
BMP receptor signaling	4		224	2.5974		0.900658	0.83398	1	1	0.999982	CABIN1,CTLA4,SLC9A1,FASLG
Cell junction organization	1		69	0.649351		1.23766	0.835545	1	1	0.999982	CDH3
Transcriptional Regulation of White Adipocyte Differentiation	1		69	0.649351		1.23766	0.835545	1	1	0.999982	ADIPOQ
Activated TLR4 signalling	1		70	0.649351		1.22029	0.839816	1	1	0.999982	TBK1
Regulation of ornithine decarboxylase (ODC)	1		70	0.649351		1.22029	0.839816	1	1	0.999982	NQO1
TCR signaling in na&#xef;ve CD8+ T cells	2		126	1.2987		0.98694	0.839977	1	1	0.999982	CD28,FASLG
Cell surface interactions at the vascular wall	1		71	0.649351		1.2034	0.843978	1	1	0.999982	CD58
IL1-mediated signaling events	4		230	2.5974		0.877289	0.848892	1	1	0.999982	CABIN1,CTLA4,SLC9A1,FASLG
Metabolism	17		813	11.039		0.866105	0.852446	1	1	0.999982	ADA,ADCY4,ATP5A1,CAT,CNOT3,CYP3A43,ETFDH,SHMT1,HMOX2,MTHFR,NQO1,RFK,DIS3,SLC6A8,SMG7,TMLHE,ZDHHC21
Androgen-mediated signaling	2		130	1.2987		0.956862	0.852511	1	1	0.999982	PTK2B,PRKDC
Insulin Synthesis and Processing	2		130	1.2987		0.956862	0.852511	1	1	0.999982	MYO5A,SLC30A5
FAS (CD95) signaling pathway	2		130	1.2987		0.956862	0.852511	1	1	0.999982	NSMAF,FASLG
Downstream signal transduction	1		74	0.649351		1.15542	0.855828	1	1	0.999982	ADCY4
Toll Like Receptor 4 (TLR4) Cascade	1		74	0.649351		1.15542	0.855828	1	1	0.999982	TBK1
Formation and Maturation of mRNA Transcript	3		185	1.94805		0.881775	0.860248	1	1	0.999982	PHF5A,RBM5,POLR2A
Respiratory electron transport	1		76	0.649351		1.12551	0.863227	1	1	0.999982	ETFDH
Interferon alpha/beta signaling	1		77	0.649351		1.11113	0.866784	1	1	0.999982	STAT2
Syndecan-2-mediated signaling events	1		77	0.649351		1.11113	0.866784	1	1	0.999982	PTK2B
Asparagine N-linked glycosylation	1		77	0.649351		1.11113	0.866784	1	1	0.999982	FUT8
Signaling by PDGF	1		77	0.649351		1.11113	0.866784	1	1	0.999982	ADCY4
Regulation of nuclear beta catenin signaling and target gene transcription	2		135	1.2987		0.921748	0.866927	1	1	0.999982	PTK2B,PRKDC
Platelet activation, signaling and aggregation	2		136	1.2987		0.915032	0.869651	1	1	0.999982	P2RY12,F2RL2
Validated targets of C-MYC transcriptional activation	1		79	0.649351		1.08343	0.873624	1	1	0.999982	SHMT1
EGFR1	2		138	1.2987		0.90189	0.874948	1	1	0.999982	PTK2B,STAT2
CDC42 signaling events	15		751	9.74026		0.83475	0.883771	1	1	0.999982	CABIN1,CTLA4,EGLN3,EGLN1,PTK2B,MYO9B,F2RL2,PIP5K1C,PLCB2,PRKDC,DLC1,SLC9A1,TIAM2,TGFB2,FASLG
TNF receptor signaling pathway	5		297	3.24675		0.809776	0.886229	1	1	0.999982	CABIN1,CTLA4,NSMAF,SLC9A1,FASLG
Integration of energy metabolism	1		83	0.649351		1.032	0.886275	1	1	0.999982	ADCY4
C-MYB transcription factor network	1		84	0.649351		1.01989	0.889236	1	1	0.999982	ADA
Regulation of CDC42 activity	15		764	9.74026		0.82057	0.898489	1	1	0.999982	CABIN1,CTLA4,EGLN3,EGLN1,PTK2B,MYO9B,F2RL2,PIP5K1C,PLCB2,PRKDC,DLC1,SLC9A1,TIAM2,TGFB2,FASLG
Toll Receptor Cascades	1		88	0.649351		0.974181	0.900333	1	1	0.999982	TBK1
Signaling by Interleukins	1		91	0.649351		0.9425	0.907924	1	1	0.999982	PTK2B
Late Phase of HIV Life Cycle	1		92	0.649351		0.932393	0.910324	1	1	0.999982	POLR2A
Canonical Wnt signaling pathway	2		154	1.2987		0.808941	0.910718	1	1	0.999982	PTK2B,PRKDC
Signaling by FGFR	1		94	0.649351		0.912815	0.91494	1	1	0.999982	ADCY4
ALK1 signaling events	5		318	3.24675		0.75651	0.918024	1	1	0.999982	CABIN1,CTLA4,SLC9A1,TGFB3,FASLG
Influenza Viral RNA Transcription and Replication	1		96	0.649351		0.894043	0.91932	1	1	0.999982	POLR2A
Biological oxidations	1		96	0.649351		0.894043	0.91932	1	1	0.999982	CYP3A43
Signaling by EGFR	1		97	0.649351		0.884943	0.921425	1	1	0.999982	ADCY4
Signaling by Aurora kinases	1		97	0.649351		0.884943	0.921425	1	1	0.999982	SMC4
ALK1 pathway	5		321	3.24675		0.749467	0.921867	1	1	0.999982	CABIN1,CTLA4,SLC9A1,TGFB3,FASLG
Interferon Signaling	1		98	0.649351		0.876027	0.923476	1	1	0.999982	STAT2
L13a-mediated translational silencing of Ceruloplasmin expression	1		100	0.649351		0.858722	0.927419	1	1	0.999982	EIF2S2
3' -UTR-mediated translational regulation	1		100	0.649351		0.858722	0.927419	1	1	0.999982	EIF2S2
RNA Polymerase II Transcription	1		101	0.649351		0.850324	0.929314	1	1	0.999982	POLR2A
GTP hydrolysis and joining of the 60S ribosomal subunit	1		101	0.649351		0.850324	0.929314	1	1	0.999982	EIF2S2
Neurotrophic factor-mediated Trk receptor signaling	1		101	0.649351		0.850324	0.929314	1	1	0.999982	AGAP2
Nonsense-Mediated Decay	1		102	0.649351		0.842089	0.93116	1	1	0.999982	SMG7
Nonsense Mediated Decay Enhanced by the Exon Junction Complex	1		102	0.649351		0.842089	0.93116	1	1	0.999982	SMG7
Developmental Biology	7		430	4.54545		0.739248	0.932871	1	1	0.999982	AGRN,ADIPOQ,AGAP2,PIP5K1C,UNC5B,UNC5A,UNC5C
HIV Life Cycle	1		103	0.649351		0.834011	0.932958	1	1	0.999982	POLR2A
Regulation of mRNA Stability by Proteins that Bind AU-rich Elements	1		103	0.649351		0.834011	0.932958	1	1	0.999982	DIS3
NGF signalling via TRKA from the plasma membrane	1		106	0.649351		0.810682	0.938077	1	1	0.999982	ADCY4
Metabolism of mRNA	3		231	1.94805		0.707129	0.94071	1	1	0.999982	CNOT3,DIS3,SMG7
Eukaryotic Translation Initiation	1		108	0.649351		0.795841	0.941272	1	1	0.999982	EIF2S2
Cap-dependent Translation Initiation	1		108	0.649351		0.795841	0.941272	1	1	0.999982	EIF2S2
Adaptive Immune System	3		235	1.94805		0.695156	0.945154	1	1	0.999982	CD28,CTLA4,FCGR3A
Noncanonical Wnt signaling pathway	2		181	1.2987		0.689098	0.950334	1	1	0.999982	PTK2B,PRKDC
Translation	1		115	0.649351		0.74792	0.951218	1	1	0.999982	EIF2S2
Regulation of cytoplasmic and nuclear SMAD2/3 signaling	4		302	2.5974		0.668996	0.955929	1	1	0.999982	CABIN1,CTLA4,SLC9A1,FASLG
TGF-beta receptor signaling	4		302	2.5974		0.668996	0.955929	1	1	0.999982	CABIN1,CTLA4,SLC9A1,FASLG
Regulation of nuclear SMAD2/3 signaling	4		302	2.5974		0.668996	0.955929	1	1	0.999982	CABIN1,CTLA4,SLC9A1,FASLG
N-cadherin signaling events	3		249	1.94805		0.656266	0.9584	1	1	0.999982	PTK2B,PIP5K1C,PRKDC
Cytokine Signaling in Immune system	2		192	1.2987		0.649874	0.961106	1	1	0.999982	PTK2B,STAT2
TGFBR	1		125	0.649351		0.688678	0.962592	1	1	0.999982	TGFB3
Metabolism of proteins	3		257	1.94805		0.635937	0.964566	1	1	0.999982	FUT8,EIF2S2,PIGQ
Wnt signaling network	2		199	1.2987		0.627157	0.96676	1	1	0.999982	PTK2B,PRKDC
Influenza Life Cycle	1		132	0.649351		0.6525	0.968944	1	1	0.999982	POLR2A
Gene Expression	5		376	3.24675		0.640201	0.96912	1	1	0.999982	EIF2S2,PHF5A,RBM5,POLR2A,MARS2
HIV Infection	2		203	1.2987		0.614875	0.969629	1	1	0.999982	CD28,POLR2A
Glypican 3 network	2		205	1.2987		0.608912	0.970973	1	1	0.999982	PTK2B,PRKDC
Influenza Infection	1		137	0.649351		0.628902	0.972813	1	1	0.999982	POLR2A
Syndecan-4-mediated signaling events	2		208	1.2987		0.600182	0.972882	1	1	0.999982	PTK2B,PRKDC
Stabilization and expansion of the E-cadherin adherens junction	3		274	1.94805		0.59666	0.974941	1	1	0.999982	PTK2B,PIP5K1C,PRKDC
E-cadherin signaling in the nascent adherens junction	3		274	1.94805		0.59666	0.974941	1	1	0.999982	PTK2B,PIP5K1C,PRKDC
Host Interactions of HIV factors	1		141	0.649351		0.611217	0.97556	1	1	0.999982	CD28
Signalling by NGF	1		142	0.649351		0.60695	0.976203	1	1	0.999982	ADCY4
Metabolism of RNA	3		277	1.94805		0.590227	0.976445	1	1	0.999982	CNOT3,DIS3,SMG7
E-cadherin signaling events	3		279	1.94805		0.586015	0.9774	1	1	0.999982	PTK2B,PIP5K1C,PRKDC
C-MYC pathway	1		147	0.649351		0.58648	0.979173	1	1	0.999982	SHMT1
Transcription	1		153	0.649351		0.563667	0.982254	1	1	0.999982	POLR2A
AP-1 transcription factor network	9		618	5.84416		0.639622	0.982497	1	1	0.999982	CABIN1,CTLA4,EGLN3,EGLN1,PTK2B,PRKDC,SLC9A1,TGFB2,FASLG
Posttranslational regulation of adherens junction stability and dissassembly	2		230	1.2987		0.543084	0.983629	1	1	0.999982	PTK2B,PRKDC
Hemostasis	4		361	2.5974		0.560036	0.985677	1	1	0.999982	F5,CD58,P2RY12,F2RL2
Integrin-linked kinase signaling	9		651	5.84416		0.607261	0.989689	1	1	0.999982	CABIN1,CTLA4,EGLN3,EGLN1,PTK2B,PRKDC,SLC9A1,TGFB2,FASLG
p75(NTR)-mediated signaling	1		178	0.649351		0.485052	0.990909	1	1	0.999982	AGAP2
Metabolism of lipids and lipoproteins	2		257	1.2987		0.486305	0.991295	1	1	0.999982	CPT1B,TIAM2
Innate Immune System	1		180	0.649351		0.4797	0.991384	1	1	0.999982	TBK1
Immune System	6		518	3.8961		0.539544	0.993659	1	1	0.999982	CD28,CTLA4,FCGR3A,PTK2B,STAT2,TBK1
Endothelins	18		1295	11.6883		0.573862	0.999571	1	1	0.999982	ADCY4,CABIN1,CAT,CTLA4,EDNRA,EGLN3,EGLN1,PTK2B,SHMT1,F2RL2,PIP5K1C,PLCB2,PRKDC,SLC9A1,TGFB2,FASLG,TSHR,USP6
EGFR-dependent Endothelin signaling events	17		1277	11.039		0.551712	0.999752	1	1	0.999982	CABIN1,CAT,CTLA4,EDNRA,EGLN3,EGLN1,PTK2B,SHMT1,F2RL2,PIP5K1C,PLCB2,PRKDC,SLC9A1,TGFB2,FASLG,TSHR,USP6
Sphingosine 1-phosphate (S1P) pathway	17		1299	11.039		0.542377	0.999832	1	1	0.999982	CABIN1,CAT,CTLA4,EGLN3,EGLN1,NSMAF,PTK2B,SHMT1,F2RL2,PIP5K1C,PLCB2,PRKDC,SLC9A1,TGFB2,FASLG,TSHR,USP6
TRAIL signaling pathway	17		1316	11.039		0.535377	0.999877	1	1	0.999982	CABIN1,CAT,CTLA4,EGLN3,EGLN1,NSMAF,PTK2B,SHMT1,F2RL2,PIP5K1C,PLCB2,PRKDC,SLC9A1,TGFB2,FASLG,TSHR,USP6
Arf6 trafficking events	16		1276	10.3896		0.521889	0.999899	1	1	0.999982	CABIN1,CAT,CTLA4,EGLN3,EGLN1,PTK2B,SHMT1,F2RL2,PIP5K1C,PLCB2,PRKDC,SLC9A1,TGFB2,FASLG,TSHR,USP6
ErbB1 downstream signaling	16		1276	10.3896		0.521889	0.999899	1	1	0.999982	CABIN1,CAT,CTLA4,EGLN3,EGLN1,PTK2B,SHMT1,F2RL2,PIP5K1C,PLCB2,PRKDC,SLC9A1,TGFB2,FASLG,TSHR,USP6
Insulin Pathway	16		1276	10.3896		0.521889	0.999899	1	1	0.999982	CABIN1,CAT,CTLA4,EGLN3,EGLN1,PTK2B,SHMT1,F2RL2,PIP5K1C,PLCB2,PRKDC,SLC9A1,TGFB2,FASLG,TSHR,USP6
Class I PI3K signaling events mediated by Akt	16		1276	10.3896		0.521889	0.999899	1	1	0.999982	CABIN1,CAT,CTLA4,EGLN3,EGLN1,PTK2B,SHMT1,F2RL2,PIP5K1C,PLCB2,PRKDC,SLC9A1,TGFB2,FASLG,TSHR,USP6
Class I PI3K signaling events	16		1276	10.3896		0.521889	0.999899	1	1	0.999982	CABIN1,CAT,CTLA4,EGLN3,EGLN1,PTK2B,SHMT1,F2RL2,PIP5K1C,PLCB2,PRKDC,SLC9A1,TGFB2,FASLG,TSHR,USP6
Arf6 signaling events	16		1276	10.3896		0.521889	0.999899	1	1	0.999982	CABIN1,CAT,CTLA4,EGLN3,EGLN1,PTK2B,SHMT1,F2RL2,PIP5K1C,PLCB2,PRKDC,SLC9A1,TGFB2,FASLG,TSHR,USP6
Urokinase-type plasminogen activator (uPA) and uPAR-mediated signaling	16		1276	10.3896		0.521889	0.999899	1	1	0.999982	CABIN1,CAT,CTLA4,EGLN3,EGLN1,PTK2B,SHMT1,F2RL2,PIP5K1C,PLCB2,PRKDC,SLC9A1,TGFB2,FASLG,TSHR,USP6
PDGFR-beta signaling pathway	16		1276	10.3896		0.521889	0.999899	1	1	0.999982	CABIN1,CAT,CTLA4,EGLN3,EGLN1,PTK2B,SHMT1,F2RL2,PIP5K1C,PLCB2,PRKDC,SLC9A1,TGFB2,FASLG,TSHR,USP6
Signaling events mediated by focal adhesion kinase	16		1276	10.3896		0.521889	0.999899	1	1	0.999982	CABIN1,CAT,CTLA4,EGLN3,EGLN1,PTK2B,SHMT1,F2RL2,PIP5K1C,PLCB2,PRKDC,SLC9A1,TGFB2,FASLG,TSHR,USP6
Arf6 downstream pathway	16		1276	10.3896		0.521889	0.999899	1	1	0.999982	CABIN1,CAT,CTLA4,EGLN3,EGLN1,PTK2B,SHMT1,F2RL2,PIP5K1C,PLCB2,PRKDC,SLC9A1,TGFB2,FASLG,TSHR,USP6
mTOR signaling pathway	16		1276	10.3896		0.521889	0.999899	1	1	0.999982	CABIN1,CAT,CTLA4,EGLN3,EGLN1,PTK2B,SHMT1,F2RL2,PIP5K1C,PLCB2,PRKDC,SLC9A1,TGFB2,FASLG,TSHR,USP6
Internalization of ErbB1	16		1276	10.3896		0.521889	0.999899	1	1	0.999982	CABIN1,CAT,CTLA4,EGLN3,EGLN1,PTK2B,SHMT1,F2RL2,PIP5K1C,PLCB2,PRKDC,SLC9A1,TGFB2,FASLG,TSHR,USP6
S1P1 pathway	16		1276	10.3896		0.521889	0.999899	1	1	0.999982	CABIN1,CAT,CTLA4,EGLN3,EGLN1,PTK2B,SHMT1,F2RL2,PIP5K1C,PLCB2,PRKDC,SLC9A1,TGFB2,FASLG,TSHR,USP6
EGF receptor (ErbB1) signaling pathway	16		1276	10.3896		0.521889	0.999899	1	1	0.999982	CABIN1,CAT,CTLA4,EGLN3,EGLN1,PTK2B,SHMT1,F2RL2,PIP5K1C,PLCB2,PRKDC,SLC9A1,TGFB2,FASLG,TSHR,USP6
IGF1 pathway	16		1279	10.3896		0.520667	0.999904	1	1	0.999982	CABIN1,CAT,CTLA4,EGLN3,EGLN1,PTK2B,SHMT1,F2RL2,PIP5K1C,PLCB2,PRKDC,SLC9A1,TGFB2,FASLG,TSHR,USP6
GMCSF-mediated signaling events	16		1280	10.3896		0.52026	0.999906	1	1	0.999982	CABIN1,CAT,CTLA4,EGLN3,EGLN1,PTK2B,SHMT1,F2RL2,PIP5K1C,PLCB2,PRKDC,SLC9A1,TGFB2,FASLG,TSHR,USP6
IL5-mediated signaling events	16		1280	10.3896		0.52026	0.999906	1	1	0.999982	CABIN1,CAT,CTLA4,EGLN3,EGLN1,PTK2B,SHMT1,F2RL2,PIP5K1C,PLCB2,PRKDC,SLC9A1,TGFB2,FASLG,TSHR,USP6
PDGF receptor signaling network	16		1281	10.3896		0.519854	0.999908	1	1	0.999982	CABIN1,CAT,CTLA4,EGLN3,EGLN1,PTK2B,SHMT1,F2RL2,PIP5K1C,PLCB2,PRKDC,SLC9A1,TGFB2,FASLG,TSHR,USP6
Signaling events mediated by Hepatocyte Growth Factor Receptor (c-Met)	16		1281	10.3896		0.519854	0.999908	1	1	0.999982	CABIN1,CAT,CTLA4,EGLN3,EGLN1,PTK2B,SHMT1,F2RL2,PIP5K1C,PLCB2,PRKDC,SLC9A1,TGFB2,FASLG,TSHR,USP6
IL3-mediated signaling events	16		1283	10.3896		0.519045	0.999911	1	1	0.999982	CABIN1,CAT,CTLA4,EGLN3,EGLN1,PTK2B,SHMT1,F2RL2,PIP5K1C,PLCB2,PRKDC,SLC9A1,TGFB2,FASLG,TSHR,USP6
Nectin adhesion pathway	16		1283	10.3896		0.519045	0.999911	1	1	0.999982	CABIN1,CAT,CTLA4,EGLN3,EGLN1,PTK2B,SHMT1,F2RL2,PIP5K1C,PLCB2,PRKDC,SLC9A1,TGFB2,FASLG,TSHR,USP6
IFN-gamma pathway	16		1284	10.3896		0.518641	0.999913	1	1	0.999982	CABIN1,CAT,CTLA4,EGLN3,EGLN1,PTK2B,SHMT1,F2RL2,PIP5K1C,PLCB2,PRKDC,SLC9A1,TGFB2,FASLG,TSHR,USP6
Signaling events mediated by VEGFR1 and VEGFR2	16		1284	10.3896		0.518641	0.999913	1	1	0.999982	CABIN1,CAT,CTLA4,EGLN3,EGLN1,PTK2B,SHMT1,F2RL2,PIP5K1C,PLCB2,PRKDC,SLC9A1,TGFB2,FASLG,TSHR,USP6
Glypican 1 network	16		1287	10.3896		0.517433	0.999918	1	1	0.999982	CABIN1,CAT,CTLA4,EGLN3,EGLN1,PTK2B,SHMT1,F2RL2,PIP5K1C,PLCB2,PRKDC,SLC9A1,TGFB2,FASLG,TSHR,USP6
PAR1-mediated thrombin signaling events	16		1287	10.3896		0.517433	0.999918	1	1	0.999982	CABIN1,CAT,CTLA4,EGLN3,EGLN1,PTK2B,SHMT1,F2RL2,PIP5K1C,PLCB2,PRKDC,SLC9A1,TGFB2,FASLG,TSHR,USP6
Syndecan-1-mediated signaling events	16		1288	10.3896		0.517032	0.999919	1	1	0.999982	CABIN1,CAT,CTLA4,EGLN3,EGLN1,PTK2B,SHMT1,F2RL2,PIP5K1C,PLCB2,PRKDC,SLC9A1,TGFB2,FASLG,TSHR,USP6
Thrombin/protease-activated receptor (PAR) pathway	16		1288	10.3896		0.517032	0.999919	1	1	0.999982	CABIN1,CAT,CTLA4,EGLN3,EGLN1,PTK2B,SHMT1,F2RL2,PIP5K1C,PLCB2,PRKDC,SLC9A1,TGFB2,FASLG,TSHR,USP6
Plasma membrane estrogen receptor signaling	16		1289	10.3896		0.516631	0.999921	1	1	0.999982	CABIN1,CAT,CTLA4,EGLN3,EGLN1,PTK2B,SHMT1,F2RL2,PIP5K1C,PLCB2,PRKDC,SLC9A1,TGFB2,FASLG,TSHR,USP6
VEGF and VEGFR signaling network	16		1292	10.3896		0.515433	0.999925	1	1	0.999982	CABIN1,CAT,CTLA4,EGLN3,EGLN1,PTK2B,SHMT1,F2RL2,PIP5K1C,PLCB2,PRKDC,SLC9A1,TGFB2,FASLG,TSHR,USP6
Alpha9 beta1 integrin signaling events	16		1293	10.3896		0.515034	0.999926	1	1	0.999982	CABIN1,CAT,CTLA4,EGLN3,EGLN1,PTK2B,SHMT1,F2RL2,PIP5K1C,PLCB2,PRKDC,SLC9A1,TGFB2,FASLG,TSHR,USP6
LKB1 signaling events	16		1295	10.3896		0.51424	0.999929	1	1	0.999982	CABIN1,CAT,CTLA4,EGLN3,EGLN1,PTK2B,SHMT1,F2RL2,PIP5K1C,PLCB2,PRKDC,SLC9A1,TGFB2,FASLG,TSHR,USP6
ErbB receptor signaling network	16		1299	10.3896		0.512658	0.999934	1	1	0.999982	CABIN1,CAT,CTLA4,EGLN3,EGLN1,PTK2B,SHMT1,F2RL2,PIP5K1C,PLCB2,PRKDC,SLC9A1,TGFB2,FASLG,TSHR,USP6
Glypican pathway	16		1326	10.3896		0.502229	0.999961	1	1	0.999982	CABIN1,CAT,CTLA4,EGLN3,EGLN1,PTK2B,SHMT1,F2RL2,PIP5K1C,PLCB2,PRKDC,SLC9A1,TGFB2,FASLG,TSHR,USP6
Proteoglycan syndecan-mediated signaling events	16		1333	10.3896		0.499594	0.999966	1	1	0.999982	CABIN1,CAT,CTLA4,EGLN3,EGLN1,PTK2B,SHMT1,F2RL2,PIP5K1C,PLCB2,PRKDC,SLC9A1,TGFB2,FASLG,TSHR,USP6
Beta1 integrin cell surface interactions	16		1339	10.3896		0.497357	0.99997	1	1	0.999982	CABIN1,CAT,CTLA4,EGLN3,EGLN1,PTK2B,SHMT1,F2RL2,PIP5K1C,PLCB2,PRKDC,SLC9A1,TGFB2,FASLG,TSHR,USP6
Integrin family cell surface interactions	16		1366	10.3896		0.487536	0.999982	1	0.999982	0.999982	CABIN1,CAT,CTLA4,EGLN3,EGLN1,PTK2B,SHMT1,F2RL2,PIP5K1C,PLCB2,PRKDC,SLC9A1,TGFB2,FASLG,TSHR,USP6

## Sheet: Protein domain
Analysis:Protein domain
Name of data set: TxILYFYF
Number of gene in data set: 395
Number of gene mapped to Protein domain : 102
Protein domain	No. of genes in the data set		No. of genes in the background data set	Percentage of genes		Fold Enrichment	Uncorrected p-value (Hypergeometric test)	Corrected p-value (Bonferroni method)	Corrected p-value (BH method)	Storey and Tibshirani method q-value	Genes mapped from input data set
P4Hc	4		11	3.92157		23.6358	2.91094e-05	0.00317293	0.00317293	0.00100813	EGLN3,P4HTM,P4HA1,LEPRE1
ZU5	3		5	2.94118		37.5021	5.44154e-05	0.00593128	0.00296564	0.00100813	UNC5B,UNC5A,UNC5C
TRASH	2		4	1.96078		34.1406	0.00186311	0.203079	0.067693	0.0172584	ZMYM4,ZMYM6
DIL	2		4	1.96078		34.1406	0.00186311	0.203079	0.0507698	0.0172584	MYO5B,MYO5C
FOLN	2		5	1.96078		28.6781	0.00306891	0.334511	0.0669022	0.0227424	AGRN,SPARCL1
DEATH	3		20	2.94118		11.03	0.0051009	0.555998	0.0926663	0.0270004	UNC5B,UNC5A,UNC5C
cNMP	3		20	2.94118		11.03	0.0051009	0.555998	0.0794283	0.0270004	KCNH2,KCNH3,KCNH7
TSP1	4		47	3.92157		6.00079	0.00960215	1	0.130829	0.0434032	HMCN1,UNC5B,UNC5A,UNC5C
Beach	2		9	1.96078		17.4866	0.0105425	1	0.127681	0.0434032	NSMAF,NBEA
MYSc	3		27	2.94118		8.29692	0.0119552	1	0.130312	0.0438746	MYO5B,MYO5C,MYO9B
START	2		10	1.96078		15.9323	0.0130252	1	0.129068	0.0438746	DLC1,STARD8
G_patch	2		11	1.96078		14.6317	0.0157352	1	0.142928	0.0474191	AGGF1,RBM5
eIF2B_5	1		1	0.980392		55.1501	0.0179167	1	0.150225	0.0474191	EIF2S2
ENT	1		1	0.980392		55.1501	0.0179167	1	0.139495	0.0474191	C11orf30
TY	2		13	1.96078		12.5781	0.0218023	1	0.15843	0.053856	EPCAM,TACSTD2
PAC	2		14	1.96078		11.7533	0.0251426	1	0.171284	0.0582254	KCNH2,KCNH3
IQ	3		39	2.94118		5.8233	0.032024	1	0.20533	0.069799	MYO5B,MYO5C,MYO9B
SOCS_box	2		20	1.96078		8.43472	0.0489819	1	0.296612	0.0865835	ASB15,ASB17
DysFN	1		3	0.980392		29.1971	0.0528021	1	0.302917	0.0865835	DYSF
FerA	1		3	0.980392		29.1971	0.0528021	1	0.287771	0.0865835	DYSF
RNB	1		3	0.980392		29.1971	0.0528021	1	0.274068	0.0865835	DIS3L2
RhoGAP	3		51	2.94118		4.4859	0.0626634	1	0.310469	0.0865835	MYO9B,DLC1,STARD8
CUB	2		24	1.96078		7.09853	0.067964	1	0.32209	0.0865835	CSMD3,OVCH1
SMC_hinge	1		4	0.980392		23.6358	0.0697817	1	0.316925	0.0865835	SMC4
G8	1		4	0.980392		23.6358	0.0697817	1	0.304248	0.0865835	PKHD1
Alpha_kinase	1		4	0.980392		23.6358	0.0697817	1	0.292546	0.0865835	ALPK1
DysFC	1		4	0.980392		23.6358	0.0697817	1	0.281711	0.0865835	DYSF
C2	4		91	3.92157		3.13862	0.0797301	1	0.310378	0.0865835	DYSF,ESYT3,PCLO,PLCB2
FerI	1		5	0.980392		19.854	0.0864599	1	0.32497	0.0865835	DYSF
FerB	1		5	0.980392		19.854	0.0864599	1	0.314138	0.0865835	DYSF
Piwi	1		5	0.980392		19.854	0.0864599	1	0.304004	0.0865835	PIWIL3
Grip	1		5	0.980392		19.854	0.0864599	1	0.294504	0.0865835	GCC1
BRICHOS	1		5	0.980392		19.854	0.0864599	1	0.28558	0.0865835	TNMD
DUSP	1		5	0.980392		19.854	0.0864599	1	0.27718	0.0865835	USP32
BEN	1		5	0.980392		19.854	0.0864599	1	0.269261	0.0865835	BEND3
CUT	1		5	0.980392		19.854	0.0864599	1	0.261781	0.0865835	CUX1
PKD	1		5	0.980392		19.854	0.0864599	1	0.254706	0.0865835	PKD1L1
KAZAL	2		29	1.96078		5.92522	0.0944436	1	0.270904	0.0920897	AGRN,SPARCL1
MBD	1		6	0.980392		17.1156	0.102842	1	0.28743	0.0952648	MBD4
PAZ	1		6	0.980392		17.1156	0.102842	1	0.280244	0.0952648	PIWIL3
IGc2	5		142	4.90196		2.4062	0.110431	1	0.293584	0.0961032	DSCAML1,HMCN1,SIGLEC1,UNC5B,UNC5C
LRR	2		32	1.96078		5.39061	0.111528	1	0.289442	0.0961032	NLRP2,NLRP7
WW	2		32	1.96078		5.39061	0.111528	1	0.282711	0.0961032	WWC1,WWC2
TNF	1		7	0.980392		15.0409	0.118933	1	0.29463	0.0979292	FASLG
NDK	1		7	0.980392		15.0409	0.118933	1	0.288082	0.0979292	NME9
ANX	1		8	0.980392		13.4149	0.134738	1	0.319271	0.0998489	ANXA9
SEA	1		8	0.980392		13.4149	0.134738	1	0.312478	0.0998489	AGRN
BAH	1		8	0.980392		13.4149	0.134738	1	0.305968	0.0998489	RERE
ELM2	1		8	0.980392		13.4149	0.134738	1	0.299724	0.0998489	RERE
PP2Cc	1		8	0.980392		13.4149	0.134738	1	0.29373	0.0998489	PDP1
IG	6		199	5.88235		1.9967	0.145838	1	0.311694	0.105956	DSCAML1,FCGR3A,FCGR3B,HHLA2,SIGLEC1,UNC5A
calpain_III	1		9	0.980392		12.1061	0.150263	1	0.314974	0.107071	CAPN3
ZnF_GATA	1		10	0.980392		11.03	0.165511	1	0.340391	0.115711	RERE
GRAM	1		11	0.980392		10.1296	0.180489	1	0.364321	0.117327	NSMAF
PLCXc	1		11	0.980392		10.1296	0.180489	1	0.357697	0.117327	PLCB2
PLCYc	1		11	0.980392		10.1296	0.180489	1	0.351309	0.117327	PLCB2
CARD	1		11	0.980392		10.1296	0.180489	1	0.345146	0.117327	CARD8
Sec7	1		12	0.980392		9.36511	0.1952	1	0.366842	0.122589	PSD3
CysPc	1		12	0.980392		9.36511	0.1952	1	0.360625	0.122589	CAPN3
TPR	2		47	1.96078		3.71477	0.205608	1	0.373522	0.126973	CABIN1,TMTC2
C1Q	1		14	0.980392		8.1369	0.223843	1	0.399982	0.135968	ADIPOQ
CYCc	1		15	0.980392		7.63617	0.237784	1	0.418039	0.142106	ADCY4
BTB	3		95	2.94118		2.4352	0.241889	1	0.418507	0.142265	KCNC3,KCNC1,KCNC4
ZnF_RBZ	1		16	0.980392		7.19349	0.251476	1	0.428295	0.143353	RBM5
SERPIN	1		16	0.980392		7.19349	0.251476	1	0.421706	0.143353	SERPINA1
FHA	1		17	0.980392		6.79933	0.264925	1	0.437528	0.148731	AGGF1
ZnF_ZZ	1		18	0.980392		6.44612	0.278135	1	0.452488	0.149358	ZZEF1
HX	1		18	0.980392		6.44612	0.278135	1	0.445834	0.149358	HPX
IPT	1		18	0.980392		6.44612	0.278135	1	0.439372	0.149358	PKHD1
GuKc	1		19	0.980392		6.12779	0.291109	1	0.453299	0.154092	DLG5
FN3	3		107	2.94118		2.16525	0.300414	1	0.4612	0.154228	DSCAML1,HCFC2,PHYHIPL
RA	1		20	0.980392		5.83942	0.303853	1	0.459999	0.154228	MYO9B
JmjC	1		20	0.980392		5.83942	0.303853	1	0.453698	0.154228	KDM8
ArfGap	1		21	0.980392		5.57698	0.316369	1	0.466004	0.158411	AGAP2
RGS	1		22	0.980392		5.33711	0.328663	1	0.477657	0.162372	RGS18
CA	2		67	1.96078		2.6262	0.338566	1	0.485576	0.165064	CDH17,CDH3
GPS	1		25	0.980392		4.72715	0.364246	1	0.515621	0.170637	GPR133
HELICc	2		72	1.96078		2.44693	0.371178	1	0.518698	0.170637	DDX11,INO80
EGF_Lam	1		26	0.980392		4.55368	0.375687	1	0.518353	0.170637	AGRN
BRLZ	1		26	0.980392		4.55368	0.375687	1	0.511874	0.170637	NFE2L1
LamG	1		26	0.980392		4.55368	0.375687	1	0.505554	0.170637	AGRN
DEXDc	2		73	1.96078		2.41398	0.377629	1	0.50197	0.170637	DDX11,INO80
SANT	1		27	0.980392		4.39249	0.386924	1	0.508129	0.170675	RERE
TBC	1		27	0.980392		4.39249	0.386924	1	0.50208	0.170675	USP6
B41	1		30	0.980392		3.97081	0.419447	1	0.537879	0.182844	PTK2B
EGF	2		81	1.96078		2.17918	0.428181	1	0.542695	0.184481	AGRN,TENM4
SET	1		32	0.980392		3.73196	0.440174	1	0.551482	0.187468	PRDM12
KISc	1		36	0.980392		3.33122	0.479455	1	0.59387	0.201877	KIF26B
RRM	2		94	1.96078		1.88176	0.505508	1	0.619106	0.208778	RBM5,TRMT2A
CCP	1		39	0.980392		3.08293	0.507112	1	0.614169	0.208778	CSMD3
LRRNT	1		40	0.980392		3.00819	0.516004	1	0.618071	0.210104	LGR4
C1	1		41	0.980392		2.93699	0.524737	1	0.621699	0.211337	MYO9B
PDZ	2		101	1.96078		1.75294	0.544299	1	0.637942	0.216859	DLG5,PCLO
EFh	1		56	0.980392		2.16747	0.638467	1	0.74035	0.251671	CAPN3
PH	3		184	2.94118		1.26525	0.646524	1	0.741801	0.252164	AGAP2,PSD3,STAP1
EGF_CA	1		64	0.980392		1.90173	0.687633	1	0.78075	0.265404	HMCN1
TyrKc	1		70	0.980392		1.74158	0.720107	1	0.809192	0.275073	PTK2B
Tryp_SPc	1		78	0.980392		1.56578	0.758259	1	0.84337	0.28326	OVCH1
SH2	1		81	0.980392		1.50867	0.771198	1	0.849096	0.28326	STAP1
STYKc	1		83	0.980392		1.47285	0.77944	1	0.84959	0.28326	TBK1
AAA	1		83	0.980392		1.47285	0.77944	1	0.841178	0.28326	ABCA9
SAM	1		84	0.980392		1.45558	0.78345	1	0.837216	0.28326	DLC1
ANK	2		161	1.96078		1.1047	0.789992	1	0.836011	0.28326	ANKRD29,ASB15
LRR_TYP	1		87	0.980392		1.40609	0.795053	1	0.833276	0.28326	LGR4
HOX	1		132	0.980392		0.93124	0.910597	1	0.945286	0.321336	CUX1
WD40	1		152	0.980392		0.809708	0.938301	1	0.964856	0.327383	NSMAF
SH3	1		163	0.980392		0.755481	0.949715	1	0.967467	0.327383	DLG5
ZnF_C2H2	5		503	4.90196		0.683566	0.95424	1	0.963075	0.327383	PRDM12,ZNF592,ZXDB,ZNF462,ZNF14
KRAB	1		268	0.980392		0.460865	0.993013	1	0.993013	0.33756	ZNF14

## Sheet: Site of expression
Analysis:Site of expression
Name of data set: TxILYFYF
Number of gene in data set: 395
Number of gene mapped to Site of expression : 379
Site of expression	No. of genes in the data set		No. of genes in the background data set	Percentage of genes		Fold Enrichment	Uncorrected p-value (Hypergeometric test)	Corrected p-value (Bonferroni method)	Corrected p-value (BH method)	Storey and Tibshirani method q-value	Genes mapped from input data set
HUVEC	305		12935	80.4749		1.12335	4.68266e-05	0.0180282	0.0180282	0.0147169	ABCA9,ABHD13,ABTB1,SERPINA1,ADA,AGRN,ADCY4,ALS2CR12,AGAP2,ANO1,AGGF1,ALPK1,ANXA9,SMPDL3B,SMPDL3A,ARSE,ASB17,ATG2A,ATP5A1,BEND3,B3GALNT1,CABIN1,CACNA1B,CDH17,CARD8,CDH3,CAPN3,CAT,CUX1,CCR7,CCDC178,C6orf106,CLN5,CHD1L,CMYA5,CNOT3,CLEC16A,COX15,CPT1B,CATSPERD,CUL7,CYP3A43,CATSPER1,CXCR5,TMEM63C,DPY19L3,SLC44A5,CUL9,DDX11,DLG5,DMXL2,DIS3L2,DISP2,DSEL,DYSF,DSCAML1,EDNRA,DNAH11,EGLN3,EGLN2,EPCAM,EGLN1,…
Nose	6		51	1.58311		6.58411	0.00066969	0.257831	0.128915	0.103591	OR8B2,OR1D5,OR2M5,OR7C2,OR8G1,OR1B1
High endothelial venule endothelial cell	3		10	0.791557		17.9259	0.000988825	0.380698	0.126899	0.103591	PTK2B,SLC26A11,SPARCL1
Pyramidal cell	2		7	0.527704		18.6928	0.00861877	1	0.829557	0.415769	CACNA1B,HPX
Plasma	269		11805	70.9763		1.08617	0.0117826	1	0.907258	0.415769	ABCA9,ABTB1,SERPINA1,ADA,GPR133,AGRN,ADIPOQ,ADCY4,ALS2CR12,AGAP2,AGGF1,ALPK1,ANXA9,ANKRD29,ASB15,APOF,SMPDL3A,ATG2A,ATP5A1,B3GALNT1,CABIN1,CACNA1B,CDH17,CDH3,CAPN3,CAT,CPN1,CUX1,CACNG3,CCR5,CCR7,CCDC178,CLN5,CHD1L,CMYA5,CNOT3,CLEC16A,CLPTM1L,CPT1B,CATSPERD,CUL7,CYP3A43,CSMD3,DPY19L3,SLC44A5,CUL9,CYHR1,DCAF15,DDX11,DLG5,DMXL2,DIS3L2,DISP2,DSEL,DYSF,DSCAML1,DNAH11,EGLN2,EPCAM,ETFDH,C11orf30,FAM208B…
Hypothalamus	8		146	2.11082		2.98079	0.0120942	1	0.776043	0.415769	PTK2B,HPX,HMOX2,KCNH3,P2RY12,PREP,TENM3,TIAM2
Dentate gyrus	3		26	0.791557		7.40062	0.0167146	1	0.919304	0.415769	CACNA1B,DSCAML1,SLC6A1
Tongue epithelium	2		10	0.527704		13.7081	0.0177154	1	0.852554	0.415769	OR8B8,OR8D2
Nuclei of accessory nerves	1		1	0.263852		47.451	0.0210065	1	0.898613	0.415769	HPX
Chandelier cell	1		1	0.263852		47.451	0.0210065	1	0.808752	0.415769	SLC6A1
Faeces	1		1	0.263852		47.451	0.0210065	1	0.735229	0.415769	SERPINA1
Islet cells	1		1	0.263852		47.451	0.0210065	1	0.67396	0.415769	IGF2R
Stratum lucidum	1		1	0.263852		47.451	0.0210065	1	0.622117	0.415769	CACNA1B
Nucleus basalis	1		1	0.263852		47.451	0.0210065	1	0.57768	0.415769	HPX
Cranial nerve nuclei	1		1	0.263852		47.451	0.0210065	1	0.539168	0.415769	HPX
Salivary glands	157		6549	41.4248		1.14639	0.0211664	1	0.509318	0.415769	ABTB1,ADA,AGRN,ADCY4,ALS2CR12,AGAP2,ADPRH,ALPK1,ANXA9,ASB15,SMPDL3B,SMPDL3A,ATP5A1,BEND3,CDH3,CUX1,CHD1L,CNOT3,CLEC16A,CLPTM1L,CPT1B,CUL7,CXCR5,TMEM63C,CSMD3,DPY19L3,CUL9,DSCAML1,EDNRA,EGLN3,EGLN2,EPCAM,EGLN1,C11orf30,F5,NSMAF,EYA2,FITM1,PTK2B,FUT8,GCC1,GLRX3,GPR124,SHMT2,GNS,GPR160,SHMT1,HHLA2,HMOX2,IL22RA1,KCNC2,KCNH2,KCNJ6,KCNJ5,KCNH6,KCNK12,KCNC4,KDM8,KIF26B,LARGE,LDB2,LGR4,LPAR2,LRRC8A,LMTK2…
Small intestine	193		8289	50.9235		1.11183	0.0279474	1	0.632926	0.454017	ABHD13,ABTB1,SERPINA1,ADA,AGRN,ADCY4,ALS2CR12,AGAP2,ADPRH,ALPK1,ANXA9,ASB15,SMPDL3B,SMPDL3A,ATG2A,ATP5A1,BEND3,CABIN1,CDH17,CDH3,CAT,CUX1,CHD1L,CNOT3,CLEC16A,CLPTM1L,CPT1B,CUL7,CYP3A43,TMEM63C,CSMD3,DPY19L3,CUL9,DDX11,DLG5,DYSF,DSCAML1,EDNRA,EGLN3,EGLN2,EPCAM,EGLN1,C11orf30,NSMAF,FAM8A1,FBXL3,EYA2,FITM1,PTK2B,FUT8,GCC1,GLRX3,GPR124,GPR75,SHMT2,GNS,GPR160,SHMT1,HCFC2,HHLA2,HMOX2,IL22RA1,FAM126A,IL…
Dentate nucleus	2		14	0.527704		10.1125	0.0339012	1	0.725109	0.454017	CACNA1B,HPX
Purkinje cells	3		35	0.791557		5.56322	0.0366635	1	0.742918	0.454017	CACNA1B,DSCAML1,HPX
Prostrate	2		15	0.527704		9.4902	0.0385832	1	0.742728	0.454017	NBEA,SMG7
Beta cells	2		15	0.527704		9.4902	0.0385832	1	0.70736	0.454017	KCNJ6,SLC30A5
HUPO28_b1-CIT	3		36	0.791557		5.41387	0.0393928	1	0.689374	0.454017	SERPINA1,APOF,HPX
YTS	50		1856	13.1926		1.30939	0.0397007	1	0.664554	0.454017	ABHD13,AGAP2,ATP5A1,CAT,CUX1,CLPTM1L,F5,FUT8,SHMT1,HMOX2,KCNK12,CD58,LRRC8A,MARCH6,IGF2R,MYO5A,MYO9B,NBEA,POR,NUCB1,P4HA1,LEPRE1,PRKDC,PREP,PTDSS1,RBM10,RAB29,RNF213,DIS3,SLC6A13,SLC9A6,SLC9A9,VIPAS39,SIDT2,SMC4,STAT2,TMEM161A,TBK1,THOC2,TMEM245,TM7SF3,TMX2,TOR1AIP1,TOR1AIP2,TM9SF2,TREX1,TXNDC11,UTP20,VMA21,ZDHHC5
Teeth	1		2	0.263852		32.8507	0.0415729	1	0.666899	0.454017	IGF2R
Anus	1		2	0.263852		32.8507	0.0415729	1	0.640223	0.454017	ACPP
Pars compacta	1		2	0.263852		32.8507	0.0415729	1	0.615599	0.454017	NQO1
Follicular fluid	1		2	0.263852		32.8507	0.0415729	1	0.592799	0.454017	SERPINA1
Cerebellar nuclei	1		2	0.263852		32.8507	0.0415729	1	0.571628	0.454017	HPX
Lung	225		9906	59.3668		1.08363	0.0430888	1	0.572042	0.454017	ABCA9,ABTB1,SERPINA1,ADA,AGRN,ADIPOQ,ADCY4,ALS2CR12,AGAP2,ADPRH,AGGF1,ALPK1,ANXA9,ASB15,SMPDL3B,SMPDL3A,ATG2A,ATP5A1,BEND3,B3GALNT1,CABIN1,CDH17,CARD8,CDH3,CAPN3,CAT,CUX1,CCR5,CCR7,CLN5,CHD1L,CNOT3,CLEC16A,CLPTM1L,CPT1B,CATSPERD,CUL7,CYP3A43,CXCR5,TMEM63C,CSMD3,DPY19L3,CUL9,DDX11,DLG5,DYSF,DSCAML1,EDNRA,EGLN3,EGLN2,EPCAM,EGLN1,ESYT3,C11orf30,F5,NSMAF,FAM8A1,FBXL3,EYA2,FITM1,PTK2B,FUT8,GCC1,GLRX3,…
Vascular endothelial cells	4		63	1.05541		3.87732	0.043338	1	0.556171	0.454017	AGRN,CAT,LPAR2,F2RL2
Occipital cortex	3		39	0.791557		5.01036	0.0481779	1	0.598339	0.473176	HMOX2,P2RY12,PREP
Large intestine	3		39	0.791557		5.01036	0.0481779	1	0.579641	0.473176	CDH17,MYO9B,USH2A
Alveolar macrophage	2		18	0.527704		8.01121	0.0539603	1	0.629537	0.51037	SERPINA1,CAT
Macrophages	10		270	2.63852		1.96801	0.0597196	1	0.676237	0.51037	ABCA9,SERPINA1,CAT,CCR5,FCGR3A,PTK2B,LPAR2,F2RL2,SIGLEC1,STAT2
Kidney	229		10172	60.4222		1.07395	0.0599617	1	0.659579	0.51037	ABCA9,ABHD13,ABTB1,SERPINA1,ADA,AGRN,ADIPOQ,ADCY4,ALS2CR12,AGAP2,ADPRH,AGGF1,ALPK1,ANXA9,ASB15,SMPDL3B,SMPDL3A,ATG2A,ATP5A1,BEND3,B3GALNT1,CABIN1,CDH17,CARD8,CDH3,CAPN3,CAT,CUX1,CCR7,CLN5,CHD1L,CNOT3,CLEC16A,CLPTM1L,CPT1B,CUL7,CYP3A43,CXCR5,TMEM63C,CSMD3,DPY19L3,CUL9,DDX11,DLG5,DYSF,DSCAML1,EDNRA,EGLN3,EGLN2,EPCAM,EGLN1,ESYT3,C11orf30,F5,NSMAF,FBXL3,EYA2,FITM1,PTK2B,FUT8,GCC1,GLRX3,GPR124,GPR75,S…
Hofbauer cells	1		3	0.263852		25.1211	0.0617084	1	0.659937	0.51037	SERPINA1
Cranial nerve	1		3	0.263852		25.1211	0.0617084	1	0.642101	0.51037	HPX
Buccal epithelium	1		3	0.263852		25.1211	0.0617084	1	0.625204	0.51037	F2RL2
18_size	5		102	1.31926		2.87234	0.0638662	1	0.630474	0.514672	SERPINA1,APOF,CPN1,F5,HPX
Spinal cord	39		1457	10.2902		1.30972	0.0699328	1	0.673103	0.539571	ABCA9,CARD8,CSMD3,DLG5,DSCAML1,FBXL3,GPR75,HACE1,HPX,INO80,KCNH3,LGR4,LRRC8A,LMTK2,MROH1,MYO5A,MYO5C,NBEA,LEPRE1,P2RY12,F2RL2,PHYHIPL,PIGQ,PSD3,RERE,DLC1,RNF213,SLC22A4,SLC29A4,SLC6A5,SLC9A9,SPARCL1,STXBP5L,TENM4,TENM3,TMEM245,TRAM2,UNC5A,ZNFX1
Heart muscle	143		6141	37.7309		1.11438	0.0703895	1	0.660974	0.539571	ABTB1,ADA,ADIPOQ,AGAP2,ALPK1,ANXA9,ASB15,SMPDL3A,ATP5A1,BEND3,CDH17,CDH3,CUX1,CHD1L,CNOT3,CLEC16A,CPT1B,CUL7,CXCR5,TMEM63C,CSMD3,DPY19L3,CUL9,DYSF,EDNRA,EGLN2,EPCAM,EGLN1,C11orf30,F5,NSMAF,EYA2,FITM1,PTK2B,FUT8,GCC1,GPR124,GNS,GPR160,SHMT1,HCFC2,HPX,HHLA2,HMOX2,IL22RA1,KCNC2,KCNH2,KCNJ6,KCNJ5,KCNH6,KCNH7,KCNK12,KCNC4,KDM8,KIF26B,LARGE,LDB2,LGR4,LPAR2,LRRC8A,LMTK2,MFSD11,IGF2R,MYO5C,NLRP2,POR,NALC…
Colon	190		8358	50.1319		1.08562	0.073671	1	0.675318	0.551129	ABCA9,ABHD13,ABTB1,SERPINA1,ADA,AGRN,ADCY4,ALS2CR12,AGAP2,ALPK1,ANXA9,ASB15,SMPDL3B,SMPDL3A,ATP5A1,BEND3,CDH17,CDH3,CAT,CUX1,CHD1L,CNOT3,CLEC16A,CLPTM1L,CPT1B,CUL7,CYP3A43,TMEM63C,CSMD3,DPY19L3,CUL9,DDX11,DYSF,DSCAML1,EDNRA,EGLN3,EGLN2,EPCAM,EGLN1,C11orf30,NSMAF,FAM8A1,FBXL3,EYA2,FITM1,PTK2B,FUT8,GCC1,GLRX3,GPR124,GPR75,SHMT2,GNS,GPR160,SHMT1,HCFC2,HHLA2,HMOX2,IL22RA1,FAM126A,IL10RB,KCNC2,KCNC3,K…
Antigen presenting cells	1		4	0.263852		20.3362	0.081422	1	0.729011	0.551129	CD58
Basal nucleus of Meynert	1		4	0.263852		20.3362	0.081422	1	0.712442	0.551129	HPX
Endometrial cancer	169		7393	44.591		1.09254	0.0821521	1	0.702857	0.551129	ABHD13,ABTB1,SERPINA1,ADA,ADIPOQ,ADCY4,ALS2CR12,AGAP2,ADPRH,ALPK1,ANXA9,ASB15,SMPDL3B,SMPDL3A,ATP5A1,BEND3,CDH17,CDH3,CAT,CUX1,CHD1L,CNOT3,CLEC16A,CLPTM1L,CPT1B,CATSPERD,CUL7,CXCR5,TMEM63C,CSMD3,DPY19L3,CUL9,DYSF,DSCAML1,EDNRA,EGLN3,EGLN2,EPCAM,EGLN1,C11orf30,F5,NSMAF,EYA2,FITM1,PTK2B,FUT8,GCC1,GLRX3,GPR124,SHMT2,GNS,GPR160,SHMT1,HCFC2,HPX,HHLA2,HMOX2,IL22RA1,IL10RB,KCNC2,KCNC3,KCNH2,KCNJ6,KCNJ5,…
Fetal hepatocytes	90		3754	23.7467		1.15303	0.0882366	1	0.738502	0.551129	ABCA9,ABTB1,AGRN,ATG2A,CACNA1B,CAPN3,CHD1L,CMYA5,CPT1B,CATSPERD,CUL7,CSMD3,CTLA4,SLC44A5,CUL9,DDX11,DMXL2,DSCAML1,EGLN2,EPCAM,EGLN1,ETFDH,C11orf30,F5,EYA4,PTK2B,FBXO9,FBXL21,SHMT2,GNS,SHMT1,HPX,HHLA2,HMCN1,IL22RA1,INO80,KCNH3,LGR4,LMTK2,MANBA,TMEM67,IGF2R,MTHFR,MYO5A,MYO5C,NBEA,GPR68,OR52B4,OR8B2,OR8B8,LEPRE1,PDGFRL,PHF5A,PKHD1,PKD1L1,PRKDC,OCA2,RBM5,RALGPS1,RNF213,SLC25A40,SLC6A11,SLC6A13,SLC6A8…
Temporal cortex	3		51	0.791557		3.85965	0.0916599	1	0.750831	0.551129	HMOX2,P2RY12,RELN
Prostate	178		7855	46.9657		1.08265	0.095631	1	0.76704	0.551129	ABCA9,ABTB1,SERPINA1,ADA,AGRN,ADCY4,ALS2CR12,AGAP2,ADPRH,ALPK1,ANXA9,SMPDL3B,SMPDL3A,ATG2A,ATP5A1,BEND3,B3GALNT1,CABIN1,CDH3,CAT,CUX1,CHD1L,CNOT3,CLEC16A,CLPTM1L,CPT1B,CUL7,CYP3A43,TMEM63C,CSMD3,DPY19L3,CUL9,DDX11,DLG5,DSCAML1,EDNRA,EGLN2,EPCAM,EGLN1,C11orf30,NSMAF,FAM8A1,FBXL3,EYA2,FITM1,PTK2B,FUT8,GCC1,GLRX3,GPR124,GPR75,SHMT2,GNS,GPR160,SHMT1,HMOX2,IL22RA1,FAM126A,KCNC2,KCNH2,KCNJ6,KCNJ5,KCNH6…
Retinal pigmented epithelial cells	3		52	0.791557		3.78717	0.0958319	1	0.752965	0.551129	CXCR5,IL10RB,SLC6A6
Osteoblasts	3		52	0.791557		3.78717	0.0958319	1	0.737906	0.551129	CXCR5,LPAR2,GPR68
Parietal cortex	2		25	0.527704		5.87489	0.0962271	1	0.726421	0.551129	CAT,PREP
Breast	146		6357	38.5224		1.09891	0.0973708	1	0.720919	0.551129	ABTB1,SERPINA1,ADA,ADCY4,ALS2CR12,AGAP2,ADPRH,ALPK1,ANXA9,ASB15,SMPDL3B,SMPDL3A,ATP5A1,BEND3,CDH3,CAT,CUX1,CCR7,CHD1L,CNOT3,CLEC16A,CLPTM1L,CPT1B,CUL7,CXCR5,TMEM63C,CSMD3,DPY19L3,DSCAML1,EDNRA,EGLN3,EGLN2,EPCAM,EGLN1,C11orf30,F5,NSMAF,EYA2,FITM1,PTK2B,FUT8,GCC1,GLRX3,SHMT2,GNS,GPR160,SHMT1,HCFC2,HHLA2,HMOX2,IL22RA1,KCNC2,KCNH2,KCNJ6,KCNJ5,KCNH6,KCNH7,KCNK12,KCNC4,KDM8,KIF26B,LARGE,LDB2,LGR4,LPAR2…
Myofibroblast	1		5	0.263852		17.0824	0.100722	1	0.731663	0.551129	COX15
Limb bud	1		5	0.263852		17.0824	0.100722	1	0.718113	0.551129	EYA1
Ovarian follicular fluid	1		5	0.263852		17.0824	0.100722	1	0.705057	0.551129	SERPINA1
Eyes	5		119	1.31926		2.46627	0.105984	1	0.72864	0.551129	EYA2,MUC16,OCA2,RERG,SSTR2
Adipose tissue	6		154	1.58311		2.21591	0.106365	1	0.71843	0.551129	ADIPOQ,EGLN3,EGLN2,EGLN1,P4HTM,TSHR
Cervix, uterine	145		6334	38.2586		1.09541	0.107086	1	0.710827	0.551129	ABTB1,SERPINA1,ADA,ADIPOQ,ADCY4,ALS2CR12,AGAP2,ALPK1,ANXA9,ASB15,SMPDL3B,SMPDL3A,ATP5A1,BEND3,CDH17,CDH3,CUX1,CCR7,CHD1L,CNOT3,CLEC16A,CLPTM1L,CPT1B,CUL7,CXCR5,TMEM63C,CSMD3,DPY19L3,DSCAML1,EDNRA,EGLN2,EPCAM,EGLN1,C11orf30,NSMAF,EYA2,FITM1,PTK2B,FUT8,GCC1,GLRX3,SHMT2,GPR160,SHMT1,HCFC2,HMOX2,IL22RA1,KCNC2,KCNH2,KCNJ6,KCNJ5,KCNH6,KCNH7,KCNK12,KCNC4,KDM8,KIF26B,LARGE,LDB2,LGR4,LPAR2,LRRC8A,LMTK2,MB…
Cochlea	2		27	0.527704		5.45897	0.1096	1	0.715187	0.551129	EYA4,USH2A
Subthalamic nucleus	24		877	6.33245		1.36423	0.112747	1	0.723458	0.551129	BEND3,CARD8,CSMD3,DSCAML1,PTK2B,GPR75,HACE1,INO80,KCNH3,LRRC8A,LMTK2,MROH1,P2RY12,PHYHIPL,PIGQ,PSD3,DLC1,RNF213,SLC6A1,STXBP5L,TENM4,TENM3,UNC5A,ZNFX1
Cartilage	4		89	1.05541		2.76031	0.117635	1	0.74245	0.551129	SERPINA1,PTK2B,P2RY4,SCNN1B
Biliary apparatus	1		6	0.263852		14.7262	0.119618	1	0.742791	0.551129	UGT1A3
Gingival epithelium	1		6	0.263852		14.7262	0.119618	1	0.731001	0.551129	F2RL2
Pontine nucleus	1		6	0.263852		14.7262	0.119618	1	0.719579	0.551129	HPX
Myoepithelial cell	1		6	0.263852		14.7262	0.119618	1	0.708509	0.551129	CDH3
Corneal stromal cell	1		6	0.263852		14.7262	0.119618	1	0.697774	0.551129	SERPINA1
Spleen	176		7820	46.438		1.07536	0.119875	1	0.688835	0.551129	ABCA9,SERPINA1,ADA,AGRN,ADCY4,AGAP2,ADPRH,ALPK1,SMPDL3A,ATP5A1,B3GALNT1,CABIN1,CDH17,CARD8,CDH3,CAPN3,CAT,CUX1,CCR5,CCR7,CHD1L,CNOT3,CLEC16A,CLPTM1L,CPT1B,CUL7,CYP3A43,CSMD3,DPY19L3,CUL9,DDX11,DLG5,DYSF,EDNRA,EGLN3,EGLN2,EGLN1,C11orf30,F5,NSMAF,FAM8A1,FBXL3,EYA2,FITM1,PTK2B,FUT8,GCC1,GLRX3,GPR75,SHMT2,GNS,GPR160,SHMT1,HACE1,HCFC2,HMOX2,FAM126A,INO80,KCNC2,KCNC3,KCNH2,KCNJ6,KCNJ5,KCNH6,KCNH7,KCNK1…
16_clinprot_c8	4		90	1.05541		2.73006	0.121194	1	0.686174	0.551129	SERPINA1,APOF,CPN1,HPX
Stomach	179		7973	47.2296		1.07258	0.124883	1	0.69681	0.551129	ABHD13,ABTB1,SERPINA1,ADA,AGRN,ADCY4,AGAP2,ADPRH,ALPK1,ANXA9,ASB15,SMPDL3B,SMPDL3A,ATP5A1,BEND3,B3GALNT1,CDH17,CDH3,CAT,CUX1,CCR7,CHD1L,CNOT3,CLEC16A,CLPTM1L,CPT1B,CUL7,CYP3A43,TMEM63C,CSMD3,DPY19L3,DLG5,DSCAML1,EDNRA,EGLN3,EGLN2,EPCAM,EGLN1,C11orf30,F5,NSMAF,EYA2,FITM1,PTK2B,FUT8,GCC1,GLRX3,GPR124,SHMT2,GNS,GPR160,SHMT1,HCFC2,HPX,HHLA2,HMOX2,IL22RA1,IL10RB,KCNC2,KCNC3,KCNH2,KCNJ6,KCNJ5,KCNH6,KCN…
Corpus, uterine	157		6937	41.4248		1.08228	0.125279	1	0.689036	0.551129	ABTB1,SERPINA1,ADA,ADIPOQ,ADCY4,AGAP2,ADPRH,ALPK1,ANXA9,ASB15,SMPDL3B,SMPDL3A,ATP5A1,BEND3,CDH17,CDH3,CAT,CUX1,CCR7,CHD1L,CNOT3,CLEC16A,CLPTM1L,CPT1B,CUL7,CXCR5,TMEM63C,CSMD3,DPY19L3,CUL9,DSCAML1,EDNRA,EGLN3,EGLN2,EPCAM,EGLN1,C11orf30,NSMAF,EYA2,FITM1,PTK2B,FUT8,GCC1,GLRX3,SHMT2,GNS,GPR160,SHMT1,HCFC2,HMOX2,IL22RA1,IL10RB,KCNC2,KCNC3,KCNH2,KCNJ6,KCNJ5,KCNH6,KCNH7,KCNK12,KCNC4,KDM8,KIF26B,LARGE,LD…
Smooth muscle cells	117		5073	30.8707		1.1058	0.126145	1	0.684024	0.551129	ABTB1,SERPINA1,ADIPOQ,ADCY4,ALS2CR12,ALPK1,ANXA9,ASB15,SMPDL3B,SMPDL3A,ATP5A1,BEND3,CDH17,CUX1,CHD1L,CNOT3,CPT1B,CATSPERD,CUL7,CXCR5,CSMD3,DPY19L3,CUL9,DYSF,EDNRA,EGLN3,EGLN1,C11orf30,F5,NSMAF,EYA2,FITM1,PTK2B,FUT8,GCC1,GPR160,HMOX2,KCNC2,KCNH2,KCNJ6,KCNJ5,KCNH6,KCNH7,KCNK12,KDM8,KCNJ9,KIF26B,LDB2,LGR4,LPAR2,LRRC8A,LMTK2,MBD4,MFSD11,MYO5C,NLRP2,POR,NEGR1,NQO1,NUCB2,P4HTM,P4HA1,F2RL2,PDP1,PCNXL2,P…
NIBSC_glyco_qstar	3		60	0.791557		3.29252	0.131791	1	0.704717	0.551129	SERPINA1,F5,HPX
Cerebellum	170		7570	44.8549		1.07327	0.135226	1	0.713178	0.551129	ABHD13,ABTB1,ADA,ADCY4,AGAP2,ADPRH,ALPK1,ANXA9,ASB15,SMPDL3B,SMPDL3A,ATP5A1,BEND3,CARD8,CAT,CUX1,CHD1L,CNOT3,CLEC16A,CLPTM1L,CPT1B,CUL7,CXCR5,TMEM63C,CSMD3,DPY19L3,CUL9,DLG5,DYSF,DSCAML1,EDNRA,EGLN3,EGLN2,EPCAM,EGLN1,C11orf30,F5,NSMAF,FBXL3,EYA2,FITM1,PTK2B,FUT8,GCC1,GLRX3,GPR75,SHMT2,GNS,GPR160,SHMT1,HACE1,HCFC2,HHLA2,HMOX2,IL22RA1,IL10RB,INO80,KCNC2,KCNC3,KCNH2,KCNJ6,KCNH3,KCNJ5,KCNH6,KCNK12,KC…
Tooth	2		31	0.527704		4.78189	0.137641	1	0.716104	0.551129	IGF2R,SLC6A2
Bowmann's capsule	1		7	0.263852		12.9412	0.138118	1	0.709007	0.551129	AGRN
Airway epithelium	1		7	0.263852		12.9412	0.138118	1	0.699678	0.551129	STAT2
Red nucleus	1		7	0.263852		12.9412	0.138118	1	0.690591	0.551129	HPX
Testis	224		10152	59.1029		1.0527	0.141817	1	0.699996	0.551129	ABCA9,ABTB1,SERPINA1,ADA,AGRN,ADIPOQ,ADCY4,ALS2CR12,AGAP2,ADPRH,ALPK1,ANXA9,ASB15,SMPDL3B,SMPDL3A,ARSE,ASB17,ATG2A,ATP5A1,BEND3,B3GALNT1,CABIN1,CDH17,CARD8,CDH3,CAPN3,CAT,CUX1,CHD1L,CNOT3,CLEC16A,CLPTM1L,CPT1B,CATSPERD,CUL7,CYP3A43,CATSPER1,CXCR5,TMEM63C,CSMD3,DPY19L3,CUL9,DDX11,DLG5,DYSF,DSCAML1,EDNRA,DNAH11,EGLN2,EPCAM,EGLN1,ETFDH,C11orf30,F5,NSMAF,FAM8A1,FBXL3,EYA2,FITM1,PTK2B,FUT8,GCC1,GLRX3,…
Epididymis	158		7025	41.6887		1.07548	0.145315	1	0.70818	0.551129	ABHD13,ABTB1,SERPINA1,ADA,ADCY4,ALS2CR12,AGAP2,ALPK1,ANXA9,ASB15,SMPDL3B,SMPDL3A,ATP5A1,BEND3,CDH17,CDH3,CUX1,CCR7,CHD1L,CNOT3,CLEC16A,CLPTM1L,CPT1B,CATSPERD,CUL7,CXCR5,TMEM63C,CSMD3,DPY19L3,CUL9,DLG5,DYSF,DSCAML1,EDNRA,EGLN3,EGLN2,EPCAM,EGLN1,C11orf30,NSMAF,EYA2,FITM1,PTK2B,FUT8,GCC1,GLRX3,SHMT2,GNS,GPR160,SHMT1,HCFC2,HPX,HHLA2,HMOX2,IL22RA1,KCNC2,KCNC3,KCNH2,KCNJ6,KCNJ5,KCNH6,KCNK12,KCNC4,KDM8,…
Spermatozoa	4		99	1.05541		2.48497	0.155193	1	0.746864	0.551129	CDH3,CATSPER1,CD58,SLC22A4
Colostrum	1		8	0.263852		11.5421	0.15623	1	0.742577	0.551129	TGFB2
Eosinophils	4		100	1.05541		2.46042	0.159173	1	0.747336	0.551129	SERPINA1,FCGR3A,F2RL2,SIGLEC1
Thymus	13		454	3.43008		1.48529	0.161755	1	0.750308	0.551129	AGAP2,CCR7,CYP3A43,GLRX3,MARCH6,MYO5A,MYO5C,NBEA,RERE,SMG7,SPARCL1,STAT2,SLC30A5
Esophagus	135		5981	35.6201		1.08073	0.164191	1	0.752543	0.551129	ADIPOQ,ADCY4,ALS2CR12,AGAP2,ALPK1,ANXA9,ASB15,SMPDL3B,SMPDL3A,ATP5A1,BEND3,CDH17,CDH3,CUX1,CCR7,CHD1L,CNOT3,CLEC16A,CPT1B,CUL7,CXCR5,TMEM63C,CSMD3,DPY19L3,CUL9,DSCAML1,EDNRA,EPCAM,EGLN1,C11orf30,NSMAF,EYA2,FITM1,PTK2B,FUT8,GCC1,GLRX3,SHMT2,GPR160,SHMT1,HCFC2,HMOX2,IL22RA1,KCNC2,KCNH2,KCNJ6,KCNJ5,KCNH6,KCNH7,KCNK12,KCNC4,KDM8,KIF26B,LARGE,LDB2,LGR4,LRRC8A,LMTK2,MBD4,MYO5C,NLRP2,POR,NALCN,CYB5R4,NQ…
Renal cancer	158		7062	41.6887		1.06984	0.165113	1	0.747863	0.551129	ABTB1,SERPINA1,ADA,ADCY4,ALS2CR12,AGAP2,ADPRH,ALPK1,ANXA9,SMPDL3B,SMPDL3A,ATP5A1,BEND3,CDH3,CAT,CUX1,CHD1L,CNOT3,CLEC16A,CLPTM1L,CPT1B,CUL7,CXCR5,TMEM63C,CSMD3,DPY19L3,DLG5,DYSF,EDNRA,EGLN3,EGLN2,EPCAM,EGLN1,C11orf30,F5,NSMAF,EYA2,FITM1,PTK2B,FUT8,GCC1,GLRX3,GPR124,SHMT2,GNS,GPR160,SHMT1,HCFC2,HPX,HHLA2,HMOX2,IL22RA1,IL10RB,KCNC2,KCNC3,KCNH2,KCNJ6,KCNJ5,KCNH6,KCNK12,KCNC4,KDM8,KIF26B,LDB2,LGR4,LP…
Lymph nodes	149		6641	39.314		1.07336	0.16637	1	0.744794	0.551129	ABCA9,ABTB1,SERPINA1,ADA,AGRN,ADCY4,ALS2CR12,AGAP2,ADPRH,ANXA9,SMPDL3B,SMPDL3A,ATP5A1,BEND3,CDH17,CARD8,CDH3,CAPN3,CUX1,CCR7,CHD1L,CNOT3,CLPTM1L,CPT1B,CUL7,CXCR5,TMEM63C,CSMD3,DPY19L3,DYSF,EDNRA,EGLN3,EGLN2,EPCAM,EGLN1,C11orf30,F5,NSMAF,EYA2,FITM1,PTK2B,FUT8,GCC1,GLRX3,SHMT2,GNS,GPR160,SHMT1,HCFC2,HMOX2,IL22RA1,KCNC2,KCNH2,KCNJ6,KCNJ5,KCNH7,KCNK12,KCNC4,KDM8,KIF26B,LDB2,LGR4,LPAR2,LRRC8A,LMTK2,MB…
Neural stem cells	3		67	0.791557		2.95483	0.166479	1	0.736719	0.551129	AGAP2,DDX11,PCLO
Tonsils	161		7207	42.4802		1.06807	0.16717	1	0.731371	0.551129	ABTB1,SERPINA1,ADA,ADIPOQ,ADCY4,ALS2CR12,AGAP2,ADPRH,ALPK1,ANXA9,ASB15,SMPDL3B,SMPDL3A,ATP5A1,BEND3,CDH17,CDH3,CAPN3,CUX1,CCR7,CHD1L,CNOT3,CLPTM1L,CPT1B,CUL7,CXCR5,TMEM63C,CSMD3,DPY19L3,DYSF,DSCAML1,EDNRA,EGLN3,EGLN2,EPCAM,EGLN1,C11orf30,F5,NSMAF,EYA2,FITM1,PTK2B,FUT8,GCC1,GLRX3,SHMT2,GNS,GPR160,SHMT1,HCFC2,HHLA2,HMOX2,IL22RA1,IL10RB,KCNC2,KCNC3,KCNH2,KCNJ6,KCNJ5,KCNH6,KCNH7,KCNK12,KCNC4,KDM8,KIF…
Parathyroid gland	134		5945	35.3562		1.07929	0.170489	1	0.737509	0.551129	ABHD13,ABTB1,SERPINA1,ADA,ADCY4,AGAP2,ANXA9,SMPDL3A,ATP5A1,BEND3,CDH3,CUX1,CHD1L,CNOT3,CLEC16A,CLPTM1L,CPT1B,CUL7,CXCR5,TMEM63C,DPY19L3,CUL9,DYSF,DSCAML1,EDNRA,EGLN3,EGLN2,EPCAM,C11orf30,NSMAF,EYA2,FITM1,PTK2B,FUT8,GCC1,SHMT2,GNS,SHMT1,HCFC2,HHLA2,HMOX2,IL22RA1,KCNC2,KCNJ6,KCNJ5,KCNH6,KCNH7,KCNK12,KCNC4,KDM8,KIF26B,LDB2,LPAR2,LMTK2,IGF2R,MYO5A,MYO5C,NLRP2,POR,NALCN,NEGR1,NQO1,NUCB2,NUCB1,P4HTM,P4…
Neurons	3		68	0.791557		2.91216	0.171639	1	0.734232	0.551129	AGRN,DSCAML1,RELN
Zona glomerulosa	1		9	0.263852		10.4161	0.173963	1	0.735997	0.551129	ADCY4
Embryo	4		104	1.05541		2.36692	0.175458	1	0.734255	0.551129	CAPN3,CLN5,EYA1,SEMA4F
Adrenal medulla	3		69	0.791557		2.8707	0.176843	1	0.732092	0.551129	RERE,SLC29A4,SLC30A5
Tears	14		504	3.69393		1.43222	0.176858	1	0.724366	0.551129	SERPINA1,CAT,F5,SHMT1,HPX,MANBA,IGF2R,MUC16,NQO1,NUCB2,NUCB1,ACPP,SERPINB10,SPARCL1
Ovary	188		8506	49.6042		1.05558	0.179513	1	0.7275	0.551129	ABCA9,SERPINA1,ADA,AGRN,ADIPOQ,ADCY4,ALS2CR12,AGGF1,ALPK1,ASB15,SMPDL3B,SMPDL3A,ATG2A,ATP5A1,BEND3,B3GALNT1,CABIN1,CDH17,CARD8,CDH3,CAT,CPN1,CUX1,CCR5,CHD1L,CNOT3,CLEC16A,CPT1B,CUL7,CSMD3,DPY19L3,CUL9,DDX11,DLG5,DYSF,DSCAML1,EDNRA,EGLN2,EPCAM,EGLN1,ETFDH,C11orf30,NSMAF,FAM8A1,FBXL3,EYA2,FITM1,PTK2B,FUT8,GCC1,GLRX3,GPR124,GPR75,SHMT2,GNS,GPR160,SHMT1,HACE1,HPX,IL22RA1,FAM126A,EIF2S2,INO80,KCNC2,KC…
hupo1_b1-cit_cam	3		70	0.791557		2.83041	0.182091	1	0.73026	0.551129	SERPINA1,CPN1,HPX
Head & neck cancer	156		6998	41.1609		1.06607	0.182498	1	0.724349	0.551129	ABTB1,SERPINA1,ADA,ADIPOQ,ADCY4,ALS2CR12,AGAP2,ADPRH,ALPK1,ANXA9,ASB15,SMPDL3B,SMPDL3A,ATP5A1,BEND3,CDH17,CDH3,CAT,CUX1,CCR7,CHD1L,CNOT3,CLPTM1L,CPT1B,CUL7,CXCR5,TMEM63C,CSMD3,DPY19L3,CUL9,DSCAML1,EDNRA,EGLN3,EGLN2,EPCAM,EGLN1,C11orf30,F5,NSMAF,EYA2,FITM1,PTK2B,FUT8,GCC1,GLRX3,SHMT2,GNS,GPR160,SHMT1,HHLA2,HMOX2,IL22RA1,KCNC2,KCNC3,KCNH2,KCNJ6,KCNJ5,KCNH6,KCNH7,KCNK12,KDM8,KIF26B,LARGE,LDB2,LGR4,L…
Corpus callosum	25		983	6.59631		1.26552	0.187025	1	0.734739	0.551129	ABCA9,BEND3,CARD8,CSMD3,DSCAML1,FBXL3,PTK2B,GPR75,HACE1,INO80,KCNJ9,LGR4,LRRC8A,LMTK2,MROH1,NBEA,PHYHIPL,PSD3,RERE,DLC1,RNF213,STXBP5L,TENM4,TENM3,ZNFX1
PC3(AR)6	8		262	2.11082		1.66732	0.187616	1	0.729617	0.551129	SERPINA1,AGRN,AGAP2,CAT,GNS,NUCB1,TACSTD2,TGFB2
Oocytes	2		38	0.527704		3.92907	0.189703	1	0.730355	0.551129	CDH3,NUDT6
Prostate cancer	159		7152	41.9525		1.06302	0.19009	1	0.724601	0.551129	ABHD13,ABTB1,SERPINA1,ADA,ADCY4,ALS2CR12,AGAP2,ADPRH,ALPK1,ANXA9,SMPDL3B,SMPDL3A,ATP5A1,BEND3,CDH17,CDH3,CAT,CUX1,CHD1L,CNOT3,CLEC16A,CLPTM1L,CPT1B,CATSPERD,CUL7,CXCR5,TMEM63C,CSMD3,DPY19L3,CUL9,DSCAML1,EDNRA,EGLN3,EGLN2,EPCAM,EGLN1,C11orf30,F5,NSMAF,EYA2,FITM1,PTK2B,FUT8,GCC1,GLRX3,GPR124,SHMT2,GNS,GPR160,SHMT1,HCFC2,HHLA2,HMOX2,IL22RA1,KCNC2,KCNC3,KCNH2,KCNJ6,KCNJ5,KCNH6,KCNK12,KCNC4,KDM8,KIF26…
Ovarian cancer	168		7578	44.3272		1.05961	0.190806	1	0.720198	0.551129	ABHD13,ABTB1,SERPINA1,ADA,ADCY4,ALS2CR12,AGAP2,ADPRH,ALPK1,ANXA9,ASB15,SMPDL3B,SMPDL3A,ATP5A1,BEND3,CDH17,CDH3,CAT,CUX1,CHD1L,CNOT3,CLEC16A,CLPTM1L,CPT1B,CUL7,CXCR5,TMEM63C,CSMD3,DPY19L3,CUL9,DYSF,DSCAML1,EDNRA,EGLN3,EGLN2,EPCAM,EGLN1,C11orf30,F5,NSMAF,EYA2,FITM1,PTK2B,FUT8,GCC1,GLRX3,GPR124,SHMT2,GNS,GPR160,SHMT1,HCFC2,HPX,HHLA2,HMOX2,IL22RA1,KCNC2,KCNC3,KCNH2,KCNJ6,KCNJ5,KCNH6,KCNH7,KCNK12,KCNC…
Subthalamus	1		10	0.263852		9.4902	0.191324	1	0.715142	0.551129	LGR4
Peyer's patches	1		10	0.263852		9.4902	0.191324	1	0.708266	0.551129	CXCR5
Villus	1		10	0.263852		9.4902	0.191324	1	0.701521	0.551129	HMOX2
Granular cell	1		10	0.263852		9.4902	0.191324	1	0.694903	0.551129	CACNA1B
Liver cancer	169		7629	44.591		1.05875	0.193067	1	0.69468	0.551129	ABHD13,ABTB1,SERPINA1,ADA,ADIPOQ,ADCY4,ALS2CR12,AGAP2,ADPRH,ALPK1,ANXA9,ASB15,SMPDL3B,SMPDL3A,ATP5A1,BEND3,CDH17,CDH3,CAT,CUX1,CHD1L,CNOT3,CLEC16A,CLPTM1L,CPT1B,CATSPERD,CUL7,CXCR5,TMEM63C,CSMD3,DPY19L3,CUL9,DYSF,DSCAML1,EDNRA,EGLN3,EGLN2,EPCAM,EGLN1,C11orf30,F5,NSMAF,EYA2,FITM1,PTK2B,FUT8,GCC1,GLRX3,GPR124,SHMT2,GNS,GPR160,SHMT1,HCFC2,HPX,HHLA2,HMOX2,IL22RA1,IL10RB,KCNC2,KCNC3,KCNH2,KCNJ6,KCNJ5,…
Adrenal glands	166		7492	43.7995		1.05911	0.195974	1	0.698609	0.551129	ABCA9,ABHD13,ABTB1,ADA,AGRN,ADCY4,ALS2CR12,AGAP2,ADPRH,ALPK1,ANXA9,ASB15,SMPDL3B,SMPDL3A,ATP5A1,BEND3,CDH17,CDH3,CAT,CUX1,CHD1L,CNOT3,CLEC16A,CLPTM1L,CPT1B,CATSPERD,CUL7,CXCR5,TMEM63C,CSMD3,DPY19L3,CUL9,DLG5,DYSF,EDNRA,EGLN3,EGLN2,EPCAM,EGLN1,C11orf30,NSMAF,EYA2,FITM1,PTK2B,FUT8,GCC1,GLRX3,SHMT2,GNS,SHMT1,HCFC2,HPX,HHLA2,HMOX2,IL22RA1,KCNC2,KCNC3,KCNH2,KCNJ6,KCNJ5,KCNH6,KCNK12,KCNC4,KDM8,KIF26B,L…
Seminal vesicle	146		6557	38.5224		1.0654	0.200749	1	0.709068	0.551129	ABHD13,ABTB1,SERPINA1,ADA,ADCY4,ALS2CR12,AGAP2,ADPRH,ALPK1,ANXA9,ASB15,SMPDL3B,SMPDL3A,ATP5A1,BEND3,CDH3,CAT,CCR7,CHD1L,CNOT3,CLEC16A,CLPTM1L,CPT1B,CUL7,TMEM63C,CSMD3,DPY19L3,DSCAML1,EDNRA,EGLN3,EPCAM,EGLN1,C11orf30,NSMAF,EYA2,FITM1,PTK2B,FUT8,GCC1,GLRX3,SHMT2,GNS,SHMT1,HCFC2,HHLA2,HMOX2,IL22RA1,KCNC2,KCNC3,KCNH2,KCNJ6,KCNJ5,KCNH6,KCNK12,KCNC4,KDM8,KIF26B,LARGE,LDB2,LGR4,LPAR2,LRRC8A,MBD4,MFSD11,…
Vulva/anal skin	141		6325	37.2032		1.06697	0.202668	1	0.709336	0.551129	ABHD13,ABTB1,ADA,ADIPOQ,ALS2CR12,AGAP2,ALPK1,ANXA9,ASB15,SMPDL3B,SMPDL3A,ATP5A1,BEND3,CDH17,CDH3,CUX1,CCR7,CHD1L,CNOT3,CLEC16A,CPT1B,CATSPERD,CUL7,CXCR5,TMEM63C,CSMD3,DPY19L3,DLG5,DYSF,DSCAML1,EDNRA,EGLN3,EGLN2,EPCAM,EGLN1,C11orf30,NSMAF,EYA2,FITM1,PTK2B,FUT8,GCC1,GLRX3,SHMT2,GNS,GPR160,SHMT1,HCFC2,HMOX2,IL22RA1,KCNC2,KCNH2,KCNJ6,KCNJ5,KCNK12,KCNC4,KDM8,KIF26B,LARGE,LDB2,LGR4,LRRC8A,LMTK2,MBD4,IG…
hupo1_b1-edta_cam	2		40	0.527704		3.73857	0.205039	1	0.711173	0.551129	SERPINA1,HPX
Uterus	23		909	6.0686		1.26414	0.205934	1	0.707899	0.551129	ABCA9,SERPINA1,AGRN,EYA4,GPR124,MYO5A,MYO5C,P4HTM,LEPRE1,P2RY12,PIGQ,RERG,RERE,SLC22A4,SLC25A39,SLC27A6,SCN7A,SLC6A14,SERPINB12,SSTR2,TGFB3,TREX1,USH2A
Zona fasciculata	1		11	0.263852		8.71549	0.208321	1	0.709765	0.551129	ADCY4
Oviduct	1		11	0.263852		8.71549	0.208321	1	0.703539	0.551129	USH2A
Neuroglia	1		11	0.263852		8.71549	0.208321	1	0.697422	0.551129	AGRN
Mammary epithelium	3		75	0.791557		2.64481	0.208912	1	0.69337	0.551129	CDH3,PTK2B,SLC22A4
Bone	4		112	1.05541		2.19972	0.209589	1	0.689673	0.551129	PTK2B,P2RY4,ACPP,TGFB3
Thyroid gland	160		7246	42.2164		1.05578	0.21978	1	0.717079	0.551129	ABCA9,ABTB1,ADA,AGRN,ADCY4,AGAP2,ALPK1,ANXA9,ASB15,SMPDL3B,SMPDL3A,ATP5A1,BEND3,CDH3,CAT,CUX1,CHD1L,CNOT3,CLEC16A,CLPTM1L,CPT1B,CUL7,CXCR5,TMEM63C,CSMD3,DPY19L3,CUL9,DLG5,EDNRA,EGLN2,EPCAM,EGLN1,C11orf30,F5,NSMAF,FBXL3,EYA2,FITM1,PTK2B,FUT8,GCC1,GLRX3,GPR124,GPR75,SHMT2,GNS,SHMT1,HCFC2,HHLA2,HMOX2,IL22RA1,IL10RB,KCNC2,KCNC3,KCNH2,KCNJ6,KCNJ5,KCNH6,KCNK12,KCNC4,KDM8,KIF26B,LDB2,LGR4,LPAR2,LRRC8A,L…
CD4 cell	2		42	0.527704		3.56568	0.220504	1	0.713397	0.551129	CCR7,LRRC8A
Substantia nigra	28		1141	7.38786		1.2151	0.221715	1	0.711336	0.551129	ABCA9,BEND3,CARD8,CSMD3,DSCAML1,FBXL3,PTK2B,GPR75,HACE1,INO80,KCNH3,LGR4,LRRC8A,LMTK2,MROH1,NQO1,P2RY12,PHYHIPL,PIGQ,PSD3,RERE,DLC1,RNF213,STXBP5L,TENM4,TENM3,UNC5A,ZNFX1
Huh7	68		2958	17.942		1.11041	0.224068	1	0.712944	0.551129	AGRN,CAPN3,CLN5,CSMD3,CUL9,DISP2,DYSF,EPCAM,EGLN1,ERICH6,FAM8A1,PTK2B,FBXL21,GLRX3,GPR124,SHMT2,HCFC2,HPX,HMCN1,EIF2S2,INO80,KCNJ5,LARGE,LMTK2,IGF2R,MYO9B,NBEA,NIPA2,OR12D2,OR6A2,OR2M3,LEPRE1,PCNX,PHF5A,PIGQ,PKHD1,PRKDC,RBM10,RALGPS2,RERE,DLC1,RNF213,POLR2A,SLC25A40,SLC6A8,SLC6A20,SLC26A10,SLFN12,SLC9A1,VIPAS39,SIDT1,TAS2R60,THOC5,TBK1,TENM1,THOC2,TMTC2,TMC8,TM9SF2,USP19,UNC5B,UNC5C,UTP20,VPS33A,…
Skin cancer	154		6970	40.6332		1.05674	0.224538	1	0.708585	0.551129	ABTB1,SERPINA1,ADA,ADIPOQ,ADCY4,ALS2CR12,AGAP2,ADPRH,ALPK1,ANXA9,ASB15,SMPDL3B,SMPDL3A,ATP5A1,BEND3,CDH17,CDH3,CAT,CUX1,CHD1L,CNOT3,CLEC16A,CLPTM1L,CPT1B,CUL7,CXCR5,TMEM63C,CSMD3,DPY19L3,DYSF,DSCAML1,EDNRA,EGLN3,EGLN2,EPCAM,EGLN1,C11orf30,F5,NSMAF,EYA2,FITM1,PTK2B,FUT8,GCC1,GLRX3,SHMT2,GNS,GPR160,SHMT1,HCFC2,HHLA2,HMOX2,IL22RA1,KCNC2,KCNC3,KCNH2,KCNJ6,KCNJ5,KCNH6,KCNH7,KCNK12,KCNC4,KDM8,KIF26B,LA…
Olfactory bulb	1		12	0.263852		8.05772	0.224961	1	0.704147	0.551129	DSCAML1
Podocyte	1		12	0.263852		8.05772	0.224961	1	0.698469	0.551129	AGRN
Mononuclear phagocytes	1		12	0.263852		8.05772	0.224961	1	0.692881	0.551129	ABCA9
032403_BALF4_glypep	2		43	0.527704		3.4851	0.228273	1	0.697502	0.551129	SERPINA1,HPX
Saliva	22		880	5.80475		1.2519	0.228673	1	0.693221	0.551129	SERPINA1,AGRN,ANO1,ATP5A1,CAT,FUT8,HPX,HMCN1,MANBA,MUC16,MYO9B,NBEA,NQO1,NUCB2,NUCB1,PSD3,RNF213,SLC6A14,SLC9A1,SPARCL1,TACSTD2,TM9SF2
CD8 cell	2		44	0.527704		3.40808	0.236061	1	0.710026	0.551129	CCR7,LRRC8A
Glomerulus	2		44	0.527704		3.40808	0.236061	1	0.704522	0.551129	AGRN,CDH3
Lateral ventricle	145		6563	38.2586		1.0572	0.23634	1	0.699931	0.551129	ABHD13,ABTB1,SERPINA1,ADA,AGAP2,ADPRH,ALPK1,ANXA9,ASB15,SMPDL3B,SMPDL3A,ATP5A1,BEND3,CDH17,CUX1,CHD1L,CNOT3,CLEC16A,CLPTM1L,CPT1B,CUL7,CXCR5,TMEM63C,CSMD3,DPY19L3,DLG5,DYSF,EDNRA,EGLN3,EGLN2,EPCAM,EGLN1,C11orf30,F5,NSMAF,EYA2,FITM1,PTK2B,FUT8,GCC1,GLRX3,SHMT2,GNS,GPR160,HCFC2,HPX,HHLA2,HMOX2,KCNC2,KCNC3,KCNH2,KCNJ6,KCNJ5,KCNH6,KCNK12,KCNC4,KDM8,KIF26B,LARGE,LDB2,LGR4,LPAR2,LRRC8A,LMTK2,MFSD11,MYO…
Placenta	234		10796	61.7414		1.03386	0.239093	1	0.702678	0.551129	ABCA9,ABTB1,SERPINA1,ADA,AGRN,ADIPOQ,ADCY4,ALS2CR12,AGAP2,ADPRH,AGGF1,ALPK1,AP5B1,ANXA9,ASB15,SMPDL3B,APOF,SMPDL3A,ATG2A,ATP5A1,BEND3,B3GALNT1,CABIN1,CDH17,CARD8,CDH3,CAPN3,CAT,CUX1,CCR7,CLN5,CHD1L,CNOT3,CLEC16A,CLPTM1L,COX15,CPT1B,CUL7,CYP3A43,TMEM63C,CSMD3,DPY19L3,CUL9,DDX11,DLG5,DYSF,EDNRA,EGLN3,EGLN2,EPCAM,EGLN1,ETFDH,ESYT3,C11orf30,F5,NSMAF,FAM8A1,FBXL3,EYA2,FITM1,PTK2B,FUT8,GCC1,GDPD5,GLRX3…
Lung cancer	162		7372	42.7441		1.05061	0.241116	1	0.703256	0.551129	ABTB1,SERPINA1,ADA,ADIPOQ,ADCY4,ALS2CR12,AGAP2,ADPRH,ALPK1,ANXA9,ASB15,SMPDL3B,SMPDL3A,ATP5A1,BEND3,CDH17,CDH3,CAT,CUX1,CHD1L,CNOT3,CLEC16A,CLPTM1L,CPT1B,CUL7,CXCR5,TMEM63C,CSMD3,DPY19L3,CUL9,DYSF,DSCAML1,EDNRA,EGLN3,EGLN2,EPCAM,EGLN1,C11orf30,F5,NSMAF,EYA2,FITM1,PTK2B,FUT8,GCC1,GLRX3,SHMT2,GNS,GPR160,SHMT1,HCFC2,HPX,HHLA2,HMOX2,IL22RA1,IL10RB,KCNC2,KCNC3,KCNH2,KCNJ6,KCNJ5,KCNH6,KCNH7,KCNK12,KCNC…
Parahippocampal gyrus	1		13	0.263852		7.49227	0.241253	1	0.698364	0.551129	CACNA1B
Glomerular mesangial cell	1		13	0.263852		7.49227	0.241253	1	0.693152	0.551129	AGRN
Urethra	1		13	0.263852		7.49227	0.241253	1	0.688018	0.551129	ACPP
Lacrimal glands	12		451	3.16623		1.39022	0.241395	1	0.683361	0.551129	SERPINA1,CAT,F5,SHMT1,HPX,MANBA,IGF2R,NQO1,NUCB2,NUCB1,ACPP,SPARCL1
Urinary bladder	154		6996	40.6332		1.05281	0.242421	1	0.681256	0.551129	ABHD13,ABTB1,SERPINA1,ADA,ADCY4,ALS2CR12,AGAP2,ADPRH,ALPK1,ANXA9,ASB15,SMPDL3B,SMPDL3A,ATP5A1,CDH17,CDH3,CAT,CUX1,CHD1L,CNOT3,CLEC16A,CLPTM1L,CPT1B,CUL7,TMEM63C,CSMD3,DPY19L3,DYSF,EDNRA,EGLN3,EGLN2,EPCAM,EGLN1,C11orf30,F5,NSMAF,EYA2,FITM1,PTK2B,FUT8,GCC1,GLRX3,SHMT2,GNS,GPR160,SHMT1,HCFC2,HMOX2,IL22RA1,KCNC2,KCNC3,KCNH2,KCNJ6,KCNJ5,KCNH6,KCNK12,KCNC4,KDM8,KIF26B,LARGE,LDB2,LGR4,LPAR2,LRRC8A,LMTK2…
Vagina	117		5258	30.8707		1.0669	0.243585	1	0.679567	0.551129	ABTB1,ADIPOQ,ADCY4,ALS2CR12,AGAP2,ALPK1,ANXA9,ASB15,SMPDL3B,SMPDL3A,ATP5A1,BEND3,CDH17,CDH3,CUX1,CCR7,CHD1L,CNOT3,CPT1B,CUL7,TMEM63C,CSMD3,EDNRA,EGLN1,C11orf30,NSMAF,EYA2,FITM1,PTK2B,FUT8,GCC1,GLRX3,SHMT2,GPR160,SHMT1,HMOX2,IL22RA1,KCNH2,KCNJ6,KCNJ5,KCNH6,KCNK12,KDM8,KIF26B,LARGE,LDB2,LGR4,LRRC8A,LMTK2,MBD4,MYO5C,NLRP2,POR,NALCN,NQO1,NUCB2,NUCB1,P4HTM,P4HA1,PCLO,P2RY12,PDP1,PCNXL2,PHF5A,PKHD1,PKD…
Tracheobronchial cells	2		45	0.527704		3.3344	0.243862	1	0.675445	0.551129	MUC16,SLC6A14
Soft tissue	152		6908	40.1055		1.05248	0.246931	1	0.679059	0.551129	ABHD13,ABTB1,SERPINA1,ADA,ADIPOQ,ADCY4,ALS2CR12,AGAP2,ALPK1,ANXA9,ASB15,SMPDL3B,SMPDL3A,ATP5A1,BEND3,CDH17,CAT,CUX1,CCR7,CHD1L,CNOT3,CLEC16A,CPT1B,CATSPERD,CUL7,CXCR5,TMEM63C,CSMD3,DPY19L3,CUL9,DYSF,DSCAML1,EDNRA,EGLN3,EGLN2,EPCAM,EGLN1,C11orf30,F5,NSMAF,EYA2,FITM1,PTK2B,FUT8,GCC1,GLRX3,GPR124,SHMT2,GNS,SHMT1,HPX,HHLA2,HMOX2,IL22RA1,IL10RB,KCNC2,KCNC3,KCNH2,KCNJ6,KCNJ5,KCNH6,KCNH7,KCNK12,KCNC4,KD…
Gall bladder	159		7239	41.9525		1.05024	0.247257	1	0.675134	0.551129	ABHD13,ABTB1,ADA,ADCY4,ALS2CR12,AGAP2,ADPRH,ALPK1,ANXA9,ASB15,SMPDL3B,SMPDL3A,ATP5A1,BEND3,CDH17,CDH3,CAT,CUX1,CHD1L,CNOT3,CLEC16A,CLPTM1L,CPT1B,CUL7,CXCR5,TMEM63C,CSMD3,DPY19L3,DYSF,DSCAML1,EDNRA,EGLN3,EGLN2,EPCAM,EGLN1,C11orf30,F5,NSMAF,EYA2,FITM1,PTK2B,FUT8,GCC1,GLRX3,GPR124,SHMT2,GNS,GPR160,SHMT1,HCFC2,HHLA2,HMOX2,IL22RA1,IL10RB,KCNC2,KCNC3,KCNH2,KCNJ6,KCNJ5,KCNH6,KCNH7,KCNK12,KCNC4,KDM8,KIF2…
HH4	61		2664	16.095		1.10827	0.250366	1	0.678809	0.552126	ABCA9,ABTB1,SERPINA1,AGRN,ASB15,CABIN1,CUX1,CLN5,CHD1L,DYSF,DSCAML1,EPCAM,ETFDH,EYA1,FBXL21,GLRX3,SHMT2,GNS,SHMT1,HMCN1,KCNH7,KCNK13,LMTK2,IGF2R,NBEA,OR7D2,OR8D2,OR4F15,P4HA1,OVCH1,LEPRE1,PDGFRL,PDP1,PHF5A,PKHD1,PKD1L1,PRKDC,RBM10,RALGPS2,RCL1,RALGPS1,POLR2A,SLC26A10,SFXN4,SERPINB10,MARS2,TAS2R60,TACSTD2,THOC2,TMTC2,TMC8,TMC7,TOR1AIP2,UNC5B,USH2A,UTP20,PPIP5K1,WDR43,ZNFX1,ZMYM3,ZZEF1
Hippocampus	160		7299	42.2164		1.04811	0.256315	1	0.690079	0.552126	ABTB1,ADA,ADCY4,AGAP2,ADPRH,ALPK1,SMPDL3B,SMPDL3A,ATP5A1,BEND3,CACNA1B,CDH17,CARD8,CAT,CUX1,CHD1L,CNOT3,CLEC16A,CLPTM1L,CPT1B,CUL7,CXCR5,TMEM63C,CSMD3,DPY19L3,DLG5,DYSF,DSCAML1,EDNRA,EGLN3,EGLN2,EPCAM,EGLN1,C11orf30,F5,NSMAF,EYA2,FITM1,PTK2B,FUT8,GCC1,GPR124,GPR75,SHMT2,GNS,SHMT1,HACE1,HCFC2,HPX,HHLA2,HMOX2,IL22RA1,INO80,KCNC2,KCNC3,KCNH2,KCNJ6,KCNH3,KCNJ5,KCNH6,KCNH7,KCNK12,KCNC4,KDM8,KIF26B,LAR…
Alveolus	1		14	0.263852		7.00097	0.257203	1	0.687661	0.552126	AGRN
Embryonic stem cells	68		2996	17.942		1.09633	0.259284	1	0.688444	0.552126	ABHD13,AGRN,SMPDL3B,ARSE,ATP5A1,CDH3,CUX1,CLPTM1L,COX15,CPT1B,DPY19L3,DDX11,DYSF,EPCAM,ETFDH,FAM8A1,FUT8,SHMT2,HMOX2,LGR4,LRRC8A,LMTK2,MARCH6,TMEM67,MROH1,IGF2R,MYO9B,NLRP2,POR,NQO1,P4HTM,P4HA1,LEPRE1,PIGQ,PRKDC,PREP,PTDSS1,RBM5,RCL1,RNF213,DIS3,POLR2A,SLC27A6,SLC6A6,SLC25A40,SLC6A8,SERINC2,SFXN4,SLC9A6,SLC9A7,SLC9A1,VIPAS39,SSTR2,TMEM161A,TENM3,TMEM245,TMX2,TOR1AIP1,TOR1AIP2,TM9SF2,USP19,UTP20,V…
Colon mucosa	2		47	0.527704		3.19618	0.259492	1	0.684276	0.552126	CXCR5,PCNXL2
Milk	2		47	0.527704		3.19618	0.259492	1	0.679621	0.552126	SERPINA1,CDH3
Colorectal cancer	163		7446	43.0079		1.04654	0.260001	1	0.676354	0.552126	ABHD13,ABTB1,SERPINA1,ADA,ADCY4,ALS2CR12,AGAP2,ADPRH,ALPK1,ANXA9,ASB15,SMPDL3B,SMPDL3A,ATP5A1,BEND3,CDH17,CDH3,CAT,CUX1,CHD1L,CNOT3,CLEC16A,CLPTM1L,CPT1B,CUL7,CXCR5,TMEM63C,CSMD3,DPY19L3,CUL9,DLG5,DYSF,DSCAML1,EDNRA,EGLN3,EGLN2,EPCAM,EGLN1,C11orf30,F5,NSMAF,EYA2,FITM1,PTK2B,FUT8,GCC1,GLRX3,SHMT2,GNS,GPR160,SHMT1,HCFC2,HPX,HHLA2,HMOX2,IL22RA1,IL10RB,KCNC2,KCNC3,KCNH2,KCNJ6,KCNJ5,KCNH6,KCNH7,KCNK12…
Duodenum	158		7216	41.6887		1.04702	0.264676	1	0.683894	0.55828	ABHD13,ABTB1,SERPINA1,ADA,ADCY4,ALS2CR12,AGAP2,ADPRH,ALPK1,ANXA9,ASB15,SMPDL3B,SMPDL3A,ATP5A1,BEND3,CDH17,CDH3,CAT,CUX1,CHD1L,CNOT3,CLEC16A,CLPTM1L,CPT1B,CUL7,TMEM63C,CSMD3,DPY19L3,DYSF,DSCAML1,EDNRA,EGLN3,EGLN2,EPCAM,EGLN1,C11orf30,F5,NSMAF,EYA2,FITM1,PTK2B,FUT8,GCC1,GLRX3,GPR124,SHMT2,GNS,GPR160,SHMT1,HCFC2,HMOX2,IL22RA1,IL10RB,KCNC2,KCNC3,KCNH2,KCNJ6,KCNJ5,KCNH6,KCNH7,KCNK12,KCNC4,KDM8,KIF26B,…
Peripheral blood leukocytes	4		125	1.05541		1.97321	0.268441	1	0.688998	0.562447	AGAP2,CYP3A43,NBEA,SLC30A5
Ear	1		15	0.263852		6.57014	0.272819	1	0.695598	0.564116	PPIP5K1
Cerebral cortex	154		7038	40.6332		1.04653	0.272827	1	0.691043	0.564116	ABTB1,ADA,ADCY4,AGAP2,ADPRH,ALPK1,ASB15,SMPDL3A,ATP5A1,BEND3,CDH17,CAT,CUX1,CHD1L,CNOT3,CLEC16A,CLPTM1L,CPT1B,CUL7,CXCR5,TMEM63C,CSMD3,DPY19L3,DLG5,DYSF,DSCAML1,EDNRA,EGLN3,EGLN2,EPCAM,EGLN1,C11orf30,F5,NSMAF,FBXL3,EYA2,FITM1,PTK2B,FUT8,GCC1,GLRX3,GPR75,SHMT2,GNS,GPR160,SHMT1,HCFC2,HPX,HHLA2,HMOX2,IL22RA1,KCNC2,KCNC3,KCNH2,KCNJ6,KCNH3,KCNJ5,KCNH6,KCNH7,KCNK12,KCNC4,KDM8,KIF26B,LDB2,LGR4,LPAR2,LRR…
Cellzome_Abl_inhibitors_NatureBiotechnology_exp143	3		87	0.791557		2.28518	0.27614	1	0.694861	0.567233	PTK2B,PRKDC,TBK1
Occipital pole	4		128	1.05541		1.92741	0.282444	1	0.706109	0.567587	KCNH3,SLC29A4,TMEM245,TIAM2
Liver	248		11533	65.4354		1.0254	0.28699	1	0.712846	0.567587	ABCA9,ABTB1,SERPINA1,ADA,AGRN,ADIPOQ,ADCY4,ALS2CR12,AGAP2,ADPRH,AGGF1,ALPK1,ANXA9,ASB15,APOF,SMPDL3A,ARSE,ATG2A,ATP5A1,BEND3,B3GALNT1,CABIN1,CACNA1B,CARD8,CDH3,CAPN3,CAT,CPN1,CUX1,CCDC178,CHD1L,CMYA5,CNOT3,CLEC16A,CLPTM1L,COX15,CPT1B,CATSPERD,CUL7,CYP3A43,TMEM63C,CSMD3,DPY19L3,CUL9,CYHR1,DDX11,DLG5,DMXL2,DSEL,DYSF,DSCAML1,EDNRA,DNAH11,EGLN3,EGLN2,EPCAM,EGLN1,ETFDH,ESYT3,C11orf30,F5,NSMAF,FAM8A1,F…
b1-SE_nonglyco_qstar	3		89	0.791557		2.23454	0.287586	1	0.709749	0.567587	SERPINA1,CPN1,HPX
Tongue	2		51	0.527704		2.9515	0.290754	1	0.712997	0.567587	EYA4,OR8B8
Malignant glioma	155		7111	40.8971		1.04246	0.292309	1	0.712271	0.567587	ABTB1,SERPINA1,ADA,ADCY4,AGAP2,ADPRH,ALPK1,ANXA9,SMPDL3B,SMPDL3A,ATP5A1,BEND3,CAT,CUX1,CHD1L,CNOT3,CLEC16A,CLPTM1L,CPT1B,CATSPERD,CUL7,CXCR5,TMEM63C,CSMD3,DPY19L3,CUL9,DLG5,DYSF,DSCAML1,EDNRA,EGLN3,EGLN2,EGLN1,C11orf30,F5,NSMAF,EYA2,FITM1,PTK2B,FUT8,GCC1,GLRX3,SHMT2,GNS,GPR160,SHMT1,HCFC2,HPX,HMOX2,IL22RA1,IL10RB,KCNC2,KCNC3,KCNH2,KCNJ6,KCNJ5,KCNH6,KCNH7,KCNK12,KCNC4,KDM8,KIF26B,LDB2,LGR4,LPAR2,L…
Malignant melanoma	161		7395	42.4802		1.04092	0.292401	1	0.708014	0.567587	ABHD13,ABTB1,SERPINA1,ADA,ADCY4,AGAP2,ADPRH,ALPK1,ANXA9,ASB15,SMPDL3B,SMPDL3A,ATP5A1,BEND3,CDH17,CDH3,CAT,CUX1,CHD1L,CNOT3,CLEC16A,CLPTM1L,CPT1B,CUL7,CXCR5,TMEM63C,CSMD3,DPY19L3,CUL9,DLG5,DYSF,EDNRA,EGLN3,EGLN2,EPCAM,EGLN1,C11orf30,F5,NSMAF,EYA2,FITM1,PTK2B,FUT8,GCC1,GLRX3,GPR124,SHMT2,GNS,GPR160,SHMT1,HCFC2,HHLA2,HMOX2,IL22RA1,IL10RB,KCNC2,KCNC3,KCNH2,KCNJ6,KCNJ5,KCNH6,KCNK12,KCNC4,KDM8,KIF26B,L…
hupo1_b2-hep_cam	20		829	5.27704		1.21449	0.293441	1	0.706093	0.567587	ABHD13,SERPINA1,ATP5A1,CUX1,CLPTM1L,ETFDH,FUT8,HPX,HMOX2,LRRC8A,LMTK2,IGF2R,POLR2A,TM7SF3,TMX2,TOR1AIP2,TM9SF2,USP19,ZDHHC5,SLC30A5
Trachea	15		607	3.95778		1.2677	0.296158	1	0.708205	0.567587	AGRN,DLG5,DNAH11,LGR4,MYO5A,MYO5C,LEPRE1,P2RY12,F2RL2,PIGQ,RERE,SLC22A4,SLC6A14,SPARCL1,USH2A
Urothelial cancer	162		7455	42.7441		1.03891	0.302132	1	0.718031	0.567587	ABTB1,SERPINA1,ADA,ADIPOQ,ADCY4,ALS2CR12,AGAP2,ADPRH,ALPK1,ANXA9,ASB15,SMPDL3B,SMPDL3A,ATP5A1,BEND3,CDH3,CAT,CUX1,CHD1L,CNOT3,CLEC16A,CLPTM1L,CPT1B,CUL7,CXCR5,TMEM63C,CSMD3,DPY19L3,CUL9,DSCAML1,EDNRA,EGLN3,EGLN2,EPCAM,EGLN1,C11orf30,F5,NSMAF,EYA2,FITM1,PTK2B,FUT8,GCC1,GLRX3,GPR124,SHMT2,GNS,GPR160,SHMT1,HCFC2,HPX,HHLA2,HMOX2,IL22RA1,IL10RB,KCNC2,KCNC3,KCNH2,KCNJ6,KCNJ5,KCNH6,KCNK12,KCNC4,KDM8,KIF…
HL60	13		521	3.43008		1.29474	0.302253	1	0.713912	0.567587	CAT,FCGR3A,IL10RB,CD58,IGF2R,GPR68,PRKDC,ACPP,SLC6A6,SLC6A8,SLC9A1,TMC8,TM9SF2
Pancreatic duct	1		17	0.263852		5.85013	0.303075	1	0.711487	0.567587	IGF2R
Pancreatic acinus	1		17	0.263852		5.85013	0.303075	1	0.707175	0.567587	IGF2R
Microglia	1		17	0.263852		5.85013	0.303075	1	0.702915	0.567587	CXCR5
Renal medulla	1		17	0.263852		5.85013	0.303075	1	0.698705	0.567587	SLC6A12
Pancreas	212		9835	55.9367		1.02874	0.305122	1	0.699237	0.567587	ABCA9,ABHD13,ABTB1,SERPINA1,ADA,AGRN,ADCY4,AGAP2,ADPRH,AGGF1,ALPK1,ANXA9,SMPDL3B,SMPDL3A,ATP5A1,BEND3,B3GALNT1,CABIN1,CDH17,CARD8,CDH3,CAPN3,CAT,CUX1,CLN5,CHD1L,CNOT3,CLEC16A,CLPTM1L,CPT1B,CATSPERD,CUL7,CYP3A43,CXCR5,TMEM63C,CSMD3,DPY19L3,CUL9,DDX11,DLG5,DSCAML1,EDNRA,EGLN3,EGLN2,EPCAM,EGLN1,ETFDH,ESYT3,C11orf30,F5,EYA4,NSMAF,FAM8A1,FBXL3,EYA2,FITM1,PTK2B,FUT8,GCC1,GLRX3,GPR124,GPR75,SHMT2,GNS,SH…
Nasopharynx	149		6845	39.314		1.04138	0.306099	1	0.697327	0.567587	ABTB1,ADA,ADIPOQ,ADCY4,ALS2CR12,AGAP2,ADPRH,ALPK1,ANXA9,ASB15,SMPDL3B,SMPDL3A,ATP5A1,BEND3,CDH17,CDH3,CAT,CHD1L,CNOT3,CLEC16A,CLPTM1L,CPT1B,CUL7,TMEM63C,CSMD3,DPY19L3,CUL9,EDNRA,EGLN3,EPCAM,EGLN1,C11orf30,F5,NSMAF,EYA2,FITM1,PTK2B,FUT8,GCC1,GLRX3,SHMT2,GPR160,SHMT1,HCFC2,HHLA2,HMOX2,IL22RA1,IL10RB,KCNC2,KCNC3,KCNH2,KCNJ6,KCNJ5,KCNH6,KCNH7,KCNK12,KCNC4,KDM8,KIF26B,LARGE,LDB2,LGR4,LPAR2,LRRC8A,LMTK…
Caudate nucleus	28		1199	7.38786		1.15638	0.30708	1	0.695446	0.567587	BEND3,CARD8,CSMD3,DSCAML1,FBXL3,PTK2B,GPR75,HACE1,INO80,KCNH3,KCNJ9,LGR4,LRRC8A,LMTK2,MROH1,NBEA,P2RY12,PHYHIPL,PIGQ,PSD3,RELN,RERE,DLC1,RNF213,STXBP5L,TENM4,UNC5A,ZNFX1
Appendix	151		6943	39.8417		1.04035	0.308819	1	0.695295	0.567587	ABHD13,ABTB1,SERPINA1,ADA,ADCY4,AGAP2,ADPRH,ALPK1,ANXA9,ASB15,SMPDL3A,ATP5A1,BEND3,CDH17,CDH3,CAT,CUX1,CCR7,CHD1L,CNOT3,CLEC16A,CPT1B,CATSPERD,CUL7,CXCR5,TMEM63C,CSMD3,DPY19L3,DYSF,DSCAML1,EDNRA,EGLN3,EGLN2,EPCAM,EGLN1,C11orf30,F5,NSMAF,EYA2,FITM1,PTK2B,GCC1,GLRX3,SHMT2,GNS,SHMT1,HCFC2,HMOX2,IL22RA1,IL10RB,KCNC2,KCNH2,KCNJ6,KCNJ5,KCNH6,KCNH7,KCNK12,KCNC4,KDM8,KIF26B,LARGE,LDB2,LGR4,LPAR2,LRRC8A,L…
Putamen	13		525	3.43008		1.2849	0.311636	1	0.697556	0.569433	GPR133,FBXL3,GPR75,HPX,KCNH3,NBEA,P2RY12,PIGQ,SLC29A4,SLC9A7,SLC9A9,TMEM245,TIAM2
051503_BAL20_gly_hui	7		263	1.84697		1.48144	0.316463	1	0.704268	0.573894	SERPINA1,ADIPOQ,CAT,HPX,IGF2R,PRKDC,TBK1
T-lymphocytes	1		18	0.263852		5.54622	0.317729	1	0.70302	0.573894	PTK2B
Urine	71		3202	18.7335		1.07027	0.325982	1	0.71716	0.585437	SERPINA1,ADA,AGRN,ADIPOQ,SMPDL3B,APOF,SMPDL3A,ARSE,ATP5A1,CDH17,CDH3,CAT,CPN1,CLN5,CPT1B,CUL7,DYSF,EGLN3,EPCAM,FAM208B,F5,FCGR3A,PTK2B,FCGR3B,GCC1,GLRX3,SHMT2,GNS,SHMT1,HPX,HMCN1,HMOX2,IL10RB,CD58,MANBA,IGF2R,MYO5A,MYO5B,MYO9B,POR,NEGR1,NUCB1,P4HTM,LEPRE1,PKHD1,PRKDC,ACPP,PREP,RAB29,RELN,RNF213,POLR2A,SLC26A11,SLC6A13,SCN7A,SLC13A3,SERINC2,SERPINB12,SPARCL1,TACSTD2,THOC2,TMEM245,TM7SF3,TIAM2,TTC2…
20_cys	3		96	0.791557		2.07369	0.327858	1	0.71719	0.585461	SERPINA1,F5,HPX
19_proteinag	3		97	0.791557		2.05259	0.333619	1	0.725669	0.592382	SERPINA1,HPX,PRKDC
hupo1_b2-edta_cam	8		313	2.11082		1.39673	0.336989	1	0.72888	0.595003	SERPINA1,APOF,CPN1,F5,HPX,PRKDC,TBK1,TM9SF2
Astrocytes	2		58	0.527704		2.6028	0.344949	1	0.741929	0.602345	AGRN,CXCR5
Pituitary gland	12		494	3.16623		1.26951	0.34498	1	0.737873	0.602345	GPR133,AGRN,FBXL3,KCNJ9,MYO5A,MYO5C,NUDT6,P2RY12,PIGQ,RERE,SLC6A14,SLC9A7
Fallopian tubes	143		6614	37.7309		1.0347	0.349127	1	0.742619	0.60577	SERPINA1,ADA,ADCY4,AGAP2,ADPRH,ALPK1,ANXA9,SMPDL3B,SMPDL3A,ATP5A1,BEND3,CDH3,CAT,CUX1,CHD1L,CNOT3,CLEC16A,CLPTM1L,CPT1B,CUL7,CXCR5,TMEM63C,CSMD3,DPY19L3,CUL9,DSCAML1,EDNRA,EGLN3,EGLN2,EPCAM,EGLN1,C11orf30,NSMAF,EYA2,FITM1,PTK2B,FUT8,GCC1,GLRX3,SHMT2,GNS,GPR160,SHMT1,HCFC2,HMOX2,IL22RA1,IL10RB,KCNC2,KCNH2,KCNJ6,KCNJ5,KCNH6,KCNK12,KCNC4,KDM8,KIF26B,LARGE,LDB2,LGR4,LPAR2,LRRC8A,LMTK2,MFSD11,IGF2R,MY…
Cerebellar cortex	2		59	0.527704		2.5596	0.352594	1	0.745872	0.60577	TMEM245,TIAM2
Bronchoalveolar fluid	5		186	1.31926		1.58381	0.352724	1	0.742069	0.60577	MYO5A,MYO5C,NUCB2,NUCB1,SCN7A
Stomach cancer	158		7333	41.6887		1.03031	0.356333	1	0.745588	0.608643	ABHD13,ABTB1,SERPINA1,ADA,ADCY4,ALS2CR12,AGAP2,ADPRH,ALPK1,ANXA9,ASB15,SMPDL3B,SMPDL3A,ATP5A1,BEND3,CDH17,CDH3,CAT,CUX1,CHD1L,CNOT3,CLEC16A,CLPTM1L,CPT1B,CUL7,CXCR5,TMEM63C,CSMD3,DPY19L3,DSCAML1,EDNRA,EGLN3,EGLN2,EPCAM,EGLN1,C11orf30,F5,NSMAF,EYA2,FITM1,PTK2B,FUT8,GCC1,GLRX3,SHMT2,GNS,GPR160,SHMT1,HCFC2,HPX,HHLA2,HMOX2,IL22RA1,IL10RB,KCNC2,KCNC3,KCNH2,KCNJ6,KCNJ5,KCNH6,KCNK12,KCNC4,KDM8,KIF26B,LA…
Bronchus	148		6862	39.0501		1.03188	0.35865	1	0.74638	0.609289	ABTB1,SERPINA1,ADA,ADIPOQ,ADCY4,ALS2CR12,AGAP2,ADPRH,ALPK1,ANXA9,ASB15,SMPDL3B,SMPDL3A,ATP5A1,BEND3,CDH17,CDH3,CAT,CUX1,CHD1L,CNOT3,CLEC16A,CLPTM1L,CPT1B,CUL7,CXCR5,TMEM63C,CSMD3,DPY19L3,CUL9,EDNRA,EGLN2,EPCAM,EGLN1,C11orf30,NSMAF,EYA2,FITM1,PTK2B,FUT8,GCC1,GLRX3,SHMT2,GNS,GPR160,SHMT1,HCFC2,HHLA2,HMOX2,IL22RA1,IL10RB,KCNC2,KCNH2,KCNJ6,KCNJ5,KCNH6,KCNH7,KCNK12,KDM8,KIF26B,LARGE,LDB2,LGR4,LPAR2,LM…
Rectum	152		7056	40.1055		1.03041	0.362458	1	0.750248	0.612447	ABHD13,ABTB1,SERPINA1,ADA,ADCY4,AGAP2,ALPK1,ANXA9,ASB15,SMPDL3B,SMPDL3A,ATP5A1,BEND3,CDH17,CDH3,CUX1,CHD1L,CNOT3,CLEC16A,CLPTM1L,CPT1B,CUL7,TMEM63C,CSMD3,DPY19L3,EDNRA,EGLN3,EGLN2,EPCAM,EGLN1,C11orf30,F5,NSMAF,EYA2,FITM1,PTK2B,FUT8,GCC1,GLRX3,SHMT2,GNS,GPR160,SHMT1,HCFC2,HHLA2,HMOX2,IL22RA1,IL10RB,KCNC2,KCNC3,KCNH2,KCNJ6,KCNJ5,KCNH6,KCNH7,KCNK12,KCNC4,KDM8,KIF26B,LARGE,LDB2,LGR4,LPAR2,LRRC8A,LMTK…
Hematopoietic cells	1		22	0.263852		4.59203	0.373334	1	0.768629	0.625267	PTK2B
BOBFreezeThaw	2		62	0.527704		2.43819	0.375334	1	0.768636	0.625267	SERPINA1,HPX
Cervical cancer	158		7359	41.6887		1.02667	0.378104	1	0.770211	0.625267	ABTB1,SERPINA1,ADA,ADIPOQ,ADCY4,ALS2CR12,AGAP2,ADPRH,ALPK1,ANXA9,ASB15,SMPDL3B,SMPDL3A,ATP5A1,BEND3,CDH17,CDH3,CAT,CUX1,CHD1L,CNOT3,CLPTM1L,CPT1B,CUL7,CXCR5,TMEM63C,CSMD3,DPY19L3,CUL9,DYSF,DSCAML1,EDNRA,EGLN3,EGLN2,EPCAM,EGLN1,C11orf30,F5,NSMAF,EYA2,FITM1,PTK2B,FUT8,GCC1,GLRX3,SHMT2,GNS,GPR160,SHMT1,HCFC2,HMOX2,IL22RA1,IL10RB,KCNC2,KCNC3,KCNH2,KCNJ6,KCNJ5,KCNH6,KCNH7,KCNK12,KCNC4,KDM8,KIF26B,LARG…
Thyroid cancer	155		7218	40.8971		1.02701	0.379176	1	0.76833	0.625267	ABTB1,SERPINA1,ADA,ADCY4,ALS2CR12,AGAP2,ADPRH,ALPK1,ANXA9,SMPDL3B,SMPDL3A,ATP5A1,BEND3,CDH3,CAT,CUX1,CHD1L,CNOT3,CLEC16A,CLPTM1L,CPT1B,CUL7,CXCR5,TMEM63C,CSMD3,DPY19L3,CUL9,DYSF,DSCAML1,EDNRA,EGLN3,EGLN2,EPCAM,EGLN1,C11orf30,F5,NSMAF,EYA2,FITM1,PTK2B,FUT8,GCC1,GLRX3,SHMT2,GNS,GPR160,SHMT1,HCFC2,HHLA2,HMOX2,IL22RA1,KCNC2,KCNC3,KCNH2,KCNJ6,KCNJ5,KCNH6,KCNH7,KCNK12,KCNC4,KDM8,KIF26B,LARGE,LDB2,LGR4,…
22_mars	5		193	1.31926		1.52674	0.381902	1	0.769803	0.625267	ADIPOQ,APOF,CPN1,F5,HPX
Amygdala	27		1199	7.12401		1.11684	0.381982	1	0.765953	0.625267	BEND3,CARD8,CSMD3,DSCAML1,FBXL3,PTK2B,HACE1,INO80,KCNH3,LGR4,LRRC8A,LMTK2,MROH1,NBEA,P2RY12,PHYHIPL,PIGQ,PREP,PSD3,RERE,DLC1,RNF213,STXBP5L,TENM4,TENM3,UNC5A,ZNFX1
Lymphocytes	11		465	2.90237		1.2467	0.387226	1	0.772447	0.630568	CXCR5,FCGR3A,PTK2B,SHMT2,SHMT1,HHLA2,P2RY4,PRKDC,PREP,FASLG,TSHR
Thyroid	20		882	5.27704		1.14162	0.394822	1	0.783539	0.636547	ADA,ADCY4,CDH3,CAT,CUX1,DLG5,EPCAM,F5,MYO5A,MYO5C,POR,NUCB1,RELN,SETD3,STS,TENM1,TMX2,TRMT2A,TSHR,ZMYM3
MiaPaCa2	7		286	1.84697		1.36282	0.394948	1	0.77977	0.636547	SERPINA1,AGRN,MANBA,IGF2R,NUCB2,NUCB1,TGFB2
Nasal tissue epithelial cells	1		24	0.263852		4.22831	0.399418	1	0.784571	0.637215	DNAH11
Renal cortex	1		24	0.263852		4.22831	0.399418	1	0.780589	0.637215	AGRN
RMUG	11		474	2.90237		1.22309	0.411416	1	0.799975	0.65304	AGRN,SMPDL3A,CLN5,EPCAM,GNS,MANBA,MUC16,NQO1,NUCB2,NUCB1,TACSTD2
Temporal lobe	11		476	2.90237		1.21797	0.416799	1	0.80637	0.65424	FBXL3,GPR75,KCNH3,NBEA,PIGQ,RERE,SLC29A4,SLC6A1,SLC9A9,TMEM245,TIAM2
Skeletal muscles	191		8978	50.3958		1.01595	0.421658	1	0.811691	0.65424	ABCA9,ABHD13,ABTB1,SERPINA1,ADA,AGRN,ADIPOQ,ADCY4,AGAP2,AGGF1,ALPK1,ASB15,SMPDL3B,SMPDL3A,ATP5A1,CDH17,CARD8,CAPN3,CAT,CUX1,CHAC2,CLN5,CHD1L,CMYA5,CNOT3,CPT1B,CUL7,CYP3A43,CXCR5,DPY19L3,CUL9,DDX11,DLG5,DYSF,DSCAML1,EDNRA,EGLN3,EGLN2,EPCAM,EGLN1,ETFDH,ESYT3,C11orf30,F5,EYA4,NSMAF,FAM8A1,FBXL3,EYA2,FITM1,PTK2B,FUT8,GCC1,GLRX3,GPR124,GPR75,SHMT2,GPR160,SHMT1,HACE1,HPX,HHLA2,HMOX2,IL22RA1,FAM126A,IL1…
B lymphocytes	1		26	0.263852		3.91797	0.424419	1	0.812942	0.65424	PTK2B
Frontal cortex	3		113	0.791557		1.76514	0.424747	1	0.809542	0.65424	HMOX2,KCNH3,PREP
Frontal lobe	11		479	2.90237		1.21036	0.424875	1	0.805797	0.65424	FBXL3,GPR75,KCNH3,NBEA,P2RY12,PIGQ,RERE,SLC29A4,SLC9A9,TMEM245,TIAM2
01_glyco	15		665	3.95778		1.15734	0.426159	1	0.804271	0.65424	SERPINA1,ATP5A1,CAT,EPCAM,ETFDH,F5,SHMT2,HPX,HMOX2,IGF2R,P4HA1,PRKDC,DIS3,TM9SF2,TPRA1
Bronchial epithelial cells	2		69	0.527704		2.19524	0.42702	1	0.801964	0.65424	SERPINA1,MYO5C
Skin	154		7229	40.6332		1.01888	0.429612	1	0.802916	0.65424	ABHD13,ABTB1,SERPINA1,ADA,ADIPOQ,ADCY4,ALS2CR12,AGAP2,ALPK1,ANXA9,ASB15,SMPDL3B,SMPDL3A,ATP5A1,BEND3,CDH17,CDH3,CAT,CUX1,CCR7,CHD1L,CNOT3,CLEC16A,CPT1B,CUL7,CXCR5,TMEM63C,CSMD3,DPY19L3,DLG5,DSCAML1,EDNRA,EGLN2,EPCAM,EGLN1,C11orf30,F5,NSMAF,EYA2,PTK2B,FUT8,GCC1,GLRX3,GPR124,SHMT2,GNS,GPR160,SHMT1,HCFC2,HPX,HEPHL1,HMOX2,IL22RA1,KCNC2,KCNH2,KCNJ6,KCNJ5,KCNH6,KCNK12,KCNC4,KDM8,KIF26B,LARGE,LDB2,WWC1,…
Testis cancer	153		7183	40.3694		1.0188	0.430907	1	0.801445	0.65424	ABTB1,SERPINA1,ADA,ADCY4,ALS2CR12,AGAP2,ADPRH,ALPK1,ANXA9,ASB15,SMPDL3B,SMPDL3A,ATP5A1,BEND3,CDH17,CDH3,CAT,CUX1,CHD1L,CNOT3,CLEC16A,CLPTM1L,CPT1B,CUL7,CXCR5,TMEM63C,CSMD3,DPY19L3,DYSF,DSCAML1,EDNRA,EGLN3,EGLN2,EPCAM,EGLN1,C11orf30,F5,NSMAF,EYA2,FITM1,PTK2B,FUT8,GCC1,GLRX3,SHMT2,GNS,GPR160,SHMT1,HCFC2,HPX,HHLA2,HMOX2,IL22RA1,KCNC2,KCNC3,KCNH2,KCNJ6,KCNJ5,KCNH6,KCNH7,KCNK12,KCNC4,KDM8,KIF26B,LDB2,…
Intestinal epithelial cells	1		27	0.263852		3.77928	0.436527	1	0.807995	0.659588	EPCAM
Malignant lymphoma	139		6528	36.6755		1.01926	0.439369	1	0.809363	0.660704	ABTB1,SERPINA1,ADA,ADCY4,AGAP2,ADPRH,ANXA9,SMPDL3B,SMPDL3A,ATP5A1,BEND3,CDH17,CUX1,CCR7,CHD1L,CNOT3,CLEC16A,CLPTM1L,CPT1B,CUL7,CXCR5,TMEM63C,CSMD3,DPY19L3,DYSF,EDNRA,EGLN3,EGLN2,EPCAM,EGLN1,C11orf30,F5,NSMAF,EYA2,FITM1,PTK2B,FUT8,GCC1,GLRX3,SHMT2,GNS,GPR160,SHMT1,HCFC2,HMOX2,IL22RA1,KCNC2,KCNH2,KCNJ6,KCNJ5,KCNH6,KCNK12,KCNC4,KDM8,KIF26B,LDB2,LGR4,LPAR2,LRRC8A,LMTK2,MBD4,MFSD11,IGF2R,MUC16,MYO5C,N…
Skin fibroblasts	4		162	1.05541		1.52599	0.443624	1	0.813311	0.663044	CDH3,HMCN1,LPAR2,P4HA1
Kidney cancer	8		347	2.11082		1.26036	0.445144	1	0.812229	0.663044	SERPINA1,AGRN,HPX,EIF2S2,INO80,SLC6A2,TENM3,TTC21A
Malignant carcinoid	149		7020	39.314		1.01542	0.454691	1	0.825737	0.671402	ABTB1,SERPINA1,ADA,ADCY4,AGAP2,ADPRH,ALPK1,ANXA9,SMPDL3B,SMPDL3A,ATP5A1,BEND3,CDH17,CDH3,CAT,CUX1,CHD1L,CNOT3,CLEC16A,CLPTM1L,CPT1B,CUL7,CXCR5,TMEM63C,DPY19L3,DYSF,DSCAML1,EDNRA,EGLN3,EGLN2,EPCAM,EGLN1,C11orf30,F5,NSMAF,EYA2,FITM1,PTK2B,FUT8,GCC1,GLRX3,SHMT2,GNS,GPR160,SHMT1,HCFC2,HPX,HMOX2,IL22RA1,KCNC2,KCNC3,KCNH2,KCNJ6,KCNJ5,KCNH6,KCNH7,KCNK12,KDM8,KIF26B,LARGE,LDB2,LGR4,LPAR2,LRRC8A,LMTK2,MBD…
Serum	160		7543	42.2164		1.01421	0.455028	1	0.822468	0.671402	ABCA9,ABTB1,SERPINA1,AGRN,ADIPOQ,AGAP2,ANO1,ALPK1,ANKRD29,APOF,SMPDL3A,ATG2A,ATP5A1,CACNA1B,CDH3,CAPN3,CAT,CPN1,CUX1,CCDC178,CMYA5,CNOT3,CATSPERD,CUL7,CYP3A43,CSMD3,SLC44A5,CUL9,DDX11,DLG5,DMXL2,DIS3L2,DSEL,DYSF,DSCAML1,EDNRA,EPCAM,EGLN1,ETFDH,EYA1,F5,EYA4,EYA3,FCGR3A,FITM1,PTK2B,FCGR3B,FBXO9,FBXL21,GCC1,GLRX3,SHMT2,SHMT1,HPX,HMCN1,HMOX2,FAM126A,IL10RB,EIF2S2,INO80,KCNH6,KCNH7,KIF26B,WWC1,LDB1,CD…
051503_BAL20_gly_lec	1		29	0.263852		3.52941	0.459987	1	0.827547	0.673356	SERPINA1
Heart	116		5462	30.6069		1.01837	0.462878	1	0.828874	0.673356	ABCA9,ABTB1,ADCY4,ADPRH,AGGF1,ATP5A1,B3GALNT1,CABIN1,CARD8,CDH3,CAPN3,CUX1,CNOT3,COX15,CPT1B,CYP3A43,CUL9,DDX11,DLG5,DYSF,DSCAML1,EGLN3,EGLN2,EGLN1,ESYT3,F5,EYA4,FAM8A1,FBXL3,PTK2B,GLRX3,GPR124,GPR75,SHMT2,SHMT1,HACE1,FAM126A,IL10RB,INO80,KCNH2,KCNK12,LARGE,WWC1,LGR4,LPAR2,LRRC8A,LMTK2,MANBA,MARCH6,MROH1,MTHFR,MYO5A,MYO5C,NBEA,CYB5R4,NIPA2,NUDT6,GPR68,NUCB1,P4HTM,P4HA1,LEPRE1,P2RY12,PCNX,F2RL2,PI…
Bone marrow	164		7744	43.2718		1.0124	0.464579	1	0.828069	0.673356	ABCA9,SERPINA1,ADA,AGRN,ADCY4,ADPRH,ALPK1,ANXA9,SMPDL3B,SMPDL3A,ATP5A1,BEND3,CARD8,CDH3,CAPN3,CAT,CUX1,CCR7,CHD1L,CNOT3,CLEC16A,CLPTM1L,CPT1B,CUL7,CXCR5,TMEM63C,CSMD3,DPY19L3,DMXL2,DYSF,DSCAML1,EDNRA,EGLN3,EGLN2,EPCAM,EGLN1,C11orf30,F5,NSMAF,EYA2,FITM1,PTK2B,FUT8,GCC1,GLRX3,SHMT2,GNS,GPR141,GPR160,SHMT1,HCFC2,HMOX2,IL22RA1,EIF2S2,KCNC2,KCNC3,KCNH2,KCNJ6,KCNJ5,KCNH7,KCNK12,KCNC4,KDM8,KIF26B,LDB2,L…
DU145	20		920	5.27704		1.09453	0.470109	1	0.834064	0.673356	SERPINA1,AGRN,ATP5A1,CAT,SHMT2,GNS,HMOX2,IL10RB,CD58,IGF2R,POR,NQO1,NUCB1,LEPRE1,PRKDC,SERPINB12,TACSTD2,TMEM245,TMX2,ZDHHC5
Pancreatic cancer	174		8226	45.9103		1.01076	0.470334	1	0.830636	0.673356	ABHD13,ABTB1,SERPINA1,ADA,AGRN,ADCY4,ALS2CR12,AGAP2,ADPRH,ALPK1,ANXA9,ASB15,SMPDL3B,SMPDL3A,ATP5A1,BEND3,CDH17,CDH3,CAT,CUX1,CHD1L,CNOT3,CLEC16A,CLPTM1L,CPT1B,CUL7,CXCR5,TMEM63C,CSMD3,DPY19L3,CUL9,DYSF,DSCAML1,EDNRA,EGLN3,EGLN2,EPCAM,EGLN1,ETFDH,C11orf30,F5,NSMAF,EYA2,FITM1,PTK2B,FUT8,GCC1,GLRX3,GPR124,SHMT2,GNS,GPR160,SHMT1,HCFC2,HPX,HHLA2,HMCN1,HMOX2,IL22RA1,IL10RB,KCNC2,KCNC3,KCNH2,KCNJ6,KCNJ5…
Oral mucosa	123		5803	32.4538		1.01577	0.470954	1	0.827932	0.673356	ABTB1,ADIPOQ,ADCY4,ALS2CR12,AGAP2,ALPK1,ANXA9,ASB15,SMPDL3B,SMPDL3A,ATP5A1,BEND3,CDH3,CUX1,CHD1L,CNOT3,CPT1B,CUL7,TMEM63C,CSMD3,DPY19L3,DSCAML1,EDNRA,EGLN2,EGLN1,C11orf30,NSMAF,EYA2,FITM1,PTK2B,GCC1,GLRX3,SHMT2,GPR160,SHMT1,HMOX2,IL22RA1,KCNC2,KCNC3,KCNH2,KCNJ6,KCNJ5,KCNH7,KCNC4,KDM8,KIF26B,LARGE,LDB2,LGR4,LMTK2,MBD4,MYO5A,MYO5C,NLRP2,POR,CYB5R4,NQO1,NUCB2,NUCB1,P4HTM,P4HA1,PCLO,P2RY12,PDP1,PCNXL…
Cerebrum	1		30	0.263852		3.41647	0.471349	1	0.824861	0.673356	CD58
ARPE-19	7		312	1.84697		1.24971	0.483626	1	0.842517	0.687768	ATP5A1,SHMT2,GNS,IGF2R,NQO1,P4HA1,LEPRE1
HPDE6	9		409	2.37467		1.18555	0.491227	1	0.851903	0.692218	AGRN,SMPDL3A,CDH3,GLRX3,GNS,MANBA,IGF2R,NUCB1,TXNL1
Dorsal root ganglion	1		32	0.263852		3.21097	0.493363	1	0.85177	0.692218	GPR124
Choroid	1		32	0.263852		3.21097	0.493363	1	0.847968	0.692218	USH2A
hupo1_b1-hep_cam	2		79	0.527704		1.92169	0.496735	1	0.84997	0.693852	SERPINA1,HPX
Breast cancer	156		7408	41.1609		1.00708	0.503698	1	0.85807	0.697831	ABTB1,SERPINA1,ADA,ADCY4,ALS2CR12,AGAP2,ADPRH,ALPK1,ANXA9,ASB15,SMPDL3B,SMPDL3A,ATP5A1,BEND3,CDH17,CDH3,CAT,CUX1,CHD1L,CNOT3,CLEC16A,CLPTM1L,CPT1B,CUL7,CXCR5,CSMD3,DPY19L3,CUL9,DLG5,DYSF,DSCAML1,EDNRA,EGLN3,EGLN2,EPCAM,EGLN1,C11orf30,F5,NSMAF,EYA2,FITM1,PTK2B,FUT8,GCC1,GLRX3,SHMT2,GNS,GPR160,SHMT1,HCFC2,HHLA2,HMOX2,IL22RA1,IL10RB,KCNC2,KCNC3,KCNH2,KCNJ6,KCNJ5,KCNH6,KCNK12,KCNC4,KDM8,KIF26B,LARGE,…
Urothelium	1		33	0.263852		3.11722	0.504025	1	0.854844	0.697831	SMPDL3A
Adrenal cortex	2		81	0.527704		1.87496	0.510022	1	0.861221	0.703037	RERE,SLC30A5
Cellzome_Abl_inhibitors_NatureBiotechnology_exp142	2		83	0.527704		1.83045	0.523077	1	0.879408	0.717884	PTK2B,TBK1
Islets of Langerhans	3		134	0.791557		1.49107	0.536849	1	0.898639	0.730407	ATP5A1,KCNJ6,IGF2R
Pons	3		134	0.791557		1.49107	0.536849	1	0.894749	0.730407	FBXL3,KCNH3,RERE
BOB2L_ISB	2		87	0.527704		1.74749	0.548477	1	0.910188	0.738031	SERPINA1,HPX
Aorta	11		526	2.90237		1.10247	0.549157	1	0.907406	0.738031	SERPINA1,AGRN,ATP5A1,CLN5,MYO5A,MYO5C,P4HTM,P2RY12,PIGQ,RERG,RERE
Vermiform appendix	6		284	1.58311		1.20603	0.551704	1	0.907717	0.738031	AGRN,MYO5A,MYO5C,P2RY12,PIGQ,RERE
Stem cell	3		137	0.791557		1.45871	0.551846	1	0.904089	0.738031	ADIPOQ,CAT,P4HA1
MicroProt	9		431	2.37467		1.12521	0.554539	1	0.904651	0.73849	SERPINA1,APOF,CAT,CPN1,DNAH11,HPX,MUC16,MYO9B,NUCB1
Spermatocytes	1		39	0.263852		2.65254	0.563455	1	0.915318	0.745878	CATSPER1
Hair	16		775	4.22164		1.05447	0.564834	1	0.913702	0.745878	ATP5A1,CDH3,CAT,CUL9,GNS,HMOX2,EIF2S2,PDP1,ACPP,PREP,SLC27A6,SERINC2,SSTR2,TACSTD2,TM9SF2,TXNL1
NB4	14		686	3.69393		1.05293	0.582682	1	0.93863	0.76577	CAT,DYSF,FUT8,SHMT2,IL10RB,CD58,LRRC8A,IGF2R,P4HA1,PRKDC,SLC6A6,TM9SF2,ZDHHC5,ZDHHC18
21_unfract	2		93	0.527704		1.63624	0.58477	1	0.938069	0.76577	SERPINA1,HPX
Cervico-vaginal fluid	11		544	2.90237		1.06607	0.594268	1	0.949349	0.774519	SERPINA1,CAT,FCGR3B,HPX,MYO5B,MUC16,NUCB1,ACPP,SERPINB12,SPARCL1,TACSTD2
BOB2L	2		95	0.527704		1.60224	0.59638	1	0.948786	0.774519	SERPINA1,HPX
Thalamus	23		1136	6.0686		1.01182	0.603978	1	0.95692	0.779614	CARD8,CSMD3,DSCAML1,FBXL3,PTK2B,HACE1,HPX,INO80,KCNH3,LGR4,LRRC8A,LMTK2,MROH1,NBEA,P2RY12,PHYHIPL,PIGQ,PSD3,RERE,DLC1,RNF213,STXBP5L,UNC5A
Keratinocytes	5		250	1.31926		1.18037	0.606147	1	0.956421	0.779614	CDH3,PTK2B,FCGR3B,HMOX2,P2RY4
BOB2H_ISB	2		97	0.527704		1.56963	0.607745	1	0.955028	0.779614	SERPINA1,HPX
AdducinII	2		98	0.527704		1.55381	0.613336	1	0.959896	0.780181	SERPINA1,HPX
Intestine	10		503	2.63852		1.05865	0.615154	1	0.958844	0.780181	B3GALNT1,CCR5,CD58,MTHFR,P4HA1,SLC6A6,SLC6A8,STS,SSTR2,TBK1
Ubiquitous	21		1045	5.5409		1.00911	0.615634	1	0.955723	0.780181	ADA,CAPN3,CUX1,CLN5,HACE1,LARGE,NFE2L1,NUCB2,PIGQ,RAB29,RCL1,RALGPS1,DLC1,SLC29A4,SLC9A6,SLC9A1,TGFB2,NME9,TXNL1,SLC30A5,ZXDA
Thymocyte	1		47	0.263852		2.21274	0.631794	1	0.97687	0.791342	CCR7
Megakaryocytes	1		47	0.263852		2.21274	0.631794	1	0.972963	0.791342	PTK2B
Natural killer cell	2		102	0.527704		1.49362	0.635091	1	0.974143	0.791342	CCR7,LPAR2
hupo53_reference_cam	2		102	0.527704		1.49362	0.635091	1	0.970278	0.791342	SERPINA1,HPX
Paracentral gyrus	1		48	0.263852		2.16781	0.639549	1	0.973227	0.791342	RERE
Transverse colon	1		48	0.263852		2.16781	0.639549	1	0.969395	0.791342	RERE
Retina	7		363	1.84697		1.07473	0.643265	1	0.971204	0.792819	AGRN,CDH3,FUT8,HPX,HMCN1,KCNH3,USH2A
Nervous system	4		212	1.05541		1.1682	0.653887	1	0.983385	0.797623	PTK2B,P2RY12,PIP5K1C,SLC6A8
Ascending colon	1		50	0.263852		2.08322	0.654574	1	0.980587	0.797623	RERE
Fetus	60		2974	15.8311		0.976851	0.656706	1	0.979969	0.797623	ABCA9,ABTB1,AGRN,ADPRH,ALPK1,BEND3,CARD8,CDH3,CAPN3,CLN5,CYP3A43,CSMD3,DYSF,DSCAML1,EYA4,FBXL3,EYA2,PTK2B,GPR124,HACE1,INO80,KCNC4,KCNJ9,LARGE,LRRC8A,LMTK2,MROH1,IGF2R,NUCB1,OR8B8,OR8D2,P4HTM,P2RY12,PHYHIPL,PIGQ,PKHD1,PKD1L1,PRKX,PREP,PSD3,RELN,RERE,DLC1,RNF213,SLC6A11,SLC6A14,SLC9A6,SIGLEC14,SERPINB12,TENM4,TENM3,TENM1,TMEM245,TNMD,UNC5B,UNC5A,UNC5C,USH2A,ZNFX1,ZMYM3
MV4-11	7		368	1.84697		1.06018	0.657314	1	0.977089	0.797623	ATP5A1,PTK2B,GLRX3,PIP5K1C,PRKDC,PTDSS1,TBK1
Semen	18		928	4.74934		0.982978	0.670681	1	0.993124	0.810713	SERPINA1,AGRN,SMPDL3B,SMPDL3A,ATP5A1,CAT,CLN5,GNS,HPX,MANBA,IGF2R,NUCB2,NUCB1,ACPP,RELN,TENM3,TENM1,TGFB3
Red blood cells	3		165	0.791557		1.21303	0.677009	1	0.998654	0.812826	LDB1,CD58,PREP
Parietal lobe	2		111	0.527704		1.37386	0.680519	1	0.999999	0.812826	FBXL3,RERE
Nucleus accumbens	3		166	0.791557		1.20578	0.680964	1	0.996848	0.812826	FBXL3,KCNH3,RERE
Syncytiotrophoblast	1		54	0.263852		1.93239	0.682775	1	0.995713	0.812826	SERPINA1
Descending colon	1		56	0.263852		1.86489	0.696002	1	1	0.816323	RERE
Colorectal cancer cells	10		542	2.63852		0.982649	0.706039	1	1	0.816323	SERPINA1,AGRN,SMPDL3B,ATP5A1,CDH17,EPCAM,F5,NQO1,PRKDC,FASLG
Leukocytes	56		2827	14.7757		0.960513	0.706749	1	1	0.816323	ABCA9,ABTB1,SERPINA1,AGRN,ADCY4,ATP5A1,CABIN1,CAPN3,CAT,CNOT3,CYP3A43,CUL9,DYSF,FCGR3A,FAM8A1,FBXL3,PTK2B,GLRX3,GNS,FAM126A,LPAR2,IGF2R,MYO5A,MYO5C,MYO9B,NBEA,POR,GPR68,NUCB1,P2RY4,P2RY12,F2RL2,PIGQ,PRKDC,PTDSS1,RERE,RGS18,RNF213,DIS3,SFXN4,SLC9A9,SMG7,SERPINB10,TBK1,TM7SF3,TOR1AIP1,KIAA0195,TRAM2,TXNDC11,USP32,UNC5B,ZMYM4,ZNF592,ZMYM6,SLC30A5,ZZEF1
N06cs122	2		119	0.527704		1.28246	0.716931	1	1	0.816323	CAT,PRKDC
Mesenchymal stromal cells	3		177	0.791557		1.13137	0.722099	1	1	0.816323	DYSF,GPR124,TM9SF2
MicroProt2	10		551	2.63852		0.966635	0.724971	1	1	0.816323	SERPINA1,APOF,CAT,CPN1,CYP3A43,HPX,MUC16,NEGR1,NUCB1,RFK
hupo46_reference_cam	19		1011	5.01319		0.949255	0.725016	1	1	0.816323	SERPINA1,ADIPOQ,APOF,ATP5A1,CPN1,CLPTM1L,DMXL2,ETFDH,F5,EYA4,GLRX3,HPX,MYO5A,NEGR1,PHYHIPL,SLC25A40,TMX2,UTP20,ZDHHC5
Umbilical vein endothelial cells	3		178	0.791557		1.12506	0.725626	1	1	0.816323	CAT,P2RY4,F2RL2
N06BJ504	1		64	0.263852		1.63624	0.743633	1	1	0.816323	NUCB1
hupo1_b2-cit_cam	1		64	0.263852		1.63624	0.743633	1	1	0.816323	SERPINA1
Chondrocytes	1		64	0.263852		1.63624	0.743633	1	1	0.816323	STS
BOB_Sensitivity	2		128	0.527704		1.19316	0.753666	1	1	0.816323	SERPINA1,HPX
Blood vessels	2		129	0.527704		1.184	0.757484	1	1	0.816323	AGRN,EDNRA
PT45	6		358	1.58311		0.957606	0.766418	1	1	0.816323	AGRN,GNS,MANBA,IGF2R,NUCB1,TGFB2
Occipital lobe	6		358	1.58311		0.957606	0.766418	1	1	0.816323	FBXL3,NBEA,PIGQ,RERE,SLC9A7,SLC9A9
PC3	23		1244	6.0686		0.924061	0.767804	1	1	0.816323	SERPINA1,AGRN,AGGF1,SMPDL3B,SMPDL3A,B3GALNT1,CDH3,EGLN2,EPCAM,FUT8,GNS,EIF2S2,MANBA,NEGR1,NUCB2,NUCB1,PDGFRL,RELN,TENM4,TACSTD2,TGFB2,TXNL1,ZDHHC5
Melanocytes	1		70	0.263852		1.49845	0.774402	1	1	0.816323	CDH3
Jejunum	3		193	0.791557		1.03818	0.774408	1	1	0.816323	KCNH2,RERE,UGT1A3
050603_BALF11	18		994	4.74934		0.917792	0.775201	1	1	0.816323	SERPINA1,ATP5A1,CAT,CLPTM1L,FUT8,SHMT2,HPX,HMOX2,EIF2S2,LMTK2,MYO9B,PRKDC,PTDSS1,DIS3,SMC4,TMX2,TM9SF2,ZDHHC5
Nipple aspirate fluid	13		735	3.43008		0.918407	0.775367	1	1	0.816323	SERPINA1,AGRN,SMPDL3B,CDH3,CAT,FCGR3A,HPX,MANBA,IGF2R,MUC16,NUCB2,NUCB1,SPARCL1
Medulla oblongata	8		471	2.11082		0.929427	0.776486	1	1	0.816323	FBXL3,GPR75,NBEA,P2RY12,PIGQ,RERE,SLC9A9,TMEM245
Muscle	16		896	4.22164		0.912265	0.782702	1	1	0.816323	B3GALNT1,CAPN3,CAT,DYSF,EDNRA,EYA4,LGR4,MANBA,MTHFR,P4HA1,SLC6A8,SLC6A2,STS,TBK1,TGFB3,UNC5B
Breast milk	1		72	0.263852		1.45754	0.783817	1	1	0.816323	TACSTD2
Monocytes	13		741	3.43008		0.910983	0.784851	1	1	0.816323	ABCA9,SERPINA1,ATP5A1,CCR7,CXCR5,PTK2B,LPAR2,LRRC8A,P2RY4,F2RL2,PRKDC,STAT2,FASLG
Hepatocytes	1		73	0.263852		1.43791	0.788377	1	1	0.816323	SERPINA1
Hematopoietic stem cells	3		199	0.791557		1.00708	0.791833	1	1	0.816323	PTK2B,IL10RB,SSTR2
Insular cortex membrane micro domains	1		74	0.263852		1.4188	0.79284	1	1	0.816323	NEGR1
CNS	1		74	0.263852		1.4188	0.79284	1	1	0.816323	AGRN
Peripheral blood cells	2		139	0.527704		1.09958	0.792925	1	1	0.816323	DDX11,EPCAM
	21		1163	5.5409		0.906837	0.794511	1	1	0.816323	SERPINA1,ATP5A1,CAT,DYSF,PTK2B,HPX,IGF2R,POR,NQO1,PRKDC,PTDSS1,RNF213,SERPINB12,STS,TACSTD2,TENM3,TBK1,TMEM245,TRAM2,TXNL1,VPS33A
hupo55_b1-cit_cam	1		75	0.263852		1.40019	0.79721	1	1	0.816323	SERPINA1
Neutrophil	37		1979	9.76253		0.916552	0.798633	1	1	0.816323	SERPINA1,AGRN,ATP5A1,CAT,CUX1,CYP3A43,EPCAM,ESYT3,F5,EYA4,FCGR3A,FCGR3B,SHMT2,SHMT1,HPX,EIF2S2,MBD4,IGF2R,MUC16,P4HTM,P4HA1,PCLO,PHF5A,PRKDC,PREP,RBM10,RBM5,RELN,POLR2A,SIGLEC14,SERPINB10,TACSTD2,THOC2,TOR1AIP2,TM9SF2,TXNL1,WDR43
Amniotic fluid	9		541	2.37467		0.896953	0.805718	1	1	0.816323	SERPINA1,AGRN,F5,HPX,HMCN1,MUC16,NUCB1,SERPINB10,SPARCL1
Mammary gland	13		755	3.43008		0.894118	0.805881	1	1	0.816323	ABCA9,SERPINA1,AGRN,CDH3,LPAR2,MYO5A,MYO5C,P2RY12,PIGQ,RERE,SLC6A14,SLC9A7,TREX1
Ventricles	2		147	0.527704		1.04024	0.81791	1	1	0.816323	RERE,SCN7A
Cornea	1		81	0.263852		1.29805	0.821563	1	1	0.816323	TGFB3
Ventricular septum	1		81	0.263852		1.29805	0.821563	1	1	0.816323	RERE
H460	12		714	3.16623		0.87903	0.823291	1	1	0.816323	AGRN,GLRX3,GNS,IGF2R,NQO1,NUCB2,NUCB1,P4HA1,LEPRE1,PDGFRL,SERPINB10,TGFB2
Dentin	3		214	0.791557		0.936896	0.830544	1	1	0.816323	SERPINA1,ATP5A1,PRKDC
031003_BALF2	19		1090	5.01319		0.880534	0.830642	1	1	0.816323	SERPINA1,AGRN,APOF,CAT,EGLN1,F5,SHMT2,GNS,SHMT1,HPX,EIF2S2,MANBA,IGF2R,POR,NUCB1,LEPRE1,PREP,STAT2,TXNL1
Parathyroid	13		776	3.43008		0.869961	0.834577	1	1	0.816323	ADCY4,CDH3,CUX1,DYSF,EPCAM,MYO5A,POR,RELN,SETD3,STS,TENM1,TRMT2A,ZMYM3
Neutrophils	6		392	1.58311		0.874812	0.835135	1	1	0.816323	SERPINA1,ATP5A1,CAT,FCGR3B,F2RL2,SERPINB10
Granulocytes	1		87	0.263852		1.2098	0.842999	1	1	0.816323	CCR7
Panc1	5		340	1.31926		0.869066	0.844982	1	1	0.816323	AGRN,CAT,IGF2R,NUCB1,TGFB2
Gastric juice	3		222	0.791557		0.903323	0.848551	1	1	0.816323	SERPINA1,HPX,NUCB2
Ascites cancer cell	65		3445	17.1504		0.912189	0.850953	1	1	0.816323	SERPINA1,ADA,AGRN,ANXA9,SMPDL3B,ATP5A1,CAT,CUX1,CLN5,CMYA5,CLPTM1L,DYSF,DNAH11,EPCAM,ETFDH,FCGR3A,PTK2B,FCGR3B,FUT8,SHMT2,GNS,SHMT1,HPX,HMCN1,EIF2S2,MANBA,IGF2R,MYO5B,MUC16,MYO9B,POR,NQO1,NUCB2,NUCB1,P4HA1,LEPRE1,PDP1,PHF5A,PRKDC,PTDSS1,RBM10,RBM5,POLR2A,SETD3,SLC9A9,SIGLEC1,SERPINB10,SMC4,STAT2,TENM3,TMX2,TOR1AIP1,TMC8,TMLHE,TOR1AIP2,TM9SF2,TREX1,USP19,TXNDC11,TXNL1,UTP20,ZNF592,ZDHHC18,ZMYM3,ZM…
N06CS98-2	2		161	0.527704		0.950483	0.855212	1	1	0.816323	CAT,ZDHHC5
Brain	142		7215	37.467		0.941952	0.856981	1	1	0.816323	SERPINA1,ADA,AGRN,ADCY4,AGAP2,ADPRH,AGGF1,ALPK1,ASB15,ASB17,ATG2A,ATP5A1,B3GALNT1,CABIN1,CARD8,CAPN3,CAT,CACNG3,CNOT3,CYP3A43,CSMD3,CUL9,DLG5,DMXL2,DSCAML1,ETFDH,EYA4,FAM8A1,FBXL3,PTK2B,GLRX3,SHMT2,SHMT1,HACE1,HPX,HHLA2,HMOX2,FAM126A,EIF2S2,INO80,KCNH2,KCNJ6,KCNH3,KCNK12,KCNC4,KCNJ9,LARGE,WWC1,LGR4,LPAR2,LRRC8A,LMTK2,MANBA,MARCH6,IGF2R,MTHFR,MYO5A,MYO5B,MYO5C,NBEA,POR,CYB5R4,NEGR1,NIPA2,NQO1,GPR6…
Blood	3		227	0.791557		0.883535	0.858944	1	1	0.816323	F5,GPR75,ACPP
Aspc1	7		466	1.84697		0.837819	0.86209	1	1	0.816323	AGRN,SMPDL3A,CDH17,GNS,MANBA,NQO1,NUCB1
SH-SY5Y	8		524	2.11082		0.835644	0.863777	1	1	0.816323	ATP5A1,EGLN2,EGLN1,OR4B1,OR4N5,PHF5A,SLC6A2,THOC5
A549	16		965	4.22164		0.84712	0.866608	1	1	0.816323	AGAP2,ATP5A1,CSMD3,DDX11,GLRX3,SHMT2,HACE1,NQO1,OR1D2,OR1B1,PHF5A,PRKDC,POLR2A,TM9SF2,TREX1,VMA21
Epidermis	1		95	0.263852		1.10924	0.867637	1	1	0.816323	STAT2
Adducin	7		479	1.84697		0.81514	0.879682	1	1	0.816323	ETFDH,SHMT2,IGF2R,PHF5A,PRKDC,RNF213,TOR1AIP2
Cellzome_Abl_inhibitors_NatureBiotechnology_exp144	2		173	0.527704		0.885026	0.881495	1	1	0.816323	PTDSS1,VMA21
Embryonal carcinoma cells	20		1196	5.27704		0.842209	0.882415	1	1	0.816323	ATP5A1,CUX1,DYSF,EPCAM,SHMT2,HMOX2,LRRC8A,MARCH6,IGF2R,POR,LEPRE1,PRKDC,SLC6A11,SETD3,SMC4,TMEM245,TMX2,TOR1AIP2,USP19,ZDHHC18
TOV21G	14		873	3.69393		0.827713	0.882487	1	1	0.816323	SERPINA1,AGRN,CDH3,EPCAM,GLRX3,SHMT2,GNS,EIF2S2,MANBA,IGF2R,NQO1,NUCB2,P4HA1,TACSTD2
17_wcx	24		1408	6.33245		0.850196	0.882669	1	1	0.816323	SERPINA1,APOF,ATP5A1,CABIN1,CAT,CPN1,EPCAM,ETFDH,F5,SHMT2,GNS,SHMT1,HPX,EIF2S2,IGF2R,P4HTM,PHF5A,PRKDC,RNF213,POLR2A,STAP1,THOC2,WDR43,ZMYM4
Jurkat A3	78		4147	20.5805		0.906525	0.883188	1	1	0.816323	ABTB1,SERPINA1,ADA,ALPK1,AP5B1,ATG2A,ATP5A1,CAT,CUX1,CD28,CHAC2,CLN5,CHD1L,CLEC16A,CLPTM1L,DDX11,DLG5,DMXL2,DIS3L2,DISP2,DSCAML1,ETFDH,EYA3,PTK2B,FUT8,GCC1,SHMT2,SHMT1,EIF2S2,LDB1,CD58,LMTK2,MBD4,IGF2R,MUC16,NBEA,POR,CYB5R4,LEPRE1,PCNX,PDGFRL,PIP5K1C,PREP,PSD3,RBM5,RELN,RCL1,RERE,RFK,RNF213,POLR2A,SLC26A11,SLC25A40,SETD3,SFXN4,SIDT2,SMG7,SMC4,MARS2,TMEM161A,TBK1,TMEM245,TMX2,TOR1AIP1,TMC8,TOR1AIP…
CPE_SCX_fractionated	41		2302	10.8179		0.870425	0.891233	1	1	0.816323	AGRN,ATP5A1,CAT,DLG5,DIS3L2,EPCAM,EGLN1,ETFDH,SHMT2,SHMT1,EIF2S2,IGF2R,MYO9B,POR,NQO1,P4HTM,P4HA1,LEPRE1,PHF5A,PRKDC,PREP,PTDSS1,RNF213,DIS3,POLR2A,SFXN4,SERPINB10,SMC4,TACSTD2,THOC5,THOC2,TMX2,TOR1AIP2,TM9SF2,USP19,TXNL1,UNC5B,UTP20,WDR43,ZNFX1,ZDHHC18
Uterine cervix	14		893	3.69393		0.809201	0.90044	1	1	0.816323	ADA,ADCY4,CDH3,CUX1,CCR7,EPCAM,MYO5A,MUC16,POR,SETD3,TENM1,TMX2,TRMT2A,ZMYM3
H1688	15		951	3.95778		0.809744	0.902883	1	1	0.816323	SERPINA1,ATP5A1,CDH17,EPCAM,F5,GLRX3,SHMT2,GNS,EIF2S2,IGF2R,NQO1,NUCB2,NUCB1,PRKDC,TXNL1
Ramos	26		1546	6.86016		0.835702	0.905476	1	1	0.816323	ADA,ATP5A1,CAT,CHAC2,CLPTM1L,PTK2B,FUT8,HMOX2,IGF2R,MYO9B,P4HA1,PHF5A,PRKDC,PTDSS1,SLC25A40,SERPINB12,SMC4,MARS2,TBK1,TMEM245,KIAA0195,TRMT2A,TXNL1,UTP20,VPS33A,VMA21
Preadipocytes	7		506	1.84697		0.771751	0.910308	1	1	0.816323	ADIPOQ,CAT,GNS,HMCN1,NUCB2,NUCB1,P4HA1
H358	24		1448	6.33245		0.82673	0.9106	1	1	0.816323	AGRN,B3GALNT1,CDH3,CLN5,EPCAM,FUT8,GNS,EIF2S2,MANBA,MUC16,NQO1,NUCB1,PHF5A,PRKDC,PREP,RBM10,SLC6A6,SLC9A1,SPARCL1,STARD8,TACSTD2,TOR1AIP1,TGFB2,VPS33A
LNCaP	23		1398	6.0686		0.82236	0.912711	1	1	0.816323	SERPINA1,ADA,AGRN,SMPDL3B,CAT,EPCAM,EGLN1,F5,GLRX3,GNS,EIF2S2,IGF2R,NUCB2,NUCB1,PDGFRL,PHF5A,PIP5K1C,ACPP,PREP,TOR1AIP1,TOR1AIP2,TM9SF2,TXNL1
Cerebrospinal fluid	16		1022	4.22164		0.799932	0.914899	1	1	0.816323	SERPINA1,AGRN,SMPDL3B,CPN1,CUL9,F5,HPX,MANBA,IGF2R,NEGR1,NUCB1,PRKDC,RELN,SIGLEC14,SPARCL1,UNC5C
MDA-MB-468	11		744	2.90237		0.779973	0.91588	1	1	0.816323	ATP5A1,CAT,GLRX3,SHMT2,PRKDC,PREP,SMC4,TACSTD2,TOR1AIP2,TXNL1,WDR43
RBC	3		263	0.791557		0.763167	0.916944	1	1	0.816323	DSCAML1,CD58,TSHR
Endometrium	19		1192	5.01319		0.805266	0.918807	1	1	0.816323	ADA,ADCY4,ADPRH,CDH3,CAT,CUX1,CCR7,EPCAM,MYO5A,MUC16,POR,NUCB1,RELN,SETD3,STS,TENM1,TMX2,TRMT2A,ZMYM3
WM1158	2		197	0.527704		0.777886	0.92134	1	1	0.816323	ATP5A1,CAT
Nuclear	21		1305	5.5409		0.808257	0.921557	1	1	0.816323	CABIN1,CAT,EGLN1,SHMT2,GNS,SHMT1,EIF2S2,MANBA,IGF2R,P4HTM,P4HA1,PRKDC,RNF213,POLR2A,SETD3,VIPAS39,SMC4,THOC5,THOC2,TOR1AIP2,TM9SF2
T24	1		120	0.263852		0.880534	0.922398	1	1	0.816323	NUCB1
Ileum	2		199	0.527704		0.770116	0.924018	1	1	0.816323	RERE,UGT1A3
MCF10A	9		640	2.37467		0.758476	0.924765	1	1	0.816323	ADA,ATP5A1,CDH3,HMOX2,EIF2S2,NUCB1,RBM10,RBM5,TOR1AIP2
Platelets	36		2138	9.49868		0.826248	0.938286	1	1	0.816323	SERPINA1,ATP5A1,CAT,DMXL2,ETFDH,C11orf30,F5,PTK2B,FUT8,GLRX3,SHMT2,GNS,SHMT1,HPX,LPAR2,MYO9B,NALCN,NUCB2,P4HTM,PCLO,P2RY12,F2RL2,PREP,RBM10,RGS18,DLC1,SLC6A4,STAT2,THOC5,TMC8,TM9SF2,TXNL1,UNC5B,VMA21,ZMYM6,ZZEF1
Pancreatic fluid	1		133	0.263852		0.795268	0.94123	1	1	0.816323	SERPINA1
MDA468	10		725	2.63852		0.735042	0.942838	1	1	0.816323	AGRN,ATP5A1,CDH3,CAT,GNS,EIF2S2,NUCB1,PREP,TACSTD2,TGFB2
HTB75	19		1241	5.01319		0.773502	0.945256	1	1	0.816323	SERPINA1,AGRN,ATP5A1,CDH3,EPCAM,GLRX3,SHMT2,GNS,EIF2S2,NQO1,NUCB2,NUCB1,P4HA1,PHF5A,PRKDC,RBM10,RBM5,TACSTD2,TXNL1
MCF7	3		291	0.791557		0.690049	0.946018	1	1	0.816323	MANBA,NUCB2,NUCB1
15_clinprot_c3	10		740	2.63852		0.720167	0.95118	1	1	0.816323	SERPINA1,ATP5A1,F5,SHMT2,HPX,PHF5A,PRKDC,POLR2A,SMC4,WDR43
Atrium	1		144	0.263852		0.735042	0.953555	1	1	0.816323	RERE
Adipocytes	1		147	0.263852		0.720167	0.956443	1	1	0.816323	ADIPOQ
HeLa	105		5699	27.7045		0.884465	0.956637	1	1	0.816323	SERPINA1,ADA,ALPK1,ARSE,ATG2A,ATP5A1,CABIN1,CACNA1B,CDH17,CAPN3,CAT,CUX1,CHAC2,CHD1L,CMYA5,CUL9,DLG5,DISP2,DYSF,DNAH11,ESYT3,C11orf30,FAM208B,PTK2B,GDPD5,GLRX3,GPR33,SHMT2,GNS,GPR160,HCFC2,HMCN1,HMOX2,FAM126A,KCNC2,KCNH2,LRRC8A,LMTK2,MBD4,TMEM67,MROH1,IGF2R,MTHFR,MYO5B,MUC16,MYO9B,NLRP2,NLRP7,NBEA,CYB5R4,NQO1,OR10J3,NUCB1,OR2M4,OR51G1,P4HA1,LEPRE1,PCLO,PCNXL2,PHF5A,PIWIL3,PKHD1,PLCB2,PRKDC,PTDSS1…
Vulva	11		832	2.90237		0.6976	0.965465	1	1	0.816323	CDH3,CUX1,CCR7,MYO5A,POR,SETD3,STAT2,TENM1,TMX2,TRMT2A,ZMYM3
HCC78	2		246	0.527704		0.623724	0.966957	1	1	0.816323	PTK2B,ZDHHC5
N06CS97	2		253	0.527704		0.606552	0.970889	1	1	0.816323	PTK2B,ZDHHC5
H2228	1		166	0.263852		0.638355	0.971005	1	1	0.816323	PTK2B
BJ635	1		172	0.263852		0.616247	0.974504	1	1	0.816323	PTK2B
Bladder cancer cells	3		347	0.791557		0.579086	0.978095	1	1	0.816323	AGRN,NQO1,TACSTD2
TOV112D	17		1244	4.48549		0.695428	0.980983	1	1	0.816323	SERPINA1,AGRN,ATP5A1,GLRX3,SHMT2,GNS,SHMT1,EIF2S2,IGF2R,NQO1,NUCB2,NUCB1,P4HA1,LEPRE1,PRKDC,TGFB2,TXNL1
H293	122		6698	32.19		0.872984	0.981219	1	1	0.816323	SERPINA1,ADA,AGRN,ADIPOQ,AGGF1,SMPDL3B,APOF,ARSE,ATG2A,ATP5A1,BEND3,CABIN1,CDH17,CAT,CPN1,CUX1,CHAC2,C6orf106,CLN5,CHD1L,CNOT3,CLEC16A,CLPTM1L,COX15,CUL7,DPY19L3,DCAF15,DDX11,DLG5,DMXL2,DIS3L2,EPCAM,EGLN1,ETFDH,F5,EYA4,EYA3,FCGR3A,FAM8A1,PTK2B,FCGR3B,FBXO9,FBXL21,GCC1,GLRX3,SHMT2,GNS,SHMT1,HACE1,HPX,HMCN1,HMOX2,EIF2S2,LDB1,LRRC8A,LMTK2,MANBA,IGF2R,MTHFR,MYO5A,MYO9B,NBEA,POR,CYB5R4,NEGR1,NQO1,NUCB…
H23	10		855	2.63852		0.623444	0.986785	1	1	0.816323	ADA,AGRN,CDH3,GLRX3,GNS,EIF2S2,NQO1,NUCB2,NUCB1,TGFB2
Cortex	7		662	1.84697		0.590231	0.986955	1	1	0.816323	SERPINA1,ATP5A1,MYO5A,NEGR1,PHYHIP,PIP5K1C,SLC6A11
J82	1		212	0.263852		0.500656	0.989194	1	1	0.816323	NQO1
MDA231	2		310	0.527704		0.495472	0.989834	1	1	0.816323	GNS,NUCB1
041803_BALF3	13		1072	3.43008		0.630028	0.990697	1	1	0.816323	SERPINA1,CAT,CLEC16A,EGLN1,SHMT1,HPX,EIF2S2,POR,NUCB2,NUCB1,P4HA1,SMC4,TXNL1
H520	9		823	2.37467		0.590079	0.991129	1	1	0.816323	AGRN,CDH3,EPCAM,GLRX3,NQO1,NUCB2,NUCB1,PRKDC,TGFB2
Monocyte	43		2786	11.3456		0.753326	0.991377	1	1	0.816323	SERPINA1,AGRN,SMPDL3B,ATP5A1,CAT,CLN5,EPCAM,ETFDH,F5,FCGR3A,GLRX3,GPR124,SHMT2,GNS,SHMT1,HPX,HMOX2,EIF2S2,LPAR2,IGF2R,MYO5A,MYO9B,POR,NQO1,NUCB1,P4HA1,LEPRE1,PDP1,PHF5A,PRKDC,PREP,PTDSS1,RBM10,RAB29,RNF213,TACSTD2,TMX2,TOR1AIP2,TM9SF2,TREX1,TPRA1,TXNL1,ZZEF1
T cells	23		1694	6.0686		0.678771	0.992937	1	1	0.816323	ATP5A1,CAPN3,CAT,CUX1,CCR5,CD28,CCR7,CTLA4,SHMT2,LPAR2,PDP1,PHF5A,PRKDC,PREP,RBM10,RBM5,RNF213,DIS3,SSTR2,THOC5,THOC2,TOR1AIP1,PPIP5K2
Oesophagus	10		914	2.63852		0.583255	0.993633	1	1	0.816323	ADCY4,CDH3,CUX1,CCR7,EPCAM,POR,RERE,TRMT2A,USH2A,ZMYM3
R	26		1894	6.86016		0.682253	0.99455	1	1	0.816323	AGRN,ATP5A1,CAT,CNOT3,EYA3,GLRX3,SHMT2,GNS,SHMT1,EIF2S2,LDB1,MTHFR,NLRP2,NQO1,P4HA1,PRKDC,PREP,RBM10,DIS3,POLR2A,SERPINB10,SMC4,STAT2,TRMT2A,USP19,TXNL1
Jurkat	42		2815	11.0818		0.72872	0.995628	1	1	0.816323	ADA,ATP5A1,CAT,CD28,COX15,F5,PTK2B,GCC1,GLRX3,SHMT2,HMOX2,IL10RB,EIF2S2,IGF2R,MTHFR,NQO1,NUCB2,P4HA1,PCLO,PHF5A,PRKDC,PTDSS1,RNF213,DIS3,POLR2A,SLC22A4,SFXN4,SLC9A7,SLC9A1,SMC4,THOC5,TBK1,THOC2,TMEM245,TOR1AIP1,KIAA0195,TM9SF2,TRMT2A,TXNL1,USH2A,VPS33A,ZDHHC18
B cells	4		528	1.05541		0.4707	0.996084	1	1	0.816323	AGRN,SHMT2,CD58,TMC8
BT474	4		530	1.05541		0.468928	0.996211	1	1	0.816323	SERPINA1,EPCAM,GNS,NQO1
Erythrocytes	18		1492	4.74934		0.611707	0.99741	1	1	0.816323	CARD8,CAT,CHAC2,CLEC16A,DIS3L2,GLRX3,SHMT1,HACE1,EIF2S2,PRKDC,SERPINB12,SMC4,TOR1AIP2,USP19,TXNL1,ZMYND11,ZMYM3,ZZEF1
HEK293	69		4377	18.2058		0.761362	0.998256	1	1	0.816323	AGRN,AGGF1,SMPDL3B,ATG2A,ATP5A1,CABIN1,CAT,CUX1,CLN5,CNOT3,CLPTM1L,COX15,CUL7,DMXL2,DIS3L2,EPCAM,EGLN1,ETFDH,FAM8A1,FBXO9,GLRX3,SHMT2,GNS,SHMT1,HMOX2,EIF2S2,LRRC8A,MANBA,IGF2R,MTHFR,MYO5A,MYO9B,NBEA,POR,NUCB2,NUCB1,P4HA1,LEPRE1,PHF5A,PRKDC,PREP,RBM10,RBM5,RCL1,RNF213,DIS3,POLR2A,SETD3,SFXN4,SLC9A6,SLC9A1,VIPAS39,SMC4,THOC5,TBK1,THOC2,TMEM245,TOR1AIP2,TM9SF2,TRMT2A,USP19,TXNL1,UTP20,VPS33A,WDR43,Z…
CD8	48		3259	12.6649		0.716805	0.998372	1	1	0.816323	SERPINA1,ATP5A1,CAT,CNOT3,CYP3A43,EPCAM,ETFDH,F5,EYA3,PTK2B,GLRX3,SHMT2,GNS,SHMT1,HPX,HMOX2,EIF2S2,MYO5A,MYO9B,NQO1,NUCB1,PHF5A,PHYHIP,PRKDC,PREP,PTDSS1,RBM10,RAB29,RCL1,RNF213,DIS3,POLR2A,SLC9A1,VIPAS39,SMC4,STAT2,THOC2,TMX2,TOR1AIP1,TOR1AIP2,TM9SF2,TREX1,TRMT2A,USP19,TXNL1,UTP20,WDR43,ZMYM3
K-562	34		2483	8.97098		0.673301	0.998452	1	1	0.816323	ATP5A1,CAT,CNOT3,EYA3,PTK2B,GLRX3,SHMT2,GNS,SHMT1,HMOX2,EIF2S2,IGF2R,MYO9B,NQO1,PHF5A,PRKDC,PREP,PTDSS1,RBM10,RCL1,RNF213,DIS3,POLR2A,SMC4,STAT2,TBK1,THOC2,KIAA0195,TRMT2A,USP19,TXNL1,USH2A,UTP20,ZMYM3
ES2	51		3469	13.4565		0.714449	0.998912	1	1	0.816323	SERPINA1,AGRN,APOF,ATP5A1,CACNA1B,CAPN3,CAT,CPN1,DCAF15,DMXL2,DSCAML1,DNAH11,EGLN1,GLRX3,SHMT2,GNS,SHMT1,HMOX2,EIF2S2,KCNC4,IGF2R,NEGR1,NQO1,NUCB2,NUCB1,P4HA1,LEPRE1,PCLO,PDGFRL,PDP1,PHF5A,PRKDC,PRKX,PREP,RBM10,RELN,POLR2A,SERPINB10,SMC4,TACSTD2,THOC5,TBK1,TMEM245,TOR1AIP1,TGFB2,TM9SF2,USP19,TXNL1,VMA21,ZMYM4,ZDHHC5
global_SCX_fractionated	32		2427	8.44327		0.649746	0.99914	1	1	0.816323	ADA,SMPDL3B,ATP5A1,CAT,CHD1L,CLPTM1L,DLG5,DIS3L2,EYA3,GLRX3,SHMT2,GNS,SHMT1,HMOX2,EIF2S2,POR,NQO1,NUCB2,NUCB1,PRKDC,PREP,RFK,DIS3,SLC9A1,TACSTD2,THOC5,THOC2,TOR1AIP2,TM9SF2,TXNL1,USP32,UTP20
Sy5y	32		2447	8.44327		0.644438	0.999299	1	1	0.816323	SERPINA1,APOF,ATP5A1,CAT,CUX1,SLC44A5,DISP2,EGLN1,ETFDH,F5,EYA3,SHMT2,HPX,HMOX2,EIF2S2,LDB1,IGF2R,MYO9B,NEGR1,NQO1,NUCB1,PHYHIPL,PRKDC,PREP,RBM10,RBM5,SERPINB12,TENM3,TMX2,TMLHE,UNC5B,UNC5C
Melanoma	21		1795	5.5409		0.587772	0.999337	1	1	0.816323	ABTB1,SERPINA1,AGRN,ATP5A1,CAT,DYSF,GLRX3,SHMT2,GNS,SHMT1,HPX,MANBA,IGF2R,MYO5A,MUC16,NALCN,PRKDC,PREP,RNF213,TM9SF2,TXNL1
Lens	9		1028	2.37467		0.472551	0.999477	1	1	0.816323	CAPN3,CAT,GLRX3,SHMT2,SHMT1,EIF2S2,PRKDC,PREP,RNF213
CRC	62		4170	16.3588		0.719515	0.999567	1	1	0.816323	SERPINA1,AGRN,SMPDL3B,SMPDL3A,ATP5A1,CDH17,CDH3,CAT,CPN1,CUX1,CSMD3,DLG5,DSEL,EPCAM,F5,GLRX3,SHMT2,GNS,SHMT1,HCFC2,HPX,HMOX2,EIF2S2,WWC1,MANBA,MROH1,IGF2R,MYO5A,MYO5B,MYO5C,POR,NQO1,NUCB2,NUCB1,P4HA1,PHF5A,PRKDC,PREP,PSD3,RALGPS1,DLC1,RFK,RNF213,DIS3,POLR2A,SLC25A39,SETD3,SERPINB10,SMC4,TENM4,TENM3,THOC5,THOC2,TMTC2,TMX2,TOR1AIP1,TGFB2,TXNL1,UGT1A3,UTP20,WDR43,ZMYM3
CD4	21		1854	5.5409		0.56908	0.999671	1	1	0.816323	SERPINA1,ADIPOQ,APOF,ATP5A1,CAT,CPN1,CYP3A43,SHMT2,HPX,HMOX2,NUCB1,PRKDC,PREP,RAB29,RNF213,POLR2A,TOR1AIP1,TOR1AIP2,TM9SF2,TREX1,TXNL1
CaOV3	45		3291	11.8734		0.666599	0.999746	1	1	0.816323	SERPINA1,ADA,AGRN,SMPDL3B,ATP5A1,CAT,CUX1,CLN5,CLPTM1L,COX15,DSCAML1,EPCAM,EGLN1,GCC1,GLRX3,SHMT2,GNS,SHMT1,HMOX2,EIF2S2,MANBA,MUC16,POR,NQO1,NUCB2,NUCB1,P4HA1,PRKDC,PREP,PSD3,PTDSS1,RBM10,RFK,RNF213,SETD3,SERPINB12,STAT2,TENM3,TMX2,TOR1AIP1,TOR1AIP2,TM9SF2,TXNL1,WDR43,ZDHHC5
B Cell	25		2194	6.59631		0.567402	0.999891	1	1	0.816323	SERPINA1,ATP5A1,CAPN3,CAT,CD28,CCR7,FCGR3A,PTK2B,GLRX3,SHMT2,SHMT1,HCFC2,HPX,HMOX2,CD58,IGF2R,POR,NUCB1,PRKDC,PREP,RNF213,SCNN1B,SLC9A7,TM9SF2,TXNL1
Dendritic cells	19		1923	5.01319		0.499355	0.999974	1	1	0.816323	ATP5A1,CAT,CLEC16A,DISP2,GLRX3,SHMT2,GNS,MTHFR,MYO9B,POR,P2RY4,F2RL2,PHF5A,PLCB2,PREP,RNF213,TOR1AIP1,TOR1AIP2,TXNL1
OVCAR3	45		3644	11.8734		0.602046	0.999995	1	1	0.816323	SERPINA1,AGRN,ANXA9,SMPDL3B,ATP5A1,CAT,EPCAM,EGLN1,GCC1,GLRX3,SHMT2,GNS,SHMT1,HMOX2,EIF2S2,CD58,MUC16,POR,NEGR1,NQO1,NUCB2,NUCB1,P4HTM,P4HA1,PDP1,PRKDC,ACPP,PREP,RBM10,RFK,RNF213,POLR2A,SERPINB12,SMC4,TENM3,THOC5,TMX2,TOR1AIP1,TGFB2,TOR1AIP2,TM9SF2,USP19,TXNL1,VMA21,ZDHHC5
HCT116	27		2596	7.12401		0.516119	0.999997	1	0.999997	0.816323	ATP5A1,CAT,EPCAM,GLRX3,SHMT2,SHMT1,EIF2S2,NLRP2,NBEA,NQO1,PDP1,PHF5A,PRKDC,PREP,RCL1,RNF213,DIS3,POLR2A,SMC4,TMEM161A,TBK1,THOC2,TOR1AIP1,TOR1AIP2,TXNL1,UTP20,WDR43

## Sheet: Transcription factor
Analysis:Transcription factor
Name of data set: TxILYFYF
Number of gene in data set: 395
Number of gene mapped to Transcription factor : 312
Transcription factor	No. of genes in the data set		No. of genes in the background data set	Percentage of genes		Fold Enrichment	Uncorrected p-value (Hypergeometric test)	Corrected p-value (Bonferroni method)	Corrected p-value (BH method)	Storey and Tibshirani method q-value	Genes mapped from input data set
POU2F1	62		2187	19.8718		1.39731	0.00497165	0.93467	0.93467	0.637323	GPR133,AGRN,ANXA9,BEND3,CCR7,CCDC178,CHAC2,CLEC16A,SLC44A5,DNAH11,EGLN3,EGLN2,EYA1,EYA4,EYA3,FUT8,GLRX3,GPR141,HACE1,HHLA2,HMCN1,FAM126A,KIF26B,LARGE,LDB2,LGR4,LDB1,TMEM67,MYO5A,NBEA,POR,NALCN,NFE2L1,NEGR1,PDP1,PCNXL2,PHYHIPL,PKD2L2,RERG,RALGPS2,RERE,RGS18,DLC1,POLR2A,SLC26A10,SERINC2,SETD3,SIDT1,STAP1,STXBP5L,TENM1,TMTC2,TOR1AIP1,TGFB2,TNMD,TM9SF2,USH2A,WWC2,ZMYM4,ZMYND11,ZNFX1,ZMYM6
PATZ1	4		38	1.28205		6.46618	0.00751915	1	0.7068	0.637323	EYA1,RERE,ZER1,ZNF462
POU1F1	1		1	0.320513		48.3424	0.0206049	1	1	0.826597	TMTC2
RBPJ	10		235	3.20513		2.30202	0.0241016	1	1	0.826597	AGRN,BEND3,CNOT3,NFE2L1,PSD3,SMC4,THOC5,USP19,UNC5B,PPIP5K1
PPARG	53		2008	16.9872		1.30525	0.0334171	1	1	0.826597	SERPINA1,ANO1,APOF,ATG2A,CACNA1B,CAT,C6orf106,CHD1L,CNOT3,CPT1B,CUL7,DYSF,EDNRA,DNAH11,ETFDH,EYA4,EYA3,KCNC4,LARGE,LDB1,LRRC8A,MSANTD1,MTHFR,POR,NIPAL1,NUDT6,NUDT22,GPR68,NUCB1,OR4B1,LEPRE1,PHF5A,PKHD1,PHYHIP,RCL1,RALGPS1,DLC1,DIS3,SLC22A4,SLC6A8,SLC6A20,SLC9A6,SSTR2,TENM4,THOC5,TENM1,THOC2,FASLG,TRMT2A,TXNDC11,UNC5A,PPIP5K1,ZDHHC18
PAX6	18		553	5.76923		1.67901	0.0379793	1	1	0.826597	CCDC178,CNOT3,DLG5,DNAH11,EYA1,EYA4,FBXL3,GLRX3,HMCN1,NBEA,OR5W2,PDP1,PCNXL2,PKD2L2,DLC1,TOR1AIP2,WWC2,ZNFX1
WT1	2		17	0.641026		8.60892	0.046952	1	1	0.826597	EYA1,RERE
MSX2	12		343	3.84615		1.86067	0.0524683	1	1	0.826597	BEND3,EGLN1,HACE1,HPX,LDB2,MYO5A,PKD2L2,VIPAS39,THOC2,WLS,ZMYM4,ZNFX1
HOXA5	26		912	8.33333		1.44246	0.0584208	1	1	0.826597	DNAH11,EYA1,EYA4,GLRX3,FAM126A,KCNH3,NBEA,PDP1,PKHD1,PREP,DLC1,SLC9A7,VIPAS39,SIDT1,SMG7,SMC4,STS,STXBP5L,THOC2,TGFB2,TM9SF2,PPIP5K1,XKR9,XKR8,ZMYM4,ZNFX1
REST	22		760	7.05128		1.47647	0.0682281	1	1	0.826597	ANKRD29,CACNA1B,CACNG3,CUL9,DIS3L2,KCNH6,KCNK12,KCNC1,LARGE,LDB1,NEGR1,PDP1,PHYHIPL,PREP,PRDM12,RCL1,RERE,POLR2A,SLC6A5,SLC26A10,SLC13A3,STXBP5L
ITGAL	7		177	2.24359		2.23745	0.0739603	1	1	0.826597	AGRN,GLRX3,NEGR1,PDP1,TRAM2,TRMT2A,UNC5A
CEBPD	5		113	1.60256		2.64455	0.0842662	1	1	0.826597	HMCN1,RERE,SETD3,USP32,USH2A
BARX2	10		296	3.20513		1.82961	0.0866645	1	1	0.826597	CCDC178,NBEA,PKD2L2,RALGPS2,SLC6A5,TACSTD2,TENM3,TGFB2,ZNFX1,ZNF462
NKX2-1	20		705	6.41026		1.45455	0.0926293	1	1	0.826597	ABCA9,ADCY4,DPY19L3,DNAH11,EGLN1,EYA1,EYA4,HMCN1,KIF26B,MYO5A,NBEA,NFE2L1,NUCB2,PHF5A,SLC6A12,SLC26A10,SETD3,SPARCL1,TMTC2,WLS
NKX6-1	36		1403	11.5385		1.28236	0.0993187	1	1	0.826597	ATP5A1,CACNG3,CNOT3,DLG5,DNAH11,EYA1,EYA4,GCC1,GLRX3,GPR141,HMCN1,LDB2,IGF2R,NBEA,NEGR1,OR5W2,OR6A2,PCNX,PDP1,PCNXL2,PKD2L2,PRDM12,RALGPS2,SLC6A4,SETD3,TENM1,THOC2,TMEM245,TGFB2,TNMD,TM9SF2,TRMT2B,USH2A,VMA21,ZDHHC23,ZNF462
MNX1	10		310	3.20513		1.74731	0.108711	1	1	0.826597	DPY19L3,EGLN1,HPX,HMCN1,STS,TENM3,TSHR,PPIP5K1,VMA21,ZNFX1
ISL2	15		513	4.80769		1.52759	0.110481	1	1	0.826597	CNOT3,CUL7,DNAH11,EYA4,FUT8,EIF2S2,KIF26B,MYO5A,PDP1,PCNXL2,PKD2L2,PSD3,RALGPS2,THOC2,ZNF462
HOXB13	15		520	4.80769		1.50708	0.119848	1	1	0.826597	CDH17,CNOT3,EYA1,GLRX3,EIF2S2,KCNJ6,PDGFRL,PSD3,SLCO5A1,TENM3,TENM1,TMX2,TM9SF2,USH2A,ZMYM4
RORA	30		1166	9.61538		1.29424	0.121792	1	1	0.826597	CCDC178,DNAH11,FAM208B,EYA1,F5,EYA4,FBXL3,FBXO9,GLRX3,GPR141,KIF26B,LARGE,LDB2,NBEA,NFE2L1,LEPRE1,PCNXL2,PHF5A,ACPP,PSD3,SERINC2,VIPAS39,THOC2,USP32,PPIP5K1,WWC2,ZNFX1,ZDHHC21,ZDHHC23,ZDHHC18
SF1	29		1127	9.29487		1.29613	0.126498	1	1	0.826597	SERPINA1,ADCY4,ALS2CR12,TMEM63C,DYSF,FBXL3,PTK2B,GPR141,FAM126A,LARGE,WWC1,MROH1,MYO5A,MYO5B,NFE2L1,NQO1,PCNXL2,PHF5A,PKD2L2,RERE,SLC25A39,SLC6A8,SLC26A10,SLC9A7,THOC2,TRMT2A,USP19,ZDHHC21,ZDHHC23
NR5A1	29		1127	9.29487		1.29613	0.126498	1	1	0.826597	SERPINA1,ADCY4,ALS2CR12,TMEM63C,DYSF,FBXL3,PTK2B,GPR141,FAM126A,LARGE,WWC1,MROH1,MYO5A,MYO5B,NFE2L1,NQO1,PCNXL2,PHF5A,PKD2L2,RERE,SLC25A39,SLC6A8,SLC26A10,SLC9A7,THOC2,TRMT2A,USP19,ZDHHC21,ZDHHC23
PBX1	20		739	6.41026		1.38774	0.129876	1	1	0.826597	DCAF15,EPCAM,EYA4,FUT8,GLRX3,NEGR1,RCL1,RERE,DLC1,POLR2A,SLC27A6,SLC6A14,SLC6A4,SETD3,SLC9A7,STXBP5L,THOC2,TMTC2,TRMT2A,UNC5B
NR1H4	3		61	0.961538		3.30048	0.130975	1	1	0.826597	CLEC16A,FBXO9,ZMYM4
FOXJ1	2		31	0.641026		4.87171	0.133393	1	1	0.826597	EYA1,TGFB3
ESRRA	24		915	7.69231		1.33222	0.13353	1	1	0.826597	SMPDL3A,ATP5A1,CABIN1,CLEC16A,CYHR1,EYA3,FBXL3,GPR141,FAM126A,KIF26B,LARGE,MYO5A,MYO5B,NFE2L1,NEGR1,PCNXL2,PHF5A,SLC22A4,SLC9A9,STAT2,THOC2,USP19,ZMYM4,ZDHHC21
DLX2	6		171	1.92308		2.03473	0.142299	1	1	0.826597	DNAH11,HMCN1,P4HA1,TNMD,WLS,ZNF462
FOXD1	10		333	3.20513		1.62708	0.151215	1	1	0.826597	EGLN1,EYA1,HMCN1,NIPAL1,PLCB2,RERG,SIDT1,STAP1,TENM1,TGFB3
RARA	21		805	6.73077		1.3341	0.158703	1	1	0.826597	SERPINA1,CPT1B,EDNRA,DNAH11,ETFDH,EYA1,EYA4,EYA3,GOLT1A,HMCN1,KCNK13,KIF26B,MROH1,RERE,RALGPS1,SLC22A4,SLCO5A1,SMC4,STAT2,TRMT2B,TRMT2A
RAB40B	21		805	6.73077		1.3341	0.158703	1	1	0.826597	SERPINA1,CPT1B,EDNRA,DNAH11,ETFDH,EYA1,EYA4,EYA3,GOLT1A,HMCN1,KCNK13,KIF26B,MROH1,RERE,RALGPS1,SLC22A4,SLCO5A1,SMC4,STAT2,TRMT2B,TRMT2A
PAX7	13		465	4.16667		1.47749	0.165023	1	1	0.826597	CCDC178,CUL7,DNAH11,EYA1,EYA4,FAM126A,LDB1,PDP1,PCNXL2,RERE,DLC1,SLC6A5,WLS
DLX5	7		220	2.24359		1.8026	0.169802	1	1	0.826597	DDX11,EYA3,RERG,RALGPS2,RCL1,TENM1,VMA21
POU4F3	18		685	5.76923		1.35605	0.173889	1	1	0.826597	EYA1,EYA4,FBXL3,GLRX3,HMCN1,FAM126A,LDB1,TMEM67,PCNX,PCNXL2,PHYHIPL,PRDM12,PSD3,STAP1,TOR1AIP1,USH2A,VMA21,ZMYND11
ETV7	26		1044	8.33333		1.2603	0.182124	1	1	0.826597	ABHD13,AGAP2,ALPK1,ATG2A,CABIN1,CNOT3,DCAF15,DYSF,EYA3,FCGR3A,PTK2B,INO80,LRRC8A,MARCH6,CYB5R4,P2RY4,RAB29,POLR2A,SIDT1,SMC4,THOC5,TBK1,TENM1,TRAM2,ZER1,ZDHHC5
ESX1	8		266	2.5641		1.67322	0.184521	1	1	0.826597	CCDC178,DNAH11,HMCN1,PCNXL2,PREP,DLC1,TM9SF2,ZMYM4
GLI1	5		147	1.60256		2.03804	0.187064	1	1	0.826597	LDB2,NEGR1,SLC22A4,SCN7A,ZNF462
POU3F2	20		784	6.41026		1.30821	0.190997	1	0.997431	0.826597	CCDC178,DPY19L3,DNAH11,EYA4,FAM126A,LARGE,LDB2,LDB1,NBEA,NALCN,OR5W2,PDP1,PCNXL2,PREP,SLCO5A1,TNMD,TSHR,XKR9,ZNFX1,ZNF462
NR1H3	25		1012	8.01282		1.25239	0.198833	1	1	0.826597	APOF,CAPN3,CACNG3,CLN5,DYSF,EPCAM,ETFDH,HMCN1,LDB1,PDGFRL,ACPP,POLR2A,SETD3,SLC9A6,SIDT1,THOC2,TGFB3,TMX2,FASLG,TXNDC11,UNC5A,USH2A,WLS,ZDHHC5,ZMYM3
HOXC9	15		571	4.80769		1.37276	0.201337	1	0.996087	0.826597	DNAH11,GLRX3,HMCN1,FAM126A,NBEA,NIPAL1,PHYHIPL,PRDM12,DLC1,SLC22A4,SLC9A7,TGFB2,TNMD,ZMYM4,ZDHHC21
ARID3A	30		1246	9.61538		1.21122	0.209825	1	1	0.826597	ABCA9,ALPK1,ANKRD29,ATP5A1,B3GALNT1,CDH17,CMYA5,CUL9,DIS3L2,EYA1,EYA4,EYA3,GPR141,HMCN1,KIF26B,LDB1,NBEA,OR4K2,OR5W2,PCNXL2,PIGQ,RERE,DLC1,DIS3,SLC6A11,SLC6A1,USH2A,PPIP5K1,ZMYM4,ZNF462
LHX3	29		1207	9.29487		1.21031	0.218094	1	1	0.826597	ABCA9,DIS3L2,DNAH11,EYA4,FUT8,GPR141,HMCN1,KIF26B,LDB2,LDB1,NBEA,NALCN,NEGR1,OR4F15,PDP1,PCNXL2,PHYHIPL,PKD2L2,RERE,RFK,SLC6A14,SLC6A4,STS,SSTR2,THOC2,TNMD,TM9SF2,UNC5B,ZMYM4
OTX2	9		323	2.88462		1.52817	0.223647	1	1	0.826597	EYA1,FBXO9,NBEA,LEPRE1,PCNX,TMEM245,TNMD,WWC2,ZMYM4
HOXB4	18		717	5.76923		1.29564	0.225804	1	1	0.826597	ABCA9,AGAP2,DPY19L3,DIS3L2,DNAH11,EYA4,HMCN1,FAM126A,KIF26B,LDB2,LDB1,NBEA,PDP1,PCNXL2,PKD2L2,VMA21,ZNFX1,ZNF462
GBX1	6		199	1.92308		1.75022	0.228251	1	0.997935	0.826597	ATG2A,HPX,OR6C6,DLC1,WLS,ZMYM4
MYC	26		1081	8.33333		1.21721	0.232155	1	0.991934	0.826597	ATP5A1,CACNA1B,CDH3,DPY19L3,EGLN2,EYA3,GNS,SHMT1,HCFC2,KCNJ9,KIF26B,MFSD11,IGF2R,MTHFR,NBEA,P4HTM,PHYHIP,RCL1,SPNS2,TBK1,TRMT2A,UNC5A,UNC5C,VPS33A,WDR43,ZMYM6
NR4A2	25		1036	8.01282		1.22342	0.232689	1	0.972122	0.826597	SERPINA1,AGRN,AGAP2,CPT1B,CYHR1,DISP2,ETFDH,SHMT1,KIF26B,LARGE,WWC1,MROH1,NEGR1,RALGPS2,RERE,RALGPS1,SLC22A4,SLC25A39,SLC6A1,STARD8,STAT2,TRMT2A,USP19,PPIP5K1,ZDHHC21
RFX1	49		2144	15.7051		1.13236	0.236162	1	0.965183	0.826597	ALS2CR12,AGAP2,BEND3,CAPN3,CUL7,TMEM63C,DCAF15,DLG5,DMXL2,DIS3L2,DSCAML1,DNAH11,EYA1,EYA3,GDPD5,EIF2S2,KCNK12,KCNJ9,LARGE,LGR4,LDB1,MBD4,TMEM67,MSANTD1,MTHFR,MYO5A,POR,NEGR1,NQO1,OR7C2,P4HA1,PCNXL2,OCA2,RFK,SLC6A8,SLC6A20,SIDT1,SMG7,THOC5,THOC2,TMX2,TGFB2,TMLHE,NME9,USH2A,ZDHHC23,ZER1,ZNF462,SLC30A5
ESR2	12		461	3.84615		1.38569	0.243663	1	0.974652	0.826597	CCDC178,CUL9,FAM126A,KCNC2,LARGE,LDB1,PCNXL2,PHYHIP,RALGPS2,SLC6A1,SIDT2,PPIP5K1
SP4	95		4322	30.4487		1.07626	0.243762	1	0.954733	0.826597	AGRN,AGAP2,ATG2A,ATP5A1,BEND3,B3GALNT1,CDH3,CAT,C6orf106,CNOT3,CLEC16A,CATSPERD,CUL7,TMEM63C,DPY19L3,DCAF15,DMXL2,DSCAML1,EDNRA,EGLN2,C11orf30,EYA1,EYA4,EYA3,FBXO9,FUT8,GLRX3,GPR75,GNS,HCFC2,HMOX2,FAM126A,KCNC3,KCNJ6,KCNJ5,KCNC1,KCNC4,KCNJ9,KCNK13,KIF26B,LARGE,WWC1,LDB1,LPAR2,MARCH6,MFSD11,MROH1,IGF2R,MTHFR,MYO5A,NBEA,POR,NFE2L1,NUDT22,NUCB1,PCNX,PIP5K1C,RALGPS2,RERE,RALGPS1,DLC1,RFK,POLR2A,SLC25…
EGR1	71		3193	22.7564		1.09345	0.252214	1	0.967677	0.826597	SERPINA1,AGAP2,B3GALNT1,CDH3,CAT,CACNG3,CNOT3,CPT1B,CATSPERD,TMEM63C,DPY19L3,CUL9,CYHR1,DSCAML1,C11orf30,EYA4,EYA3,FUT8,GPR75,HCFC2,HEPHL1,FAM126A,INO80,KCNC3,KCNJ6,KCNC1,KIF26B,LARGE,LDB1,LPAR2,MARCH6,MBD4,MROH1,MTHFR,POR,NFE2L1,GPR68,P4HA1,LEPRE1,PDP1,PHYHIP,PRDM12,PTDSS1,RBM10,RALGPS2,RCL1,RERE,POLR2A,SLC25A39,SCN7A,SEMA4F,SETD3,SLC9A1,VIPAS39,SIDT2,SMG7,SLCO5A1,SPNS2,SSTR2,TBK1,THOC2,TGFB3,FA…
BARHL1	13		509	4.16667		1.35008	0.252407	1	0.949052	0.826597	CNOT3,CUL7,EYA4,FUT8,MYO5A,NFE2L1,PCNXL2,PKD2L2,PRDM12,SLC26A10,THOC2,ZMYM4,ZNF462
HOXD10	2		48	0.641026		3.19011	0.260134	1	0.958924	0.826597	USH2A,ZNF462
TAL1	26		1105	8.33333		1.19081	0.26765	1	0.967659	0.826597	ANXA9,CABIN1,CDH3,F5,EYA4,EYA2,FUT8,KCNH3,KCNJ5,LARGE,CYB5R4,P4HTM,PDP1,PCNXL2,RALGPS2,RERE,RNF213,SLC6A13,SMG7,SSTR2,TMTC2,TSHR,USP19,WLS,ZDHHC23,ZNF462
POU6F1	16		651	5.12821		1.27851	0.269169	1	0.95479	0.826597	CDH17,DYSF,EYA1,FAM126A,PHYHIPL,PSD3,RERE,SETD3,SSTR2,TACSTD2,TENM1,THOC2,USP19,USH2A,WLS,ZMYM4
RXRA	26		1106	8.33333		1.18973	0.269176	1	0.93713	0.826597	APOF,CAPN3,CACNG3,CCDC178,CLN5,EPCAM,ETFDH,EYA1,FITM1,HMCN1,KCNC1,LDB2,MSANTD1,NUDT22,ACPP,RBM10,SLC25A39,SLC29A4,SLC9A6,THOC2,TGFB2,FASLG,TXNDC11,UNC5A,WLS,ZMYND11
FOXC1	8		299	2.5641		1.48932	0.275977	1	0.943338	0.826597	DNAH11,HMCN1,KCNC2,LGR4,PCNX,RERE,KIAA0195,ZNF462
SP1	152		7103	48.7179		1.04282	0.277527	1	0.931696	0.826597	ABTB1,AGRN,ADCY4,AGAP2,ANO1,ATG2A,ATP5A1,BEND3,B3GALNT1,CACNA1B,CDH3,CAT,CCR7,CMYA5,CNOT3,CLEC16A,COX15,CPT1B,CATSPERD,CUL7,TMEM63C,DPY19L3,CUL9,DCAF15,DLG5,DMXL2,DISP2,DYSF,DSCAML1,EGLN3,EGLN2,EPCAM,EGLN1,ETFDH,ESYT3,C11orf30,FAM208B,EYA4,EYA3,FAM8A1,FITM1,PTK2B,FUT8,GCC1,GDPD5,GLRX3,GPR75,GNS,SHMT1,HCFC2,HEPHL1,HMOX2,IL22RA1,EIF2S2,INO80,KCNC3,KCNJ6,KCNH3,KCNJ5,KCNH6,KCNK12,KCNC1,KCNC4,KDM8,KCN…
ELF3	11		437	3.52564		1.35127	0.291488	1	0.961398	0.826597	ATP5A1,EYA3,INO80,LDB1,MFSD11,NBEA,NIPA2,OR4N5,SLC9A9,USP32,ZDHHC5
HSF1	19		799	6.08974		1.22328	0.291959	1	0.946351	0.826597	ATP5A1,BEND3,CAPN3,DNAH11,FBXL3,PTK2B,HEPHL1,KCNJ9,KIF26B,TMEM67,OR6B3,OR8B4,PIGQ,RERE,SLC6A1,TMTC2,FASLG,TXNDC11,UNC5A
MAFB	9		350	2.88462		1.4107	0.296501	1	0.944783	0.826597	TMEM63C,DNAH11,HACE1,DLC1,SETD3,SLC9A9,TGFB2,ZDHHC23,ZNF462
PHOX2A	11		441	3.52564		1.33905	0.301516	1	0.944749	0.826597	CCDC178,EYA1,HMCN1,FAM126A,PDP1,DLC1,SLC6A5,STS,TNMD,TSHR,VMA21
BSX	7		267	2.24359		1.48676	0.312637	1	0.963538	0.826597	DNAH11,PKD2L2,PSD3,RALGPS2,SIDT1,TBK1,ZMYM4
HOXB8	6		224	1.92308		1.55597	0.315684	1	0.957236	0.826597	DNAH11,FAM208B,NBEA,NEGR1,DLC1,ZNF462
FOXD3	9		359	2.88462		1.37546	0.322057	1	0.96106	0.826597	EGLN3,EYA1,NEGR1,P2RY12,RALGPS2,RERE,THOC2,TGFB2,ZNF462
DBX2	10		406	3.20513		1.33542	0.327617	1	0.962375	0.826597	CACNG3,CCDC178,EYA1,GLRX3,HMCN1,PCNXL2,PKD2L2,DLC1,TGFB2,ZNFX1
DMBX1	9		363	2.88462		1.36036	0.333559	1	0.964756	0.826597	EYA1,NBEA,POR,LEPRE1,PCNX,RALGPS2,ZMYM4,ZNF462,ZMYM3
DLX3	10		410	3.20513		1.32244	0.338492	1	0.96419	0.826597	DSCAML1,EYA1,RERE,DLC1,SLC9A7,TACSTD2,TGFB2,TNMD,ZNF462,ZMYM6
TLX2	2		59	0.641026		2.60768	0.343978	1	0.965191	0.826597	EYA4,DLC1
HNF1A	19		828	6.08974		1.1805	0.347145	1	0.959753	0.826597	SERPINA1,BEND3,CDH17,CPN1,EPCAM,GOLT1A,PHYHIPL,PKHD1,RERE,POLR2A,SMG7,SLCO5A1,TENM1,THOC2,TNMD,USH2A,WLS,ZNF462,ZMYM6
HOXC6	6		237	1.92308		1.47107	0.363168	1	0.989501	0.826597	DNAH11,EYA1,EYA4,LDB2,PCNXL2,UNC5B
GSC	9		375	2.88462		1.31697	0.368456	1	0.989566	0.826597	DIS3L2,DSEL,EYA1,POR,LEPRE1,PCNX,SLC22A4,SLC9A7,ZMYM4
OTX1	19		842	6.08974		1.16091	0.374622	1	0.991957	0.826597	ABCA9,ATP5A1,DNAH11,EGLN3,EPCAM,FBXL3,FBXO9,FAM126A,LDB2,MYO5A,OR5W2,OR6A2,F2RL2,PCNXL2,RALGPS2,SLC6A13,SLC6A4,SLC9A7,TBK1
PITX1	19		842	6.08974		1.16091	0.374622	1	0.97818	0.826597	ABCA9,ATP5A1,DNAH11,EGLN3,EPCAM,FBXL3,FBXO9,FAM126A,LDB2,MYO5A,OR5W2,OR6A2,F2RL2,PCNXL2,RALGPS2,SLC6A13,SLC6A4,SLC9A7,TBK1
ATF6	5		195	1.60256		1.53957	0.374696	1	0.964971	0.826597	C11orf30,FITM1,GCC1,TXNDC11,SLC30A5
NFE2	12		517	3.84615		1.23596	0.378136	1	0.96067	0.826597	CABIN1,POR,NQO1,PCNXL2,RBM10,RERE,TBK1,TOR1AIP1,TGFB2,USH2A,ZDHHC18,ZMYM6
FOXA1	18		802	5.76923		1.15853	0.388538	1	0.973934	0.826597	EYA1,GLRX3,HMCN1,NFE2L1,NEGR1,RERE,RALGPS1,SLC6A5,SLC9A9,SIDT1,STAP1,SSTR2,TENM1,TGFB3,TGFB2,UNC5A,ZMYM4,ZNF462
STRA13	13		572	4.16667		1.20171	0.398779	1	0.986453	0.826597	CACNA1B,CATSPERD,EGLN2,GNS,IGF2R,MTHFR,PDP1,SLC26A11,KIAA0195,TXNL1,UTP20,VPS33A,ZMYM3
HOXB7	9		386	2.88462		1.27956	0.40076	1	0.978478	0.826597	CCDC178,DPY19L3,EYA4,HMCN1,DLC1,SLC6A5,TENM3,VMA21,ZMYM4
NANOG	5		202	1.60256		1.48654	0.403326	1	0.972119	0.826597	BEND3,DYSF,LDB2,NEGR1,TGFB3
HOXD8	18		810	5.76923		1.14711	0.404925	1	0.963619	0.826597	ALPK1,CCDC178,DNAH11,EYA4,HMCN1,MYO5A,NBEA,PCNXL2,PHYHIPL,RALGPS2,SLC6A14,SERINC2,SETD3,SLCO5A1,TENM1,THOC2,TM9SF2,ZNF462
TCF12	24		1094	7.69231		1.11449	0.40497	1	0.951679	0.826597	SERPINA1,ADCY4,SMPDL3B,CABIN1,CLEC16A,CUL7,DIS3L2,DYSF,FITM1,IL22RA1,LDB1,P4HTM,PCNX,SLC6A5,SLC26A10,SLC6A14,SIDT2,SPNS2,TGFB3,KIAA0195,TGFB2,USP19,TXNL1,ZNF462
EBF1	5		203	1.60256		1.47926	0.407407	1	0.945586	0.826597	CABIN1,EYA3,SHMT2,KCNC1,SIDT2
FOXJ2	7		296	2.24359		1.34171	0.409887	1	0.93974	0.826597	EYA1,HMCN1,NEGR1,SLC9A9,TGFB2,ZMYM4,ZNF462
HOXA9	16		721	5.12821		1.15459	0.416582	1	0.943583	0.826597	DNAH11,C11orf30,EYA1,GPR141,HACE1,HMCN1,KIF26B,NEGR1,NIPAL1,OR5W2,PCNX,PHYHIPL,RALGPS2,THOC2,TGFB2,ZNF462
CDX2	6		252	1.92308		1.38394	0.418364	1	0.936339	0.826597	EYA3,NIPAL1,PSD3,TGFB2,USP32,ZDHHC21
JUND	37		1743	11.859		1.06011	0.449562	1	0.994324	0.826597	SERPINA1,AGAP2,ATG2A,CABIN1,CDH17,CCR7,CHD1L,CPT1B,DLG5,DYSF,ESYT3,EYA1,NSMAF,GLRX3,KCNJ6,LPAR2,MFSD11,MTHFR,POR,NQO1,F2RL2,PCNXL2,RBM10,RERE,RALGPS1,SLC6A11,SLC9A7,SLCO5A1,TBK1,TOR1AIP1,TMLHE,TPRA1,USH2A,XKR8,ZNFX1,ZDHHC18,ZMYM6
JUNB	37		1743	11.859		1.06011	0.449562	1	0.982763	0.826597	SERPINA1,AGAP2,ATG2A,CABIN1,CDH17,CCR7,CHD1L,CPT1B,DLG5,DYSF,ESYT3,EYA1,NSMAF,GLRX3,KCNJ6,LPAR2,MFSD11,MTHFR,POR,NQO1,F2RL2,PCNXL2,RBM10,RERE,RALGPS1,SLC6A11,SLC9A7,SLCO5A1,TBK1,TOR1AIP1,TMLHE,TPRA1,USH2A,XKR8,ZNFX1,ZDHHC18,ZMYM6
JUN	37		1743	11.859		1.06011	0.449562	1	0.971466	0.826597	SERPINA1,AGAP2,ATG2A,CABIN1,CDH17,CCR7,CHD1L,CPT1B,DLG5,DYSF,ESYT3,EYA1,NSMAF,GLRX3,KCNJ6,LPAR2,MFSD11,MTHFR,POR,NQO1,F2RL2,PCNXL2,RBM10,RERE,RALGPS1,SLC6A11,SLC9A7,SLCO5A1,TBK1,TOR1AIP1,TMLHE,TPRA1,USH2A,XKR8,ZNFX1,ZDHHC18,ZMYM6
FOS	37		1743	11.859		1.06011	0.449562	1	0.960427	0.826597	SERPINA1,AGAP2,ATG2A,CABIN1,CDH17,CCR7,CHD1L,CPT1B,DLG5,DYSF,ESYT3,EYA1,NSMAF,GLRX3,KCNJ6,LPAR2,MFSD11,MTHFR,POR,NQO1,F2RL2,PCNXL2,RBM10,RERE,RALGPS1,SLC6A11,SLC9A7,SLCO5A1,TBK1,TOR1AIP1,TMLHE,TPRA1,USH2A,XKR8,ZNFX1,ZDHHC18,ZMYM6
FOSB	37		1743	11.859		1.06011	0.449562	1	0.949636	0.826597	SERPINA1,AGAP2,ATG2A,CABIN1,CDH17,CCR7,CHD1L,CPT1B,DLG5,DYSF,ESYT3,EYA1,NSMAF,GLRX3,KCNJ6,LPAR2,MFSD11,MTHFR,POR,NQO1,F2RL2,PCNXL2,RBM10,RERE,RALGPS1,SLC6A11,SLC9A7,SLCO5A1,TBK1,TOR1AIP1,TMLHE,TPRA1,USH2A,XKR8,ZNFX1,ZDHHC18,ZMYM6
ZIC1	12		546	3.84615		1.17046	0.451392	1	0.942908	0.826597	ALS2CR12,EYA2,HPX,NEGR1,OR8B8,PLCB2,RALGPS1,TGFB3,UNC5B,PPIP5K1,ZMYND11,ZNF462
PRRX2	13		594	4.16667		1.15729	0.452162	1	0.934138	0.826597	DNAH11,GNS,FAM126A,LDB2,OR8B8,P4HA1,PDP1,RALGPS2,THOC2,TOR1AIP1,XKR9,ZMYM4,ZDHHC21
ISX	6		264	1.92308		1.32133	0.462147	1	0.944387	0.826597	B3GALNT1,EGLN1,PCNX,PRDM12,TM9SF2,USH2A
HOXB6	3		123	0.961538		1.65356	0.466938	1	0.943917	0.826597	EYA1,SLC6A11,ZNF462
EHF	16		750	5.12821		1.11002	0.479886	1	0.959772	0.826597	ATG2A,ATP5A1,COX15,FAM208B,EYA3,PTK2B,FUT8,INO80,MFSD11,MYO5B,P2RY4,VIPAS39,SIDT1,THOC5,TBK1,ZDHHC5
EN1	10		465	3.20513		1.16644	0.490644	1	0.970959	0.826597	EYA1,EYA4,OR5W2,PCNXL2,PKD2L2,DLC1,TSHR,VMA21,WLS,ZNFX1
HERPUD1	9		417	2.88462		1.18472	0.49149	1	0.9625	0.826597	DLG5,KCNC2,LGR4,MTHFR,P4HTM,RFK,USH2A,VMA21,SLC30A5
SOX1	6		274	1.92308		1.27332	0.497994	1	0.965184	0.826597	EYA1,NEGR1,RERE,SLC6A5,SLC26A10,UNC5A
HOXC10	2		81	0.641026		1.91019	0.49981	1	0.958818	0.826597	PHYHIPL,RALGPS2
POU5F1	8		372	2.5641		1.19804	0.501564	1	0.952465	0.826597	DNAH11,EYA1,GLRX3,LARGE,LDB1,NEGR1,RERE,SLCO5A1
HNF4A	62		3002	19.8718		1.01812	0.514848	1	0.967915	0.826597	SERPINA1,AGRN,AGAP2,AGGF1,APOF,ATG2A,CDH3,CPT1B,CUL7,CXCR5,DMXL2,DIS3L2,DSCAML1,EDNRA,EPCAM,ETFDH,C11orf30,EYA4,EYA3,EYA2,PTK2B,FUT8,HMCN1,KCNJ6,KCNJ5,KCNC4,KIF26B,LARGE,LPAR2,MFSD11,TMEM67,MYO5A,POR,OR8B12,PKHD1,PHYHIP,PREP,RBM10,RAB29,RALGPS2,RERE,RALGPS1,DLC1,SLC27A6,SLC6A12,SLC13A3,SLC6A14,SETD3,SIDT2,SLCO5A1,TENM3,TBK1,TENM1,TMEM245,KIAA0195,FASLG,USP32,UNC5A,USH2A,WLS,ZMYM4,ZNF462
HOXA7	11		523	3.52564		1.1296	0.515779	1	0.960065	0.826597	EYA4,HMCN1,KIF26B,LDB2,PCNXL2,PKD2L2,THOC2,USH2A,VMA21,ZMYM4,ZNF462
MYF5	38		1846	12.1795		1.02717	0.529	1	0.97502	0.826597	ADA,AGRN,ADCY4,CABIN1,CUL7,EYA1,EYA4,EYA3,FUT8,GNS,GOLT1A,GPR141,HACE1,HCFC2,KCNH3,KCNK12,KCNK13,KIF26B,LARGE,LDB1,MYO5A,MYO5B,POR,NALCN,NEGR1,SERINC2,SIGLEC1,SIDT1,USP19,USP32,UNC5A,USH2A,WDR43,ZDHHC21,ZNF592,ZXDB,ZNF462,ZXDA
MSX1	5		234	1.60256		1.28434	0.530354	1	0.968025	0.826597	EYA4,LDB2,PCNXL2,TGFB2,ZNFX1
BARX1	8		382	2.5641		1.16678	0.531749	1	0.961239	0.826597	DNAH11,EYA4,HACE1,NEGR1,OR4K2,RALGPS2,SCN7A,WLS
RUNX1	1		37	0.320513		2.84367	0.537576	1	0.962518	0.826597	DLC1
HOXB3	7		335	2.24359		1.1861	0.538614	1	0.955277	0.826597	EGLN1,EYA4,GLRX3,HMCN1,STXBP5L,WLS,XKR9
VAX2	9		434	2.88462		1.13845	0.539855	1	0.94853	0.826597	EYA4,HMCN1,KIF26B,PREP,RERE,DLC1,TMTC2,TSHR,ZMYM4
HOXB9	11		535	3.52564		1.10432	0.546379	1	0.951105	0.826597	CDH17,EYA1,GLRX3,GPR141,HACE1,NEGR1,RALGPS2,RALGPS1,SLC6A14,TGFB2,ZNF462
HMX1	5		239	1.60256		1.25761	0.549185	1	0.947218	0.826597	EYA1,EYA4,NEGR1,PCNXL2,SETD3
DBX1	5		239	1.60256		1.25761	0.549185	1	0.938607	0.826597	EYA1,EYA4,FAM126A,DLC1,TENM1
NFYA	51		2504	16.3462		1.00824	0.56058	1	0.949452	0.826597	ALS2CR12,ATG2A,CABIN1,CACNA1B,CDH3,CAT,CNOT3,CLEC16A,SLC44A5,DISP2,DYSF,EPCAM,C11orf30,FAM208B,F5,PTK2B,FUT8,GNS,HMCN1,FAM126A,LDB2,LDB1,MFSD11,MROH1,MYO5C,NFE2L1,NIPAL1,NQO1,NUCB2,NUCB1,PDP1,PHF5A,PHYHIP,PIP5K1C,RBM10,RCL1,RERE,RALGPS1,SEMA4F,SETD3,SIDT1,STARD8,TMEM161A,TGFB3,TMX2,KIAA0195,USP19,NME9,PPIP5K1,ZDHHC5,ZMYM3
ZFP161	23		1134	7.37179		1.03264	0.563305	1	0.945547	0.826597	ANO1,COX15,DMXL2,EDNRA,FBXL3,FUT8,KCNJ5,WWC1,NUCB2,PHYHIPL,SLC22A4,SLC6A2,SCNN1B,SETD3,SFXN4,SMG7,SPNS2,SSTR2,NME9,PPIP5K1,ZMYM4,ZDHHC5,ZZEF1
ESR1	14		691	4.48718		1.06496	0.564895	1	0.939825	0.826597	FCGR3A,KCNC2,LARGE,LDB1,P4HTM,PHF5A,PHYHIP,RAB29,RALGPS2,RALGPS1,SLC6A1,VIPAS39,UNC5A,ZDHHC23
MEF2A	37		1825	11.859		1.01251	0.568778	1	0.937984	0.826597	BEND3,CABIN1,CAPN3,CLEC16A,CPT1B,DYSF,EYA1,FITM1,GPR141,FAM126A,KCNK12,KCNJ9,LDB1,IGF2R,MYO5A,NBEA,NALCN,OR8B8,PIGQ,RALGPS2,RERE,DLC1,SLC6A13,SETD3,SLC9A7,SMG7,SLCO5A1,STARD8,TENM3,TENM1,THOC2,TGFB2,TNMD,TM9SF2,PPIP5K1,ZMYND11,ZNF462
NFIC	41		2024	13.141		1.0085	0.572758	1	0.936335	0.826597	SERPINA1,AGAP2,CABIN1,CACNG3,CXCR5,TMEM63C,DMXL2,DYSF,EDNRA,DNAH11,C11orf30,EYA1,FBXL3,GDPD5,HACE1,HPX,KCNH3,KCNJ5,LARGE,LGR4,LDB1,PLCB2,PRDM12,RBM10,RALGPS2,RERE,SLC6A12,SCN7A,SLC9A1,SIDT1,SMG7,SLCO5A1,STARD8,STXBP5L,TMTC2,USP19,PPIP5K1,WLS,XKR8,ZDHHC18,ZNF462
JDP2	15		748	4.80769		1.04847	0.580964	1	0.941562	0.826597	AGRN,ANO1,ASB17,CATSPERD,CATSPER1,GCC1,KCNC3,LRRC8A,IGF2R,PDP1,SIDT1,SIDT2,TMC7,TRMT2B,ZZEF1
ARNT	8		399	2.5641		1.11722	0.581412	1	0.934234	0.826597	EGLN2,EPCAM,HCFC2,MTHFR,P4HTM,TBK1,VPS33A,ZNFX1
PAX5	3		147	0.961538		1.38587	0.58674	1	0.934806	0.826597	TMEM63C,LARGE,RCL1
ZEB1	8		401	2.5641		1.11166	0.587095	1	0.927511	0.826597	CDH3,FUT8,INO80,MYO5B,SLC9A7,SMG7,WWC2,ZNF462
TCF3	43		2133	13.7821		1.0023	0.587257	1	0.920036	0.826597	SERPINA1,ATP5A1,CABIN1,CDH3,CNOT3,DIS3L2,DYSF,DSCAML1,EDNRA,C11orf30,EYA1,EYA4,EYA2,FITM1,FUT8,HACE1,KCNK12,KCNC4,KIF26B,LARGE,LDB1,MTHFR,MYO5B,POR,NALCN,NUCB2,OR8B4,PCNXL2,PHYHIPL,PLCB2,RBM10,SLC6A20,SERINC2,SLC6A4,SIGLEC1,TMTC2,TGFB3,TSHR,USP19,UNC5B,ZMYM4,ZNF462,ZMYM3
GBX2	6		301	1.92308		1.15958	0.590009	1	0.916708	0.826597	ATG2A,EGLN1,HPX,STS,TENM3,ZMYM4
IRF1	16		807	5.12821		1.03174	0.599968	1	0.924541	0.828684	ALS2CR12,CDH3,FAM208B,EYA4,FUT8,HMCN1,IL22RA1,INO80,NEGR1,SETD3,SLC9A9,SMG7,STAT2,TM7SF3,TNMD,ZNFX1
TBX5	4		202	1.28205		1.2487	0.601276	1	0.919023	0.828684	EYA1,PCNXL2,WWC2,ZMYM4
HOXA13	6		307	1.92308		1.13701	0.609252	1	0.923705	0.832907	ALS2CR12,FBXO9,HEPHL1,TMEM67,NIPA2,STXBP5L
TFAP2A	5		258	1.60256		1.16544	0.617195	1	0.928262	0.835224	CHD1L,NBEA,POLR2A,SLC6A14,TENM1
ATF4	6		312	1.92308		1.11886	0.624905	1	0.932398	0.835224	DIS3L2,EYA2,RERE,SIDT2,ZMYM4,ZZEF1
BACH2	12		621	3.84615		1.02939	0.631677	1	0.935081	0.835224	SERPINA1,ALS2CR12,CHD1L,CXCR5,DYSF,HMOX2,ACPP,RALGPS2,RERE,SLC26A11,SLC6A5,SCN7A
PPARA	7		367	2.24359		1.08303	0.63505	1	0.93273	0.835224	APOF,CAT,CPT1B,ETFDH,MTHFR,NUDT6,PPIP5K1
E4F1	3		158	0.961538		1.29014	0.635583	1	0.926276	0.835224	BEND3,POLR2A,SSTR2
TGIF1	20		1030	6.41026		0.996146	0.642208	1	0.928732	0.837439	AGRN,COX15,DYSF,EYA1,EYA4,EYA3,HCFC2,LARGE,WWC1,OR8B8,PHYHIPL,RCL1,RERE,DLC1,SLC6A20,SPNS2,THOC5,TMTC2,TRAM2,TXNL1
MEIS2	10		527	3.20513		1.02953	0.649794	1	0.932528	0.838945	DYSF,EYA1,FITM1,WWC1,OR8B8,PHYHIPL,RERE,DLC1,TMTC2,ZZEF1
ETS1	49		2482	15.7051		0.978236	0.653261	1	0.930401	0.838945	AGAP2,ATG2A,CABIN1,CCR7,DIS3L2,DYSF,FAM208B,EYA3,FCGR3A,PTK2B,GCC1,SHMT2,LDB2,LDB1,LRRC8A,TMEM67,IGF2R,MTHFR,POR,OVCH1,P2RY4,LEPRE1,PDP1,PLCB2,PREP,RERE,DLC1,POLR2A,SLC26A11,SLC6A11,SLC13A3,SFXN4,SLC9A9,SIDT1,THOC5,TENM1,TGFB3,TMEM219,TMC8,TNMD,TM9SF2,TRAM2,TRMT2B,PPIP5K1,WLS,WDR43,ZMYM4,ZNFX1,ZDHHC5
INSM1	9		484	2.88462		1.02114	0.670065	1	0.947159	0.850237	ADA,CPT1B,FUT8,KCNC4,MBD4,SLC26A10,SLC9A1,TRMT2A,PPIP5K1
SOAT1	24		1253	7.69231		0.973207	0.6771	1	0.949962	0.850237	ABCA9,ADA,CAPN3,CLEC16A,DYSF,EGLN1,FCGR3A,GCC1,HACE1,HHLA2,INO80,LDB1,IGF2R,NALCN,PKD2L2,RERE,SLC6A14,SMC4,STARD8,THOC2,TGFB3,TMEM219,USP32,ZDHHC18
STAT1	24		1253	7.69231		0.973207	0.6771	1	0.942925	0.850237	ABCA9,ADA,CAPN3,CLEC16A,DYSF,EGLN1,FCGR3A,GCC1,HACE1,HHLA2,INO80,LDB1,IGF2R,NALCN,PKD2L2,RERE,SLC6A14,SMC4,STARD8,THOC2,TGFB3,TMEM219,USP32,ZDHHC18
YY1	25		1311	8.01282		0.967032	0.688275	1	0.95144	0.854437	ATP5A1,CNOT3,DSCAML1,C11orf30,FBXO9,KCNC1,LRRC8A,MFSD11,MTHFR,NBEA,NFE2L1,NEGR1,P4HTM,PCNX,POLR2A,SLC6A1,SETD3,SIDT1,SMG7,SMC4,TGFB2,UTP20,ZDHHC5,ZNF462,ZZEF1
PAX4	3		173	0.961538		1.17908	0.695482	1	0.954384	0.854437	EYA1,RERE,USP32
POU3F3	1		59	0.320513		1.80532	0.707934	1	0.964431	0.854437	TMTC2
EOMES	5		287	1.60256		1.04819	0.708471	1	0.95822	0.854437	KCNJ9,LARGE,PCNXL2,RAB29,TENM1
ATF1	19		1021	6.08974		0.957626	0.711407	1	0.955318	0.854437	AGRN,GCC1,HEPHL1,INO80,LARGE,LRRC8A,NIPAL1,PDP1,PRDM12,RALGPS2,RERE,SLC27A6,SIDT2,TGFB3,TRMT2B,VPS33A,ZNF462,SLC30A5,ZZEF1
PLAU	19		1021	6.08974		0.957626	0.711407	1	0.948542	0.854437	AGRN,GCC1,HEPHL1,INO80,LARGE,LRRC8A,NIPAL1,PDP1,PRDM12,RALGPS2,RERE,SLC27A6,SIDT2,TGFB3,TRMT2B,VPS33A,ZNF462,SLC30A5,ZZEF1
FOXK1	2		121	0.641026		1.28518	0.715728	1	0.947583	0.854437	TGFB3,ZNF462
ONECUT1	10		562	3.20513		0.96556	0.726293	1	0.954846	0.860987	B3GALNT1,CLEC16A,EYA4,EYA3,FUT8,PCNXL2,RERE,SLC9A7,TM9SF2,ZNF462
SRF	8		462	2.5641		0.965282	0.74008	1	0.966216	0.863713	EYA1,KIF26B,LRRC8A,PHYHIPL,RERE,TNMD,UNC5C,ZMYM4
MAFK	2		127	0.641026		1.22505	0.740351	1	0.959903	0.863713	SLC9A9,ZNF462
SPDEF	3		188	0.961538		1.08563	0.747656	1	0.962735	0.863713	EYA3,RALGPS2,TMX2
ATF3	14		789	4.48718		0.932896	0.755302	1	0.965965	0.863713	AGRN,ASB17,DMXL2,HEPHL1,INO80,LRRC8A,F2RL2,PDP1,SLC6A1,SIDT2,TGFB3,TMC7,TRMT2B,ZZEF1
NRF1	38		2024	12.1795		0.936891	0.75705	1	0.961657	0.863713	ANO1,SMPDL3A,ATG2A,CACNA1B,CLPTM1L,CATSPERD,DDX11,DMXL2,DISP2,EGLN2,FAM208B,EYA4,EYA2,FUT8,SHMT2,EIF2S2,KDM8,MFSD11,NBEA,NIPA2,GPR68,P4HA1,PHYHIPL,PKD2L2,RBM10,POLR2A,SLC22A4,SLC26A11,SLC6A11,SMC4,TBK1,TMEM219,TXNDC11,TXNL1,PPIP5K2,WDR43,ZMYM4,ZMYM6
FOXO1	3		192	0.961538		1.06316	0.760303	1	0.959309	0.863713	PCNX,TGFB3,ZNF462
POU3F4	6		365	1.92308		0.956948	0.767006	1	0.961315	0.863713	EYA4,PCNX,PDP1,PCNXL2,PKD2L2,USH2A
RUNX2	5		314	1.60256		0.958414	0.778766	1	0.969589	0.863713	CCR7,EYA1,PREP,RCL1,RERE
E2F1	21		1177	6.73077		0.912894	0.78568	1	0.971762	0.863713	ATG2A,B3GALNT1,C11orf30,FUT8,INO80,KCNC1,KIF26B,IGF2R,MYO5B,PHYHIPL,PRKX,RERG,DLC1,POLR2A,SLC22A4,SLC6A2,SETD3,SLC9A7,THOC2,TRMT2A,WLS
SPI1	14		811	4.48718		0.907629	0.789306	1	0.969866	0.863713	CAPN3,FUT8,MANBA,CYB5R4,NUDT22,PLCB2,RERG,SLC6A13,SLC9A9,SLCO5A1,STAP1,PPIP5K2,ZMYM4,ZNF462
NHLH1	20		1142	6.41026		0.898557	0.806961	1	0.985121	0.863713	AGAP2,CAPN3,CNOT3,EYA3,EYA2,LGR4,LDB1,NBEA,POR,RBM10,RCL1,RERE,RALGPS1,SLC6A20,SCN7A,SMG7,TENM1,UNC5A,ZMYM4,ZMYM3
HENMT1	20		1142	6.41026		0.898557	0.806961	1	0.978766	0.863713	AGAP2,CAPN3,CNOT3,EYA3,EYA2,LGR4,LDB1,NBEA,POR,RBM10,RCL1,RERE,RALGPS1,SLC6A20,SCN7A,SMG7,TENM1,UNC5A,ZMYM4,ZMYM3
LMO2	10		609	3.20513		0.891195	0.8105	1	0.976756	0.863713	DIS3L2,WWC1,LGR4,LDB1,NBEA,PDP1,DLC1,TM7SF3,TGFB3,PPIP5K1
ELK1	36		1976	11.5385		0.910736	0.811012	1	0.971148	0.863713	ABHD13,AGGF1,ATP5A1,COX15,DIS3L2,DNAH11,FAM208B,EYA3,FAM8A1,PTK2B,FUT8,HACE1,EIF2S2,LPAR2,MARCH6,MTHFR,CYB5R4,NUDT22,LEPRE1,RERE,SLC26A11,SLC6A11,SLC6A12,VIPAS39,SIDT1,SMG7,SMC4,STAP1,THOC5,TBK1,TMC8,USP19,ZNFX1,ZDHHC5,ZMYM6,ZZEF1
ELF2	13		777	4.16667		0.885164	0.817219	1	0.972387	0.863713	AGAP2,CABIN1,CPN1,DYSF,C11orf30,PTK2B,KCNC4,LEPRE1,PKHD1,PLCB2,STARD8,TRMT2A,XKR8
TFAP4	22		1274	7.05128		0.881365	0.836177	1	0.988688	0.863713	CABIN1,CUL7,DIS3L2,DYSF,EYA1,EYA4,EYA2,FITM1,IL22RA1,NBEA,POR,P4HTM,RBM10,RCL1,RALGPS1,RNF213,SLC9A1,SPNS2,TGFB2,UNC5A,ZDHHC18,ZNF462
CRX	5		348	1.60256		0.865111	0.84788	1	0.996259	0.863713	CHAC2,EYA1,OR51G1,SLC6A20,SETD3
MAF	7		465	2.24359		0.855388	0.848027	1	0.990242	0.863713	EYA1,GPR141,KCNH3,NQO1,F2RL2,RERE,TBK1
CUX1	5		349	1.60256		0.862641	0.84961	1	0.985967	0.863713	KDM8,IGF2R,PIGQ,PSD3,SMC4
PKNOX1	1		93	0.320513		1.15406	0.856618	1	0.988002	0.863713	RERE
VSX2	9		590	2.88462		0.838071	0.862737	1	0.988991	0.863713	ABCA9,AGAP2,EYA4,RCL1,SLCO5A1,TMTC2,KIAA0195,WLS,XKR9
TEAD1	6		417	1.92308		0.837973	0.863498	1	0.983865	0.863713	CABIN1,CDH3,KCNH3,ACPP,TGFB3,WWC2
BACH1	10		648	3.20513		0.837662	0.864419	1	0.978981	0.863713	EYA1,F5,EYA3,MFSD11,F2RL2,RERE,SLC6A11,SLC6A5,TBK1,ZNF462
NR6A1	12		762	3.84615		0.839222	0.866628	1	0.975605	0.863713	SERPINA1,ALS2CR12,AGAP2,BEND3,EYA2,GPR141,LARGE,OR4K2,PHF5A,USP19,USH2A,WLS
NR5A2	7		484	2.24359		0.821895	0.874815	1	0.978959	0.863713	AGAP2,GPR141,LARGE,PCNX,USP19,WLS,ZDHHC23
GFI1	8		548	2.5641		0.814141	0.881744	1	0.980875	0.863713	DLG5,EPCAM,LEPRE1,SETD3,SERPINB12,TMTC2,TGFB2,WDR43
PDX1	5		371	1.60256		0.811658	0.883725	1	0.977295	0.863713	EYA1,FAM126A,NBEA,SLC9A9,USP32
CTCF	46		2596	14.7436		0.87946	0.889023	1	0.977405	0.863713	SERPINA1,AGRN,ADCY4,BEND3,CABIN1,CCR7,CHD1L,CLEC16A,DIS3L2,DISP2,DSEL,DYSF,EYA3,PTK2B,FBXO9,HMCN1,KCNC1,KCNK13,KIF26B,LARGE,LDB1,LPAR2,MTHFR,MYO5B,NALCN,OR4K2,P4HTM,P4HA1,PDGFRL,PIGQ,PKHD1,PIP5K1C,PLCB2,PSD3,RERG,RALGPS1,RNF213,SLC29A4,SLC6A8,SLC26A10,SLC9A1,SIDT1,TMTC2,TSHR,PPIP5K1,SLC30A5
CREB1	15		958	4.80769		0.818935	0.894808	1	0.978046	0.863713	AGRN,CCR7,CUL9,GCC1,HMCN1,LRRC8A,NIPAL1,PDP1,POLR2A,SIDT1,SMC4,TRMT2B,USP19,TXNL1,ZZEF1
NOBOX	9		621	2.88462		0.796319	0.897844	1	0.975691	0.863713	ATG2A,CNOT3,EYA1,NFE2L1,NQO1,PKD2L2,PRDM12,THOC2,WLS
ZNF238	12		795	3.84615		0.804441	0.899478	1	0.97185	0.863713	EYA1,FUT8,SHMT1,KCNC1,LGR4,RERG,RALGPS1,SLC6A1,SCN7A,SERINC2,SLC9A9,TGFB3
ZNF513	12		795	3.84615		0.804441	0.899478	1	0.966296	0.863713	EYA1,FUT8,SHMT1,KCNC1,LGR4,RERG,RALGPS1,SLC6A1,SCN7A,SERINC2,SLC9A9,TGFB3
PRRX1	5		388	1.60256		0.77621	0.905357	1	0.967086	0.863713	DNAH11,LDB2,PCNXL2,PKD2L2,THOC2
HOXA3	8		570	2.5641		0.782787	0.905446	1	0.961716	0.863713	DPY19L3,EYA4,KIF26B,PCNXL2,PRDM12,SIDT1,TMTC2,WLS
KLF7	81		4423	25.9615		0.89872	0.910725	1	0.961889	0.863713	ABTB1,AGRN,AGAP2,ATG2A,ATP5A1,C6orf106,CMYA5,CLEC16A,CPT1B,TMEM63C,DCAF15,DDX11,DMXL2,DISP2,EGLN2,C11orf30,EYA4,EYA3,FAM8A1,FITM1,FUT8,GDPD5,GLRX3,GNS,SHMT1,HCFC2,HMOX2,FAM126A,EIF2S2,INO80,KCNC3,KCNJ6,KCNH6,KCNC1,KCNC4,KDM8,KCNJ9,KCNK13,LDB1,LPAR2,MANBA,MFSD11,MROH1,MTHFR,MYO5B,POR,NFE2L1,NEGR1,NIPA2,NIPAL1,NUCB1,PIGQ,PIP5K1C,PRDM12,PTDSS1,RALGPS2,RALGPS1,DLC1,POLR2A,SLC22A4,SLC25A39,SLC26A11,SL…
PITX3	3		264	0.961538		0.774572	0.912014	1	0.957869	0.863713	MFSD11,PRDM12,SLC9A7
ZNF143	8		616	2.5641		0.72445	0.942283	1	0.984162	0.887421	AGRN,HACE1,KCNJ9,MFSD11,MTHFR,RAB29,SIGLEC1,VIPAS39
ASCL2	23		1492	7.37179		0.785068	0.948007	1	0.98467	0.887879	CABIN1,DMXL2,DIS3L2,EGLN3,EYA4,EYA2,FUT8,KIF26B,LARGE,LDB1,MSANTD1,NBEA,RCL1,SLC6A11,SLC6A2,SCN7A,SLFN12,SSTR2,STARD8,USP19,UNC5A,ZMYM4,ZDHHC18
FEV	6		526	1.92308		0.664736	0.96258	1	0.994313	0.890378	ADCY4,AGAP2,LDB2,LDB1,LEPRE1,DLC1
GABPA	44		2688	14.1026		0.813421	0.965424	1	0.991802	0.890378	ABHD13,ADCY4,ADPRH,ATG2A,CDH3,CLPTM1L,COX15,CUL7,DPY19L3,DCAF15,DDX11,DIS3L2,FAM208B,EYA3,FAM8A1,PTK2B,INO80,LRRC8A,MARCH6,TMEM67,MYO5B,CYB5R4,NUDT22,PLCB2,DIS3,POLR2A,SLC26A11,SLC6A12,SETD3,SLC9A9,VIPAS39,THOC5,TBK1,TM7SF3,TMC8,TRAM2,TRMT2A,USP19,PPIP5K2,ZDHHC21,ZDHHC23,ZER1,ZDHHC5,ZZEF1
GATA1	9		727	2.88462		0.680411	0.966764	1	0.98778	0.890378	CACNG3,DNAH11,EYA4,LDB1,TENM1,PPIP5K1,WLS,ZMYM4,ZNF462
RREB1	32		2122	10.2564		0.757039	0.981341	1	0.997255	0.890378	CUL7,CATSPER1,TMEM63C,DYSF,EYA2,SHMT2,INO80,KCNC2,KCNK12,LARGE,LGR4,LDB1,LPAR2,NEGR1,GPR68,PHYHIPL,RBM10,RCL1,RERE,SLC6A12,SLC26A10,SERINC2,SETD3,SLCO5A1,STXBP5L,TOR1AIP2,TRMT2A,USP19,UNC5C,WWC2,ZNF462,ZMYM3
ELF1	6		581	1.92308		0.601945	0.981877	1	0.992435	0.890378	PLCB2,RCL1,RGS18,SLC9A9,ZNFX1,ZNF462
CACD	5		513	1.60256		0.587535	0.98219	1	0.987442	0.890378	AGRN,ATG2A,INO80,RALGPS2,TRAM2
LHX4	3		390	0.961538		0.525125	0.988047	1	0.988047	0.890923	EGLN1,RALGPS2,USH2A

## Sheet: Clinical phenotypes
Analysis:Clinical phenotypes
Name of data set: TxILYFYF
Number of gene in data set: 395
Number of gene mapped to Clinical phenotypes : 46
Clinical phenotypes	No. of genes in the data set		No. of genes in the background data set	Percentage of genes		Fold Enrichment	Uncorrected p-value (Hypergeometric test)	Corrected p-value (Bonferroni method)	Corrected p-value (BH method)	Storey and Tibshirani method q-value	Genes mapped from input data set
Stroke	3		10	6.52174		14.5295	0.00161265	1	1	0.00724946	F5,MTHFR,TREX1
Large fontanels	2		3	4.34783		29.4108	0.00185361	1	0.960171	0.00724946	PTDSS1,RBM10
Psychiatric disturbances	2		3	4.34783		29.4108	0.00185361	1	0.640114	0.00724946	MTHFR,TREX1
Autoimmune hemolytic anemia	2		5	4.34783		19.9994	0.00598098	1	1	0.00724946	ADA,FASLG
Chordee	2		5	4.34783		19.9994	0.00598098	1	1	0.00724946	POR,PTDSS1
Developmental delay	9		141	19.5652		2.77131	0.00728405	1	1	0.00724946	ARSE,DIS3L2,TMEM67,MTHFR,MYO5A,RBM10,SLC6A8,SLC9A6,ZNF592
Long, narrow face	2		6	4.34783		17.2408	0.00882712	1	1	0.00724946	EYA1,SLC9A6
Low weight	2		6	4.34783		17.2408	0.00882712	1	1	0.00724946	SLC6A8,ZNF592
Portal hypertension	2		6	4.34783		17.2408	0.00882712	1	1	0.00724946	TMEM67,PKHD1
Hepatocellular carcinoma	3		18	6.52174		8.49124	0.00951088	1	0.985328	0.00724946	F5,IGF2R,PDGFRL
Gait abnormalities	2		7	4.34783		15.151	0.0121595	1	1	0.00724946	MTHFR,SLC6A8
Lack of speech	2		7	4.34783		15.151	0.0121595	1	1	0.00724946	GNS,SLC9A6
Decreased visual acuity	3		20	6.52174		7.69206	0.0128247	1	1	0.00724946	CDH3,OCA2,TACSTD2
Abnormal liver enzymes	2		8	4.34783		13.5131	0.0159526	1	1	0.00724946	TMEM67,TREX1
Choanal stenosis	2		8	4.34783		13.5131	0.0159526	1	1	0.00724946	POR,PTDSS1
Associated with mutation in the p53 tumor protein gene (TP53,	2		9	4.34783		12.1947	0.0201822	1	1	0.00724946	IGF2R,PDGFRL
Associated with mutation in the MET protooncogene (MET,	2		9	4.34783		12.1947	0.0201822	1	1	0.00724946	IGF2R,PDGFRL
Cerebellar vermis hypoplasia	2		9	4.34783		12.1947	0.0201822	1	1	0.00724946	TMEM67,RBM10
Open mouth	2		9	4.34783		12.1947	0.0201822	1	1	0.00724946	DIS3L2,SLC9A6
Associated with mutation in the beta-1 catenin gene (CTNNB1,	2		9	4.34783		12.1947	0.0201822	1	1	0.00724946	IGF2R,PDGFRL
Primary liver cancer	2		9	4.34783		12.1947	0.0201822	1	0.995655	0.00724946	IGF2R,PDGFRL
HEPATOCELLULAR CARCINOMA	2		9	4.34783		12.1947	0.0201822	1	0.950398	0.00724946	IGF2R,PDGFRL
Subacute progressive viral hepatitis	2		9	4.34783		12.1947	0.0201822	1	0.909076	0.00724946	IGF2R,PDGFRL
Often integrated HBV sequences in hepatocellular carcinomas	2		9	4.34783		12.1947	0.0201822	1	0.871198	0.00724946	IGF2R,PDGFRL
Micronodular cirrhosis	2		10	4.34783		11.1108	0.0248246	1	1	0.00724946	IGF2R,PDGFRL
Maternal	2		10	4.34783		11.1108	0.0248246	1	0.989164	0.00724946	F5,POR
Nausea	2		10	4.34783		11.1108	0.0248246	1	0.952528	0.00724946	EDNRA,ETFDH
Oculomotor apraxia	2		10	4.34783		11.1108	0.0248246	1	0.918509	0.00724946	TMEM67,ZNF592
Volvulus	1		1	2.17391		38.4603	0.0253304	1	0.904907	0.00724946	DIS3L2
Increased CSF alpha-interferon	1		1	2.17391		38.4603	0.0253304	1	0.874743	0.00724946	TREX1
Fecal incontinence (never achieved)	1		1	2.17391		38.4603	0.0253304	1	0.846526	0.00724946	ZNF592
Maternal oligohydramnios	1		1	2.17391		38.4603	0.0253304	1	0.820072	0.00724946	PKHD1
Fatal in the neonatal period (in some patients)	1		1	2.17391		38.4603	0.0253304	1	0.795221	0.00724946	DIS3L2
Resistance to activated protein C	1		1	2.17391		38.4603	0.0253304	1	0.771832	0.00724946	F5
Increased echogenicity of entire parenchyma	1		1	2.17391		38.4603	0.0253304	1	0.74978	0.00724946	PKHD1
FACTOR V DEFICIENCY	1		1	2.17391		38.4603	0.0253304	1	0.728953	0.00724946	F5
Maternal virilization (midpregnancy)	1		1	2.17391		38.4603	0.0253304	1	0.709251	0.00724946	POR
Increased fatigue	1		1	2.17391		38.4603	0.0253304	1	0.690587	0.00724946	DYSF
Facial nerve paralysis (10% of patients)	1		1	2.17391		38.4603	0.0253304	1	0.672879	0.00724946	EYA1
Increased fetal loss	1		1	2.17391		38.4603	0.0253304	1	0.656057	0.00724946	F5
Retinal vasculopathy	1		1	2.17391		38.4603	0.0253304	1	0.640056	0.00724946	TREX1
May be same entity as Elejalde syndrome (	1		1	2.17391		38.4603	0.0253304	1	0.624816	0.00724946	MYO5A
Round facial fullness	1		1	2.17391		38.4603	0.0253304	1	0.610286	0.00724946	DIS3L2
Roving eye movements	1		1	2.17391		38.4603	0.0253304	1	0.596416	0.00724946	MYO5A
See also Antley-Bixler syndrome (ABS) with normal steroidogenesis (	1		1	2.17391		38.4603	0.0253304	1	0.583162	0.00724946	POR
See also Griscelli syndrome type 2 (	1		1	2.17391		38.4603	0.0253304	1	0.570485	0.00724946	MYO5A
Long, straight nose	1		1	2.17391		38.4603	0.0253304	1	0.558347	0.00724946	SLC9A6
Renal dysplasia/aplasia	1		1	2.17391		38.4603	0.0253304	1	0.546714	0.00724946	EYA1
Female carriers may be mildly affected	1		1	2.17391		38.4603	0.0253304	1	0.535557	0.00724946	SLC9A6
Renal collecting system anomalies	1		1	2.17391		38.4603	0.0253304	1	0.524846	0.00724946	EYA1
Femoral fractures	1		1	2.17391		38.4603	0.0253304	1	0.514555	0.00724946	POR
Periventricular white matter lesions	1		1	2.17391		38.4603	0.0253304	1	0.504659	0.00724946	TREX1
Abnormal hair patterning (rare)	1		1	2.17391		38.4603	0.0253304	1	0.495138	0.00724946	RBM10
Fusiform beading of hair shaft	1		1	2.17391		38.4603	0.0253304	1	0.485968	0.00724946	CDH3
Fused labia	1		1	2.17391		38.4603	0.0253304	1	0.477133	0.00724946	POR
Full eyebrows	1		1	2.17391		38.4603	0.0253304	1	0.468612	0.00724946	CUL7
Pelvic dysplasia	1		1	2.17391		38.4603	0.0253304	1	0.460391	0.00724946	ADA
Reduced erythrocyte adenosine deaminase activity	1		1	2.17391		38.4603	0.0253304	1	0.452453	0.00724946	ADA
Frequent fungal, viral, and opportunistic infections	1		1	2.17391		38.4603	0.0253304	1	0.444785	0.00724946	ADA
Widely split sagittal sutures	1		1	2.17391		38.4603	0.0253304	1	0.437372	0.00724946	RBM10
Four clinically indistinguishable biochemically distinct forms (see	1		1	2.17391		38.4603	0.0253304	1	0.430201	0.00724946	GNS
Foreign-body sensation (early symptom)	1		1	2.17391		38.4603	0.0253304	1	0.423263	0.00724946	TACSTD2
Foot clonus	1		1	2.17391		38.4603	0.0253304	1	0.416544	0.00724946	ZNF592
Renal anomalies (67% of patients)	1		1	2.17391		38.4603	0.0253304	1	0.410036	0.00724946	EYA1
Fleshy, upturned nose	1		1	2.17391		38.4603	0.0253304	1	0.403728	0.00724946	CUL7
Increased connective tissue and fat in muscles	1		1	2.17391		38.4603	0.0253304	1	0.39761	0.00724946	DYSF
Fibrofatty replacement of right ventricular myocardium	1		1	2.17391		38.4603	0.0253304	1	0.391676	0.00724946	TGFB3
Fibrillations in affected muscles	1		1	2.17391		38.4603	0.0253304	1	0.385916	0.00724946	DYSF
Paravertebral stippling	1		1	2.17391		38.4603	0.0253304	1	0.380323	0.00724946	ARSE
Fetal ascites without hydrops	1		1	2.17391		38.4603	0.0253304	1	0.37489	0.00724946	DIS3L2
Long, slender tubular bones	1		1	2.17391		38.4603	0.0253304	1	0.36961	0.00724946	CUL7
Widely-spaced eyes (hypertelorism)	1		1	2.17391		38.4603	0.0253304	1	0.364476	0.00724946	RBM10
Long, flared metaphyses	1		1	2.17391		38.4603	0.0253304	1	0.359483	0.00724946	PTDSS1
Increased plasma creatine	1		1	2.17391		38.4603	0.0253304	1	0.354626	0.00724946	SLC6A8
Short fifth fingers	1		1	2.17391		38.4603	0.0253304	1	0.349897	0.00724946	CUL7
Dorsiflexion of fingers	1		1	2.17391		38.4603	0.0253304	1	0.345293	0.00724946	PTDSS1
Short radii, proximal	1		1	2.17391		38.4603	0.0253304	1	0.340809	0.00724946	RBM10
Distal ileal atresia	1		1	2.17391		38.4603	0.0253304	1	0.33644	0.00724946	DIS3L2
Disproportionately large head	1		1	2.17391		38.4603	0.0253304	1	0.332181	0.00724946	PTDSS1
Short sternum (rare)	1		1	2.17391		38.4603	0.0253304	1	0.328029	0.00724946	RBM10
Short, wide, flat thorax	1		1	2.17391		38.4603	0.0253304	1	0.323979	0.00724946	CUL7
Increased risk of testicular cancer	1		1	2.17391		38.4603	0.0253304	1	0.320028	0.00724946	STS
Diminished muscle strength	1		1	2.17391		38.4603	0.0253304	1	0.316172	0.00724946	ZNF592
Overriding lambdoid sutures	1		1	2.17391		38.4603	0.0253304	1	0.312408	0.00724946	RBM10
Increased serum alpha-interferon (IFNA1,	1		1	2.17391		38.4603	0.0253304	1	0.308733	0.00724946	TREX1
Simple helix	1		1	2.17391		38.4603	0.0253304	1	0.305143	0.00724946	RBM10
Difficulty running	1		1	2.17391		38.4603	0.0253304	1	0.301636	0.00724946	DYSF
Difficulty rising from a squatting position	1		1	2.17391		38.4603	0.0253304	1	0.298208	0.00724946	DYSF
Difficulty in toe walking	1		1	2.17391		38.4603	0.0253304	1	0.294857	0.00724946	DYSF
Late onset combined immunodeficiency with allelic variant	1		1	2.17391		38.4603	0.0253304	1	0.291581	0.00724946	ADA
Single urogenital orifice	1		1	2.17391		38.4603	0.0253304	1	0.288377	0.00724946	POR
Diaphyseal thickening	1		1	2.17391		38.4603	0.0253304	1	0.285242	0.00724946	PTDSS1
Mental retardation, severe to profound	1		1	2.17391		38.4603	0.0253304	1	0.282175	0.00724946	SLC9A6
Short/absent middle phalanges	1		1	2.17391		38.4603	0.0253304	1	0.279173	0.00724946	PTDSS1
Shallow, distorted orbits	1		1	2.17391		38.4603	0.0253304	1	0.276235	0.00724946	PTDSS1
Dysplastic enamel	1		1	2.17391		38.4603	0.0253304	1	0.273357	0.00724946	PTDSS1
Severe emaciation	1		1	2.17391		38.4603	0.0253304	1	0.270539	0.00724946	PTDSS1
Enlarged abdomen	1		1	2.17391		38.4603	0.0253304	1	0.267778	0.00724946	CUL7
Seizures, tonic-clonic, photosensitive	1		1	2.17391		38.4603	0.0253304	1	0.265074	0.00724946	SLC9A6
Lesions are often brownish colored	1		1	2.17391		38.4603	0.0253304	1	0.262423	0.00724946	STS
Normal fingernails	1		1	2.17391		38.4603	0.0253304	1	0.259825	0.00724946	CDH3
Sensorineural hearing loss (20% of patients)	1		1	2.17391		38.4603	0.0253304	1	0.257277	0.00724946	EYA1
Serum creatine kinase 20-70 times normal	1		1	2.17391		38.4603	0.0253304	1	0.25478	0.00724946	DYSF
Increased relative head circumference	1		1	2.17391		38.4603	0.0253304	1	0.25233	0.00724946	CUL7
Elevated serum levels of adenosine	1		1	2.17391		38.4603	0.0253304	1	0.249927	0.00724946	ADA
Elevated serum levels of 2-prime deoxyadenosine	1		1	2.17391		38.4603	0.0253304	1	0.247569	0.00724946	ADA
Gastrocnemius and soleus muscles most affected	1		1	2.17391		38.4603	0.0253304	1	0.245255	0.00724946	DYSF
Elevated progesterone	1		1	2.17391		38.4603	0.0253304	1	0.242984	0.00724946	POR
Increased risk for preeclampsia	1		1	2.17391		38.4603	0.0253304	1	0.240755	0.00724946	F5
Nephroblastomatosis	1		1	2.17391		38.4603	0.0253304	1	0.238566	0.00724946	DIS3L2
Elevated 17-hydroxyprogesterone	1		1	2.17391		38.4603	0.0253304	1	0.236417	0.00724946	POR
Elbow synostosis	1		1	2.17391		38.4603	0.0253304	1	0.234306	0.00724946	POR
Mental retardation (reported in 1 family)	1		1	2.17391		38.4603	0.0253304	1	0.232233	0.00724946	KCNC3
EEM SYNDROME	1		1	2.17391		38.4603	0.0253304	1	0.230196	0.00724946	CDH3
Severe behavioral problems beginning at 3 to 4 years of age	1		1	2.17391		38.4603	0.0253304	1	0.228194	0.00724946	GNS
Easily provoked laughter	1		1	2.17391		38.4603	0.0253304	1	0.226227	0.00724946	SLC9A6
SEVERE COMBINED IMMUNODEFICIENCY, AUTOSOMAL RECESSIVE, T CELL-NEGATIVE, B CELL-NEGATIVE, NK CELL-NEGATIVE, DUE TO ADENOSINE DEAMINASE DEFICIENCY	1		1	2.17391		38.4603	0.0253304	1	0.224293	0.00724946	ADA
Elevated pregnenolone	1		1	2.17391		38.4603	0.0253304	1	0.222392	0.00724946	POR
Skin lesions are usually symmetrical	1		1	2.17391		38.4603	0.0253304	1	0.220523	0.00724946	STS
Incidence of 1 in 6,000 males	1		1	2.17391		38.4603	0.0253304	1	0.218686	0.00724946	STS
Genetic heterogeneity (BOR2,	1		1	2.17391		38.4603	0.0253304	1	0.216878	0.00724946	EYA1
Low or absent IgA levels	1		1	2.17391		38.4603	0.0253304	1	0.215101	0.00724946	ADA
Hypoplastic cochlea	1		1	2.17391		38.4603	0.0253304	1	0.213352	0.00724946	EYA1
High, square shoulders	1		1	2.17391		38.4603	0.0253304	1	0.211631	0.00724946	CUL7
Normal baseline cortisol	1		1	2.17391		38.4603	0.0253304	1	0.209938	0.00724946	POR
Hypoplastic pinnae	1		1	2.17391		38.4603	0.0253304	1	0.208272	0.00724946	EYA1
Hypoplastic pinnae (30-60% of patients)	1		1	2.17391		38.4603	0.0253304	1	0.206632	0.00724946	EYA1
Low maternal serum estriol (E(3))	1		1	2.17391		38.4603	0.0253304	1	0.205018	0.00724946	POR
High, arched palate	1		1	2.17391		38.4603	0.0253304	1	0.203429	0.00724946	EYA1
Heterozygous mutations reported, see	1		1	2.17391		38.4603	0.0253304	1	0.201864	0.00724946	TREX1
Heterozygous mutation carriers may have late-onset of mild symptoms	1		1	2.17391		38.4603	0.0253304	1	0.200323	0.00724946	DYSF
Heterozygotes are usually asymptomatic	1		1	2.17391		38.4603	0.0253304	1	0.198805	0.00724946	F5
Hypoplastic villus atrophy	1		1	2.17391		38.4603	0.0253304	1	0.19731	0.00724946	MYO5B
Macular dystrophy	1		1	2.17391		38.4603	0.0253304	1	0.195838	0.00724946	CDH3
Photophobia (early symptom)	1		1	2.17391		38.4603	0.0253304	1	0.194387	0.00724946	TACSTD2
Mixed hearing loss (50% of patients)	1		1	2.17391		38.4603	0.0253304	1	0.192958	0.00724946	EYA1
Leg hyperreflexia	1		1	2.17391		38.4603	0.0253304	1	0.19155	0.00724946	TREX1
Macular edema	1		1	2.17391		38.4603	0.0253304	1	0.190162	0.00724946	TREX1
Normal chromosomes	1		1	2.17391		38.4603	0.0253304	1	0.188793	0.00724946	RELN
Loss of corticomedullary differentiation	1		1	2.17391		38.4603	0.0253304	1	0.187445	0.00724946	PKHD1
Low or absent IgM levels	1		1	2.17391		38.4603	0.0253304	1	0.186116	0.00724946	ADA
Primarily affects lower limbs	1		1	2.17391		38.4603	0.0253304	1	0.184805	0.00724946	DYSF
Preserved heel standing	1		1	2.17391		38.4603	0.0253304	1	0.183513	0.00724946	DYSF
Premature sudden cardiac death	1		1	2.17391		38.4603	0.0253304	1	0.182238	0.00724946	TGFB3
Polycystic ovary	1		1	2.17391		38.4603	0.0253304	1	0.180981	0.00724946	POR
Poor anticoagulant response to exogenous activated protein C as measured by the activated partial thromboplastin time (APTT)	1		1	2.17391		38.4603	0.0253304	1	0.179742	0.00724946	F5
Pointed, prominent chin	1		1	2.17391		38.4603	0.0253304	1	0.178519	0.00724946	CUL7
Poor hand-eye coordination	1		1	2.17391		38.4603	0.0253304	1	0.177313	0.00724946	SLC6A8
Poor visual fixation	1		1	2.17391		38.4603	0.0253304	1	0.176123	0.00724946	MYO5A
Hyperkinetic movements	1		1	2.17391		38.4603	0.0253304	1	0.174949	0.00724946	SLC9A6
Abdominal muscular hypoplasia	1		1	2.17391		38.4603	0.0253304	1	0.17379	0.00724946	DIS3L2
Hyperinsulinism	1		1	2.17391		38.4603	0.0253304	1	0.172647	0.00724946	DIS3L2
No immunologic abnormalities	1		1	2.17391		38.4603	0.0253304	1	0.171518	0.00724946	MYO5A
No evidence of common prenatal infections	1		1	2.17391		38.4603	0.0253304	1	0.170404	0.00724946	TREX1
Low to normal plasma methionine	1		1	2.17391		38.4603	0.0253304	1	0.169305	0.00724946	MTHFR
Hypogonadism (in contiguous gene syndrome patients)	1		1	2.17391		38.4603	0.0253304	1	0.16822	0.00724946	ARSE
Hyperextensible digits	1		1	2.17391		38.4603	0.0253304	1	0.167148	0.00724946	PTDSS1
Postnatal short stature	1		1	2.17391		38.4603	0.0253304	1	0.16609	0.00724946	PTDSS1
Preauricular pits (70-80% of patients)	1		1	2.17391		38.4603	0.0253304	1	0.165046	0.00724946	EYA1
Pregnant mothers of affected children have decreased plasma and urinary estrogen	1		1	2.17391		38.4603	0.0253304	1	0.164014	0.00724946	STS
Humeral-radial synostosis	1		1	2.17391		38.4603	0.0253304	1	0.162996	0.00724946	PTDSS1
Homozygotes have more severe disease with earlier onset of thrombosis	1		1	2.17391		38.4603	0.0253304	1	0.161989	0.00724946	F5
HOMOCYSTINURIA DUE TO DEFICIENCY OF N(5,10)-METHYLENETETRAHYDROFOLATE REDUCTASE ACTIVITY	1		1	2.17391		38.4603	0.0253304	1	0.160996	0.00724946	MTHFR
Pointed jaw	1		1	2.17391		38.4603	0.0253304	1	0.160014	0.00724946	SLC9A6
Widespread tau (MAPT)-positive glial and neuronal inclusions	1		1	2.17391		38.4603	0.0253304	1	0.159044	0.00724946	SLC9A6
Progressive forgetfulness	1		1	2.17391		38.4603	0.0253304	1	0.158086	0.00724946	TREX1
Hemispheric atrophy	1		1	2.17391		38.4603	0.0253304	1	0.157139	0.00724946	ZNF592
Long, thin fingers	1		1	2.17391		38.4603	0.0253304	1	0.156204	0.00724946	SLC9A6
Manifests in infancy (including neonatal lethal) or childhood	1		1	2.17391		38.4603	0.0253304	1	0.15528	0.00724946	PKHD1
Gustatory lacrimation	1		1	2.17391		38.4603	0.0253304	1	0.154366	0.00724946	EYA1
Widespread neuronal loss	1		1	2.17391		38.4603	0.0253304	1	0.153464	0.00724946	SLC9A6
Growth delay	1		1	2.17391		38.4603	0.0253304	1	0.152571	0.00724946	MYO5B
Many patients lose independent mobility after 25 years	1		1	2.17391		38.4603	0.0253304	1	0.15169	0.00724946	DYSF
Griscelli syndrome type 3 (	1		1	2.17391		38.4603	0.0253304	1	0.150818	0.00724946	MYO5A
Gradual progression	1		1	2.17391		38.4603	0.0253304	1	0.149956	0.00724946	CAPN3
Gluteus maximus and thigh adductors most affected	1		1	2.17391		38.4603	0.0253304	1	0.149104	0.00724946	CAPN3
Punctate vasculitis skin lesions	1		1	2.17391		38.4603	0.0253304	1	0.148262	0.00724946	TREX1
Glomerular dysfunction (variable)	1		1	2.17391		38.4603	0.0253304	1	0.147429	0.00724946	TREX1
Gilles de la Tourette syndrome (reported in 1 patient)	1		1	2.17391		38.4603	0.0253304	1	0.146605	0.00724946	MANBA
Incidence - 1/16,000 live births	1		1	2.17391		38.4603	0.0253304	1	0.145791	0.00724946	PKHD1
Gestational trophoblastic disease	1		1	2.17391		38.4603	0.0253304	1	0.144985	0.00724946	NLRP7
Raised, yellowish-gray gelatinous masses (subepithelium and anterior stroma)	1		1	2.17391		38.4603	0.0253304	1	0.144188	0.00724946	TACSTD2
Incidence 1 in 300,000 in Japan	1		1	2.17391		38.4603	0.0253304	1	0.1434	0.00724946	TACSTD2
Genetic heterogeneity, see BOS2 (	1		1	2.17391		38.4603	0.0253304	1	0.142621	0.00724946	EYA1
Genetic heterogeneity, see AGS2 (	1		1	2.17391		38.4603	0.0253304	1	0.14185	0.00724946	TREX1
Rapidly progressive to persistent vegetative state or death	1		1	2.17391		38.4603	0.0253304	1	0.141088	0.00724946	TREX1
Long, thin toes	1		1	2.17391		38.4603	0.0253304	1	0.140333	0.00724946	SLC9A6
Impaired creatine uptake in fibroblasts	1		1	2.17391		38.4603	0.0253304	1	0.139587	0.00724946	SLC6A8
Pseudotumors	1		1	2.17391		38.4603	0.0253304	1	0.138848	0.00724946	TREX1
Hamstring and quadriceps muscles mildly affected	1		1	2.17391		38.4603	0.0253304	1	0.138117	0.00724946	DYSF
Progressive juvenile macular dystrophy (onset 3-21 years)	1		1	2.17391		38.4603	0.0253304	1	0.137394	0.00724946	CDH3
Progressive nonsyndromic sensorineural deafness	1		1	2.17391		38.4603	0.0253304	1	0.136679	0.00724946	EYA4
Progressive sclerosis of facial bones	1		1	2.17391		38.4603	0.0253304	1	0.13597	0.00724946	PTDSS1
Progressive sclerosis of skull base	1		1	2.17391		38.4603	0.0253304	1	0.13527	0.00724946	PTDSS1
Prolonged activated partial thromboplastin time (APTT)	1		1	2.17391		38.4603	0.0253304	1	0.134576	0.00724946	F5
Prolonged bleeding	1		1	2.17391		38.4603	0.0253304	1	0.133889	0.00724946	F5
Prolonged prothrombin time (PT)	1		1	2.17391		38.4603	0.0253304	1	0.13321	0.00724946	F5
Majority of POR deficiency patients have an ABS-like phenotype	1		1	2.17391		38.4603	0.0253304	1	0.132537	0.00724946	POR
Phenotypic similarities to Angelman syndrome (	1		1	2.17391		38.4603	0.0253304	1	0.131871	0.00724946	SLC9A6
Incidence of 1 in 1,000,000	1		1	2.17391		38.4603	0.0253304	1	0.131211	0.00724946	F5
Prominent heels	1		1	2.17391		38.4603	0.0253304	1	0.130559	0.00724946	CUL7
Ichthyosis (in contiguous gene syndrome patients)	1		1	2.17391		38.4603	0.0253304	1	0.129912	0.00724946	ARSE
Protracted delivery	1		1	2.17391		38.4603	0.0253304	1	0.129272	0.00724946	STS
Malformed pinnae	1		1	2.17391		38.4603	0.0253304	1	0.128639	0.00724946	EYA1
Malformed pinnae (30-60% of patients)	1		1	2.17391		38.4603	0.0253304	1	0.128011	0.00724946	EYA1
Proximal symphalangism	1		1	2.17391		38.4603	0.0253304	1	0.12739	0.00724946	PTDSS1
Idiopathic thrombocytopenia	1		1	2.17391		38.4603	0.0253304	1	0.126774	0.00724946	ADA
HASHIMOTO THYROIDITIS	1		1	2.17391		38.4603	0.0253304	1	0.126165	0.00724946	CTLA4
Hashimoto struma	1		1	2.17391		38.4603	0.0253304	1	0.125561	0.00724946	CTLA4
Loss of ability to walk in first decade	1		1	2.17391		38.4603	0.0253304	1	0.124963	0.00724946	SLC9A6
Hearing loss (95% of patients)	1		1	2.17391		38.4603	0.0253304	1	0.124371	0.00724946	EYA1
Developmental retardation, profound	1		1	2.17391		38.4603	0.0253304	1	0.123784	0.00724946	TREX1
Overbite	1		1	2.17391		38.4603	0.0253304	1	0.123203	0.00724946	EYA1
Abnormal rotation of the kidneys	1		1	2.17391		38.4603	0.0253304	1	0.122628	0.00724946	EYA1
Onset at 4 to 7 years	1		1	2.17391		38.4603	0.0253304	1	0.122057	0.00724946	CLN5
Blurred vision (early symptom)	1		1	2.17391		38.4603	0.0253304	1	0.121492	0.00724946	TACSTD2
Blunted cortisol response to adrenocorticotropic hormone (ACTH)	1		1	2.17391		38.4603	0.0253304	1	0.120932	0.00724946	POR
Later onset can also occur (up to age 17 years)	1		1	2.17391		38.4603	0.0253304	1	0.120377	0.00724946	CLN5
Tongue nodules (rare)	1		1	2.17391		38.4603	0.0253304	1	0.119828	0.00724946	RBM10
Bleeding episodes (epistaxis, menorrhagia, ecchymosis)	1		1	2.17391		38.4603	0.0253304	1	0.119283	0.00724946	F5
Lacrimal duct aplasia or stenosis (25% of patients)	1		1	2.17391		38.4603	0.0253304	1	0.118743	0.00724946	EYA1
Biopsy shows myopathy without vacuoles	1		1	2.17391		38.4603	0.0253304	1	0.118209	0.00724946	DYSF
Tortuous duodenum (rare)	1		1	2.17391		38.4603	0.0253304	1	0.117678	0.00724946	RBM10
Bile duct dilation and proliferation	1		1	2.17391		38.4603	0.0253304	1	0.117153	0.00724946	PKHD1
Transient eosinophilia in first decade	1		1	2.17391		38.4603	0.0253304	1	0.116632	0.00724946	CAPN3
Bilateral, symmetric intracerebral calcifications, especially in the basal ganglia and periventricular areas	1		1	2.17391		38.4603	0.0253304	1	0.116116	0.00724946	TREX1
Bilateral renal hamartomas	1		1	2.17391		38.4603	0.0253304	1	0.115605	0.00724946	DIS3L2
Transient eosinophilic myositis (seen on muscle biopsy) in the first decade	1		1	2.17391		38.4603	0.0253304	1	0.115098	0.00724946	CAPN3
Lacrimation (early symptom)	1		1	2.17391		38.4603	0.0253304	1	0.114595	0.00724946	TACSTD2
Treatment with polyethylene glycol-modified bovine ADA, bone marrow transplantation, and/or gene therapy	1		1	2.17391		38.4603	0.0253304	1	0.114097	0.00724946	ADA
Behavioral changes consistent with an autistic disorder	1		1	2.17391		38.4603	0.0253304	1	0.113603	0.00724946	SLC6A8
B-cell lymphoma	1		1	2.17391		38.4603	0.0253304	1	0.113113	0.00724946	ADA
Onset age 15-25 years	1		1	2.17391		38.4603	0.0253304	1	0.112628	0.00724946	DYSF
Thyroid autoimmunity	1		1	2.17391		38.4603	0.0253304	1	0.112147	0.00724946	CTLA4
Thrombosis triggered by pregnancy, oral contraceptives, trauma, surgery	1		1	2.17391		38.4603	0.0253304	1	0.111669	0.00724946	F5
Branchial cleft fistulas or cysts, usually bilateral	1		1	2.17391		38.4603	0.0253304	1	0.111196	0.00724946	EYA1
Branchial cleft fistulas or cysts, usually bilateral (50 to 60% of patients)	1		1	2.17391		38.4603	0.0253304	1	0.110727	0.00724946	EYA1
Tall vertebral bodies	1		1	2.17391		38.4603	0.0253304	1	0.110262	0.00724946	CUL7
Skin vessels with inversion of the usual osmiophilic pattern on electron microscopy	1		1	2.17391		38.4603	0.0253304	1	0.1098	0.00724946	ZNF592
Central nervous system degeneration	1		1	2.17391		38.4603	0.0253304	1	0.109343	0.00724946	TREX1
Temporal bossing	1		1	2.17391		38.4603	0.0253304	1	0.108889	0.00724946	POR
CD4+/CD8+ ratio often reversed	1		1	2.17391		38.4603	0.0253304	1	0.108439	0.00724946	ADA
Muscle wasting in lower limbs	1		1	2.17391		38.4603	0.0253304	1	0.107993	0.00724946	DYSF
Tetraplegic spasticity	1		1	2.17391		38.4603	0.0253304	1	0.10755	0.00724946	TREX1
Carrier females may show neuropsychologic impairment	1		1	2.17391		38.4603	0.0253304	1	0.107111	0.00724946	SLC6A8
Carpal synostosis	1		1	2.17391		38.4603	0.0253304	1	0.106676	0.00724946	POR
Large birth size	1		1	2.17391		38.4603	0.0253304	1	0.106244	0.00724946	DIS3L2
Thenar amyotrophy (rare)	1		1	2.17391		38.4603	0.0253304	1	0.105816	0.00724946	MANBA
Carboxypeptidase N deficiency	1		1	2.17391		38.4603	0.0253304	1	0.105391	0.00724946	CPN1
Onset of hearing loss ranges from childhood to young adulthood	1		1	2.17391		38.4603	0.0253304	1	0.104969	0.00724946	EYA1
Calf pseudohypertrophy rare	1		1	2.17391		38.4603	0.0253304	1	0.104551	0.00724946	CAPN3
Thick growth arrest lines	1		1	2.17391		38.4603	0.0253304	1	0.104136	0.00724946	ADA
Bulbous internal auditory canal	1		1	2.17391		38.4603	0.0253304	1	0.103724	0.00724946	EYA1
Onset in infancy was reported in 1 family	1		1	2.17391		38.4603	0.0253304	1	0.103316	0.00724946	DYSF
Thin, hypotrophic skin	1		1	2.17391		38.4603	0.0253304	1	0.102911	0.00724946	PTDSS1
Broad, prominent forehead	1		1	2.17391		38.4603	0.0253304	1	0.102509	0.00724946	PTDSS1
Mild dysotosis multiplex	1		1	2.17391		38.4603	0.0253304	1	0.10211	0.00724946	GNS
CARBOXYPEPTIDASE N DEFICIENCY	1		1	2.17391		38.4603	0.0253304	1	0.101714	0.00724946	CPN1
Symptoms improve during the summer	1		1	2.17391		38.4603	0.0253304	1	0.101322	0.00724946	STS
Onset age 14-28 years	1		1	2.17391		38.4603	0.0253304	1	0.100932	0.00724946	DYSF
Acrocyanosis of the feet (in some patients)	1		1	2.17391		38.4603	0.0253304	1	0.100545	0.00724946	TREX1
Anterior tibial muscles first involved	1		1	2.17391		38.4603	0.0253304	1	0.100161	0.00724946	DYSF
Anteriorly places anus	1		1	2.17391		38.4603	0.0253304	1	0.0997806	0.00724946	POR
Age of onset ranges from neonate to adulthood	1		1	2.17391		38.4603	0.0253304	1	0.0994026	0.00724946	MTHFR
Anosmia (in contiguous gene syndrome patients)	1		1	2.17391		38.4603	0.0253304	1	0.0990275	0.00724946	ARSE
Late ambulation	1		1	2.17391		38.4603	0.0253304	1	0.0986552	0.00724946	SLC9A6
Angioedema, face, tongue, limbs	1		1	2.17391		38.4603	0.0253304	1	0.0982857	0.00724946	CPN1
Motor clumsiness	1		1	2.17391		38.4603	0.0253304	1	0.097919	0.00724946	CAPN3
Amyloid deposition in muscle fibers occurs rarely	1		1	2.17391		38.4603	0.0253304	1	0.097555	0.00724946	DYSF
Visceromegaly	1		1	2.17391		38.4603	0.0253304	1	0.0971937	0.00724946	DIS3L2
Vision is usually not affected	1		1	2.17391		38.4603	0.0253304	1	0.096835	0.00724946	STS
Allelic disorder to Miyoshi myopathy (	1		1	2.17391		38.4603	0.0253304	1	0.096479	0.00724946	DYSF
Allelic disorder to Limb-Girdle Muscular Dystrophy type 2B (LGMD2B,	1		1	2.17391		38.4603	0.0253304	1	0.0961256	0.00724946	DYSF
Allelic disorder to branchiootorenal syndrome (BOR,	1		1	2.17391		38.4603	0.0253304	1	0.0957748	0.00724946	EYA1
Allelic disorder to branchiootic syndrome (BOS1,	1		1	2.17391		38.4603	0.0253304	1	0.0954265	0.00724946	EYA1
All cases have been sporadic	1		1	2.17391		38.4603	0.0253304	1	0.0950808	0.00724946	PTDSS1
All cases due to de novo mutation (last curated February 2014)	1		1	2.17391		38.4603	0.0253304	1	0.0947375	0.00724946	PTDSS1
Most cases are caused by the factor V Leiden mutation (R506Q,	1		1	2.17391		38.4603	0.0253304	1	0.0943967	0.00724946	F5
Airway abnormalities	1		1	2.17391		38.4603	0.0253304	1	0.0940584	0.00724946	RBM10
Visual inattention	1		1	2.17391		38.4603	0.0253304	1	0.0937225	0.00724946	TREX1
Anteverted upper lip	1		1	2.17391		38.4603	0.0253304	1	0.0933889	0.00724946	DIS3L2
Ventricular arrhythmia (PVC, NSVT, and VT)	1		1	2.17391		38.4603	0.0253304	1	0.0930578	0.00724946	TGFB3
Mild structural abnormalities seen MRI (in some patients)	1		1	2.17391		38.4603	0.0253304	1	0.0927289	0.00724946	SLC6A8
Venous thrombosis	1		1	2.17391		38.4603	0.0253304	1	0.0924024	0.00724946	F5
Large magna cisterna	1		1	2.17391		38.4603	0.0253304	1	0.0920782	0.00724946	ZNF592
Muscle biopsy shows decreased or absent dysferlin staining	1		1	2.17391		38.4603	0.0253304	1	0.0917563	0.00724946	DYSF
Muscle biopsy may show inflammatory changes	1		1	2.17391		38.4603	0.0253304	1	0.0914366	0.00724946	DYSF
Lateral cervical fistulas	1		1	2.17391		38.4603	0.0253304	1	0.0911191	0.00724946	EYA1
Unconnected or fused stapes and incus	1		1	2.17391		38.4603	0.0253304	1	0.0908038	0.00724946	EYA1
Underdeveloped supraorbital ridges	1		1	2.17391		38.4603	0.0253304	1	0.0904907	0.00724946	RBM10
Attention deficit hyperactivity disorder	1		1	2.17391		38.4603	0.0253304	1	0.0901797	0.00724946	SLC6A8
Unfolded superior helices	1		1	2.17391		38.4603	0.0253304	1	0.0898709	0.00724946	SLC6A8
Mildly elevated ACTH	1		1	2.17391		38.4603	0.0253304	1	0.0895641	0.00724946	POR
Two thirds of patients are female	1		1	2.17391		38.4603	0.0253304	1	0.0892595	0.00724946	MTHFR
Unusual facies	1		1	2.17391		38.4603	0.0253304	1	0.0889569	0.00724946	DIS3L2
Upper limb involvement occurs later or not at all	1		1	2.17391		38.4603	0.0253304	1	0.0886564	0.00724946	DYSF
Upsweep of anterior scalp hair	1		1	2.17391		38.4603	0.0253304	1	0.0883579	0.00724946	DIS3L2
Adrenal crisis	1		1	2.17391		38.4603	0.0253304	1	0.0880614	0.00724946	POR
Age at onset 15 to 25 years	1		1	2.17391		38.4603	0.0253304	1	0.0877669	0.00724946	DYSF
Wheelchair use at 20-30 years	1		1	2.17391		38.4603	0.0253304	1	0.0874743	0.00724946	CAPN3
Urinary incontinence (never achieved)	1		1	2.17391		38.4603	0.0253304	1	0.0871837	0.00724946	ZNF592
MRI shows increased signal intensity in affected muscles consistent with fatty infiltration	1		1	2.17391		38.4603	0.0253304	1	0.086895	0.00724946	DYSF
Variable age at onset, ranging from childhood to late adulthood	1		1	2.17391		38.4603	0.0253304	1	0.0866082	0.00724946	KCNC3
Mild muscle atrophy in forearm muscles	1		1	2.17391		38.4603	0.0253304	1	0.0863233	0.00724946	DYSF
A subset of patients have additional features, including mental retardation and hypogonadism associated with larger deletions at Xq22.3	1		1	2.17391		38.4603	0.0253304	1	0.0860403	0.00724946	STS
Muscle weakness in forearm muscles	1		1	2.17391		38.4603	0.0253304	1	0.0857591	0.00724946	DYSF
Onset of symptoms usually in adulthood	1		1	2.17391		38.4603	0.0253304	1	0.0854798	0.00724946	F5
Characteristic findings on MRI	1		1	2.17391		38.4603	0.0253304	1	0.0852022	0.00724946	CLN5
Increased urinary disaccharides (mannosyl-N-acetylglucosamine)	1		1	2.17391		38.4603	0.0253304	1	0.0849265	0.00724946	MANBA
Decreased male fertility	1		1	2.17391		38.4603	0.0253304	1	0.0846526	0.00724946	CUL7
Decreased grip strength	1		1	2.17391		38.4603	0.0253304	1	0.0843804	0.00724946	DYSF
Decreased creatine signal seen on magnetic resonance spectroscopy	1		1	2.17391		38.4603	0.0253304	1	0.0841099	0.00724946	SLC6A8
Decreased beta-mannosidase activity in plasma, fibroblasts, and leukocytes	1		1	2.17391		38.4603	0.0253304	1	0.0838412	0.00724946	MANBA
Death within first year of life in 25%	1		1	2.17391		38.4603	0.0253304	1	0.0835742	0.00724946	TREX1
Death occurs 5 to 10 years after onset	1		1	2.17391		38.4603	0.0253304	1	0.0833089	0.00724946	TREX1
Death at 13 to 30 years	1		1	2.17391		38.4603	0.0253304	1	0.0830452	0.00724946	CLN5
Sparing of anterior tibialis muscle	1		1	2.17391		38.4603	0.0253304	1	0.0827833	0.00724946	DYSF
Cytoplasmic vacuolization	1		1	2.17391		38.4603	0.0253304	1	0.0825229	0.00724946	MANBA
Sparing of flexure areas, palms, and soles	1		1	2.17391		38.4603	0.0253304	1	0.0822642	0.00724946	STS
Cutis laxa (infancy)	1		1	2.17391		38.4603	0.0253304	1	0.0820072	0.00724946	PTDSS1
Cutaneous syndactyly	1		1	2.17391		38.4603	0.0253304	1	0.0817517	0.00724946	RBM10
Lissencephaly, type I	1		1	2.17391		38.4603	0.0253304	1	0.0814978	0.00724946	RELN
Sparing of small hand and finger muscles	1		1	2.17391		38.4603	0.0253304	1	0.0812455	0.00724946	DYSF
Cup-shaped ears (30-60% of patients)	1		1	2.17391		38.4603	0.0253304	1	0.0809947	0.00724946	EYA1
Cupping and flaring of costochondral junctions	1		1	2.17391		38.4603	0.0253304	1	0.0807455	0.00724946	ADA
CSF lymphocytosis	1		1	2.17391		38.4603	0.0253304	1	0.0804978	0.00724946	TREX1
Symmetrical, proximal limb muscle atrophy (pelvic, scapular, trunk muscles)	1		1	2.17391		38.4603	0.0253304	1	0.0802517	0.00724946	CAPN3
Decreased or absent steroid sulfatase activity	1		1	2.17391		38.4603	0.0253304	1	0.080007	0.00724946	STS
Speech and language delay, severe	1		1	2.17391		38.4603	0.0253304	1	0.0797638	0.00724946	SLC6A8
Microangiopathic telangiectasia	1		1	2.17391		38.4603	0.0253304	1	0.0795221	0.00724946	TREX1
Lesions occur mainly on extremities, scalp, neck, and trunk	1		1	2.17391		38.4603	0.0253304	1	0.0792818	0.00724946	STS
Mesangial sclerosis	1		1	2.17391		38.4603	0.0253304	1	0.079043	0.00724946	ADA
Osteopenic epiphyses	1		1	2.17391		38.4603	0.0253304	1	0.0788057	0.00724946	PTDSS1
Necrotic changes	1		1	2.17391		38.4603	0.0253304	1	0.0785697	0.00724946	DYSF
Demyelinating peripheral neuropathy, progressive (rare)	1		1	2.17391		38.4603	0.0253304	1	0.0783352	0.00724946	MANBA
Increased urinary creatine	1		1	2.17391		38.4603	0.0253304	1	0.0781021	0.00724946	SLC6A8
Low weight (third percentile)	1		1	2.17391		38.4603	0.0253304	1	0.0778703	0.00724946	SLC9A6
Nasolacrimal duct stenosis	1		1	2.17391		38.4603	0.0253304	1	0.0776399	0.00724946	PTDSS1
Small pelvis	1		1	2.17391		38.4603	0.0253304	1	0.0774109	0.00724946	CUL7
Small tongue	1		1	2.17391		38.4603	0.0253304	1	0.0771832	0.00724946	PTDSS1
Increased urinary creatine-to-creatinine ratio	1		1	2.17391		38.4603	0.0253304	1	0.0769569	0.00724946	SLC6A8
Metaphyseal hypostosis	1		1	2.17391		38.4603	0.0253304	1	0.0767318	0.00724946	PTDSS1
Some patients have a contiguous gene syndrome due to loss of adjacent genes (STS,	1		1	2.17391		38.4603	0.0253304	1	0.0765081	0.00724946	ARSE
Some patients have a milder nonprogressive phenotype	1		1	2.17391		38.4603	0.0253304	1	0.0762857	0.00724946	TREX1
Methylenetetrahydrofolate reductase deficiency	1		1	2.17391		38.4603	0.0253304	1	0.0760646	0.00724946	MTHFR
Deep white matter hypodensities	1		1	2.17391		38.4603	0.0253304	1	0.0758448	0.00724946	TREX1
Some patients have only ambiguous genitalia or other evidence of disordered steroidogenesis	1		1	2.17391		38.4603	0.0253304	1	0.0756262	0.00724946	POR
Deep, sunken eyes	1		1	2.17391		38.4603	0.0253304	1	0.0754089	0.00724946	SLC9A6
Deep palmar crease	1		1	2.17391		38.4603	0.0253304	1	0.0751928	0.00724946	RBM10
Decreased visual acuity, progressive	1		1	2.17391		38.4603	0.0253304	1	0.074978	0.00724946	TREX1
Microaneurysms	1		1	2.17391		38.4603	0.0253304	1	0.0747644	0.00724946	TREX1
Cranial muscles spared	1		1	2.17391		38.4603	0.0253304	1	0.074552	0.00724946	DYSF
Sparse hair (infancy)	1		1	2.17391		38.4603	0.0253304	1	0.0743408	0.00724946	PTDSS1
Squeaky cry (rare)	1		1	2.17391		38.4603	0.0253304	1	0.0741308	0.00724946	RBM10
Onset second to fifth decade	1		1	2.17391		38.4603	0.0253304	1	0.0739219	0.00724946	EYA4
Narrowed external ear canal	1		1	2.17391		38.4603	0.0253304	1	0.0737143	0.00724946	EYA1
Microtia (30-60% of patients)	1		1	2.17391		38.4603	0.0253304	1	0.0735078	0.00724946	EYA1
N-acetylglucosamine-6-sulfate sulfatase deficiency	1		1	2.17391		38.4603	0.0253304	1	0.0733025	0.00724946	GNS
Absent or reduced CD3+ cells	1		1	2.17391		38.4603	0.0253304	1	0.0730983	0.00724946	ADA
Micronodular cirrhosis (less common)	1		1	2.17391		38.4603	0.0253304	1	0.0728953	0.00724946	TREX1
Absent IgG2 subclass	1		1	2.17391		38.4603	0.0253304	1	0.0726933	0.00724946	ADA
Islets of Langerhans hypertrophy	1		1	2.17391		38.4603	0.0253304	1	0.0724925	0.00724946	DIS3L2
Onset ranges from early childhood to adulthood (usually before age 15)	1		1	2.17391		38.4603	0.0253304	1	0.0722928	0.00724946	CAPN3
Sunken nasal root	1		1	2.17391		38.4603	0.0253304	1	0.0720942	0.00724946	EYA1
Stereotypical motor behaviors	1		1	2.17391		38.4603	0.0253304	1	0.0718967	0.00724946	SLC6A8
Clinical severity varies	1		1	2.17391		38.4603	0.0253304	1	0.0717002	0.00724946	MTHFR
Subcortical lesions with edema	1		1	2.17391		38.4603	0.0253304	1	0.0715049	0.00724946	TREX1
Absent or small dysplastic thymus	1		1	2.17391		38.4603	0.0253304	1	0.0713106	0.00724946	ADA
Clinically mimics congenital TORCH infections (see	1		1	2.17391		38.4603	0.0253304	1	0.0711173	0.00724946	TREX1
Stub thumb	1		1	2.17391		38.4603	0.0253304	1	0.0709251	0.00724946	SLC6A8
Narrowed external ear canal (30% of patients)	1		1	2.17391		38.4603	0.0253304	1	0.0707339	0.00724946	EYA1
Absent specific antibody response	1		1	2.17391		38.4603	0.0253304	1	0.0705438	0.00724946	ADA
Concentration difficulties	1		1	2.17391		38.4603	0.0253304	1	0.0703547	0.00724946	CLN5
Onset within first year of life	1		1	2.17391		38.4603	0.0253304	1	0.0701666	0.00724946	TREX1
Contractures (in a subset of patients)	1		1	2.17391		38.4603	0.0253304	1	0.0699794	0.00724946	CAPN3
Onset soon after birth or within the first year of life	1		1	2.17391		38.4603	0.0253304	1	0.0697933	0.00724946	STS
Speech impairment	1		1	2.17391		38.4603	0.0253304	1	0.0696082	0.00724946	MANBA
Square, prognathic jaw	1		1	2.17391		38.4603	0.0253304	1	0.069424	0.00724946	SLC9A6
Chilblains	1		1	2.17391		38.4603	0.0253304	1	0.0692409	0.00724946	TREX1
Jaundice, neonatal (in some patients)	1		1	2.17391		38.4603	0.0253304	1	0.0690587	0.00724946	TREX1
Muscle weakness in lower limbs	1		1	2.17391		38.4603	0.0253304	1	0.0688774	0.00724946	DYSF
Involves upper and lower proximal muscles	1		1	2.17391		38.4603	0.0253304	1	0.0686971	0.00724946	DYSF
Conductive hearing loss (30% of patients)	1		1	2.17391		38.4603	0.0253304	1	0.0685177	0.00724946	EYA1
Absent T cells	1		1	2.17391		38.4603	0.0253304	1	0.0683393	0.00724946	ADA
Most (80 to 90%) of cases result from deletions of the STS gene	1		1	2.17391		38.4603	0.0253304	1	0.0681618	0.00724946	STS
Congenital hypotrichosis	1		1	2.17391		38.4603	0.0253304	1	0.0679852	0.00724946	CDH3
Eosinophilia	2		11	4.34783		10.2038	0.0298571	1	0.0799276	0.00852291	ADA,FASLG
Microcephaly	7		129	15.2174		2.43607	0.0403319	1	0.10769	0.0111436	ARSE,MTHFR,POR,RELN,SLC6A8,SLC9A6,ZNF592
Horseshoe kidney	2		13	4.34783		8.77165	0.0410061	1	0.109209	0.0111436	POR,RBM10
Neuro	7		132	15.2174		2.38122	0.0448906	1	0.119248	0.0111436	ETFDH,EYA1,F5,RELN,SLC22A4,SLC6A20,SLC6A4
Drooling	2		14	4.34783		8.19646	0.0470812	1	0.124747	0.0111436	GNS,SLC9A6
Pectus excavatum, mild (rare)	1		2	2.17391		26.6264	0.0500328	1	0.132229	0.0111436	RBM10
Joint dislocation	1		2	2.17391		26.6264	0.0500328	1	0.131893	0.0111436	CUL7
Periportal fibrosis	1		2	2.17391		26.6264	0.0500328	1	0.131558	0.0111436	PKHD1
Normal exocrine pancreatic function	1		2	2.17391		26.6264	0.0500328	1	0.131225	0.0111436	SCNN1B
LIDDLE SYNDROME	1		2	2.17391		26.6264	0.0500328	1	0.130894	0.0111436	SCNN1B
One of the 2 most common forms of OCA in the world along with OCA1	1		2	2.17391		26.6264	0.0500328	1	0.130564	0.0111436	OCA2
Limb dysmetria	1		2	2.17391		26.6264	0.0500328	1	0.130236	0.0111436	KCNC3
Hypoplastic midface	1		2	2.17391		26.6264	0.0500328	1	0.12991	0.0111436	CUL7
Increased variation in fiber size	1		2	2.17391		26.6264	0.0500328	1	0.129585	0.0111436	DYSF
Individuals may accumulate more pigment in hair and eyes with age	1		2	2.17391		26.6264	0.0500328	1	0.129262	0.0111436	OCA2
Normal vestibular response	1		2	2.17391		26.6264	0.0500328	1	0.12894	0.0111436	USH2A
Irides blue-gray to light brown	1		2	2.17391		26.6264	0.0500328	1	0.12862	0.0111436	OCA2
Ileus	1		2	2.17391		26.6264	0.0500328	1	0.128302	0.0111436	SLC6A8
Increased IgE levels	1		2	2.17391		26.6264	0.0500328	1	0.127985	0.0111436	ADA
Increased interleukin 10	1		2	2.17391		26.6264	0.0500328	1	0.12767	0.0111436	FASLG
Inverted V-shaped upper lip	1		2	2.17391		26.6264	0.0500328	1	0.127356	0.0111436	DIS3L2
Large, floppy ears	1		2	2.17391		26.6264	0.0500328	1	0.127044	0.0111436	PTDSS1
Increased nasal-potential difference (some)	1		2	2.17391		26.6264	0.0500328	1	0.126733	0.0111436	SCNN1B
Increased risk of malignant lymphoma	1		2	2.17391		26.6264	0.0500328	1	0.126424	0.0111436	FASLG
Yellow' hair occurs in individuals of African descent	1		2	2.17391		26.6264	0.0500328	1	0.126117	0.0111436	OCA2
Membranous obstruction of inferior vena cava (MOVC)	1		2	2.17391		26.6264	0.0500328	1	0.125811	0.0111436	F5
Elevated levels of vitamin B12	1		2	2.17391		26.6264	0.0500328	1	0.125506	0.0111436	FASLG
Squint	1		2	2.17391		26.6264	0.0500328	1	0.125203	0.0111436	SLC9A6
Splenomegaly (less common)	1		2	2.17391		26.6264	0.0500328	1	0.124901	0.0111436	TREX1
Nasal hypoplasia	1		2	2.17391		26.6264	0.0500328	1	0.124601	0.0111436	ARSE
Speech defect	1		2	2.17391		26.6264	0.0500328	1	0.124302	0.0111436	ZNF592
Corneal opacities on slit-lamp examination	1		2	2.17391		26.6264	0.0500328	1	0.124005	0.0111436	STS
Corpus callosum agenesis	1		2	2.17391		26.6264	0.0500328	1	0.123709	0.0111436	DIS3L2
Curvilinear' profiles ultrastructurally	1		2	2.17391		26.6264	0.0500328	1	0.123414	0.0111436	CLN5
Decreased head circumference	1		2	2.17391		26.6264	0.0500328	1	0.123121	0.0111436	SLC6A8
Decreased iris pigment	1		2	2.17391		26.6264	0.0500328	1	0.122829	0.0111436	OCA2
Decreased or absent ankle reflexes	1		2	2.17391		26.6264	0.0500328	1	0.122539	0.0111436	DYSF
Metachromasia of white blood cells and fibroblasts	1		2	2.17391		26.6264	0.0500328	1	0.12225	0.0111436	GNS
Dementia, progressive	1		2	2.17391		26.6264	0.0500328	1	0.121962	0.0111436	TREX1
Single palmar crease	1		2	2.17391		26.6264	0.0500328	1	0.121676	0.0111436	RBM10
Silver-gray hair	1		2	2.17391		26.6264	0.0500328	1	0.121391	0.0111436	MYO5A
Dilated fourth ventricle	1		2	2.17391		26.6264	0.0500328	1	0.121107	0.0111436	ZNF592
Short nasal septum	1		2	2.17391		26.6264	0.0500328	1	0.120825	0.0111436	ARSE
Poor concentration	1		2	2.17391		26.6264	0.0500328	1	0.120544	0.0111436	TREX1
Elevated sweat chloride (some)	1		2	2.17391		26.6264	0.0500328	1	0.120264	0.0111436	SCNN1B
Encephalopathy, progressive	1		2	2.17391		26.6264	0.0500328	1	0.119986	0.0111436	TREX1
Cloverleaf skull	1		2	2.17391		26.6264	0.0500328	1	0.119709	0.0111436	POR
Enlarged kidneys	1		2	2.17391		26.6264	0.0500328	1	0.119433	0.0111436	PKHD1
Stapes fixation	1		2	2.17391		26.6264	0.0500328	1	0.119158	0.0111436	EYA1
Cardiomyopathy, right ventricular	1		2	2.17391		26.6264	0.0500328	1	0.118885	0.0111436	TGFB3
Abnormal corpus callosum	1		2	2.17391		26.6264	0.0500328	1	0.118613	0.0111436	RBM10
White to golden blonde or red hair	1		2	2.17391		26.6264	0.0500328	1	0.118342	0.0111436	OCA2
Accounts for 70% of all Usher syndrome patients	1		2	2.17391		26.6264	0.0500328	1	0.118073	0.0111436	USH2A
Accumulation of melanosomes in melanocytes	1		2	2.17391		26.6264	0.0500328	1	0.117804	0.0111436	MYO5A
White at birth	1		2	2.17391		26.6264	0.0500328	1	0.117537	0.0111436	OCA2
Vesicovaginal fistula	1		2	2.17391		26.6264	0.0500328	1	0.117271	0.0111436	POR
Vesicoureteric reflux	1		2	2.17391		26.6264	0.0500328	1	0.117007	0.0111436	EYA1
Autosomal dominant (16p)	1		2	2.17391		26.6264	0.0500328	1	0.116743	0.0111436	SCNN1B
Two vessel cord	1		2	2.17391		26.6264	0.0500328	1	0.116481	0.0111436	POR
Mild facial dysmorphism may occur	1		2	2.17391		26.6264	0.0500328	1	0.11622	0.0111436	MANBA
Autosomal recessive at BEY locus	1		2	2.17391		26.6264	0.0500328	1	0.11596	0.0111436	OCA2
Autosomal recessive predisposition to viral etiology	1		2	2.17391		26.6264	0.0500328	1	0.115701	0.0111436	TMC8
Translucent irides	1		2	2.17391		26.6264	0.0500328	1	0.115443	0.0111436	OCA2
Tortuosity of conjunctival vessels	1		2	2.17391		26.6264	0.0500328	1	0.115187	0.0111436	MANBA
Blue color recessive to brown	1		2	2.17391		26.6264	0.0500328	1	0.114931	0.0111436	OCA2
Tone does not appreciably change with age	1		2	2.17391		26.6264	0.0500328	1	0.114677	0.0111436	OCA2
Broad clavicles	1		2	2.17391		26.6264	0.0500328	1	0.114424	0.0111436	PTDSS1
Thrombocytopenia (less common)	1		2	2.17391		26.6264	0.0500328	1	0.114172	0.0111436	TREX1
Thick ribs	1		2	2.17391		26.6264	0.0500328	1	0.113921	0.0111436	GNS
Tarsal synostosis	1		2	2.17391		26.6264	0.0500328	1	0.113671	0.0111436	POR
Enteropathy	1		2	2.17391		26.6264	0.0500328	1	0.113422	0.0111436	MYO5B
No tanning	1		2	2.17391		26.6264	0.0500328	1	0.113175	0.0111436	OCA2
Epidermodysplasia verruciformis	1		2	2.17391		26.6264	0.0500328	1	0.112928	0.0111436	TMC8
Epidermal cell vacuolization	1		2	2.17391		26.6264	0.0500328	1	0.112682	0.0111436	TMC8
Hair darkens with age	1		2	2.17391		26.6264	0.0500328	1	0.112438	0.0111436	OCA2
Pseudoaldosteronism	1		2	2.17391		26.6264	0.0500328	1	0.112195	0.0111436	SCNN1B
Happy demeanor	1		2	2.17391		26.6264	0.0500328	1	0.111952	0.0111436	SLC9A6
Hashimoto thyroiditis	1		2	2.17391		26.6264	0.0500328	1	0.111711	0.0111436	CTLA4
Prominent scalp veins	1		2	2.17391		26.6264	0.0500328	1	0.111471	0.0111436	PTDSS1
Hearing loss, congenital, sensorineural, moderate-severe	1		2	2.17391		26.6264	0.0500328	1	0.111232	0.0111436	USH2A
Prevalence of 1 in 7,900 in Cameroon	1		2	2.17391		26.6264	0.0500328	1	0.110993	0.0111436	OCA2
Prevalence of 1 in 40,000	1		2	2.17391		26.6264	0.0500328	1	0.110756	0.0111436	EYA1
Radiohumeral synostosis	1		2	2.17391		26.6264	0.0500328	1	0.11052	0.0111436	POR
Prevalence of 1 in 3,900 in South Africa	1		2	2.17391		26.6264	0.0500328	1	0.110285	0.0111436	OCA2
Prevalence of 1 in 240 Zuni Indians	1		2	2.17391		26.6264	0.0500328	1	0.110051	0.0111436	OCA2
Prevalence of 1 in 227 Hopi Indians	1		2	2.17391		26.6264	0.0500328	1	0.109818	0.0111436	OCA2
High frequency in equatorial Africa	1		2	2.17391		26.6264	0.0500328	1	0.109586	0.0111436	OCA2
Highly variable phenotype with regard to pigmentation	1		2	2.17391		26.6264	0.0500328	1	0.109354	0.0111436	OCA2
Macrosomia	1		2	2.17391		26.6264	0.0500328	1	0.109124	0.0111436	DIS3L2
Prevalence of 1 in 1,429 in Tanzania	1		2	2.17391		26.6264	0.0500328	1	0.108895	0.0111436	OCA2
Prevalence of 1 in 10,000 Caucasians	1		2	2.17391		26.6264	0.0500328	1	0.108667	0.0111436	OCA2
Prevalence of 1 in 10,000 African-Americans	1		2	2.17391		26.6264	0.0500328	1	0.108439	0.0111436	OCA2
Neurophysiologic abnormalities (EEG, VEP, SEP)	1		2	2.17391		26.6264	0.0500328	1	0.108213	0.0111436	CLN5
Prevalence of 1 in 2,833 in Zimbabwe	1		2	2.17391		26.6264	0.0500328	1	0.107987	0.0111436	OCA2
Raynaud phenomenon	1		2	2.17391		26.6264	0.0500328	1	0.107763	0.0111436	TREX1
Hair bulbs will pigment when incubated with tyrosine	1		2	2.17391		26.6264	0.0500328	1	0.107539	0.0111436	OCA2
Renal	1		2	2.17391		26.6264	0.0500328	1	0.107317	0.0111436	SCNN1B
Melanin pigment aggregation in hair shafts	1		2	2.17391		26.6264	0.0500328	1	0.107095	0.0111436	MYO5A
Facial weakness (less common)	1		2	2.17391		26.6264	0.0500328	1	0.106874	0.0111436	CAPN3
Factor V deficiency	1		2	2.17391		26.6264	0.0500328	1	0.106654	0.0111436	F5
Renal epithelial sodium channel defect	1		2	2.17391		26.6264	0.0500328	1	0.106435	0.0111436	SCNN1B
Fiber splitting	1		2	2.17391		26.6264	0.0500328	1	0.106217	0.0111436	DYSF
'Fingerprint' profiles ultrastructurally	1		2	2.17391		26.6264	0.0500328	1	0.106	0.0111436	CLN5
Mondini malformation	1		2	2.17391		26.6264	0.0500328	1	0.105784	0.0111436	EYA1
Recurrent bacterial, viral, and fungal infections	1		2	2.17391		26.6264	0.0500328	1	0.105568	0.0111436	ADA
Rib hypoplasia	1		2	2.17391		26.6264	0.0500328	1	0.105354	0.0111436	CUL7
Epiphyseal stippling	1		2	2.17391		26.6264	0.0500328	1	0.10514	0.0111436	ARSE
Rectilinear' profiles ultrastructurally	1		2	2.17391		26.6264	0.0500328	1	0.104927	0.0111436	CLN5
Recessive inheritance has been reported	1		2	2.17391		26.6264	0.0500328	1	0.104715	0.0111436	FASLG
See also OCA1A (	1		2	2.17391		26.6264	0.0500328	1	0.104504	0.0111436	OCA2
Spleen	6		109	13.0435		2.52914	0.0535549	1	0.111636	0.011904	ADA,GNS,TMEM67,PKHD1,TREX1,FASLG
Anteverted nares	3		36	6.52174		4.38809	0.0606406	1	0.126152	0.013452	CUL7,GNS,RBM10
Autosomal recessive	29		923	63.0435		1.25878	0.0625003	1	0.12976	0.0138085	ADA,CDH3,CAPN3,CPN1,CLN5,COX15,CUL7,DIS3L2,DYSF,ETFDH,F5,GNS,MANBA,TMEM67,MTHFR,MYO5A,MYO5B,NLRP7,POR,PKHD1,OCA2,RELN,SLC6A20,SCNN1B,TACSTD2,TREX1,FASLG,USH2A,ZNF592
Choanal atresia	2		17	4.34783		6.8491	0.067078	1	0.138986	0.0138085	POR,PTDSS1
Depressed nasal bridge	3		38	6.52174		4.16449	0.0691958	1	0.143088	0.0138085	ARSE,DIS3L2,POR
Limbs	13		339	28.2609		1.61076	0.0717011	1	0.147973	0.0138085	ADA,ARSE,CAPN3,CUL7,GNS,POR,PTDSS1,RBM10,SLC22A4,SLC6A8,SLC9A6,TREX1,ZNF592
Hair	10		240	21.7391		1.79349	0.0720877	1	0.148475	0.0138085	CDH3,COX15,CUL7,DIS3L2,GNS,MYO5A,PTDSS1,OCA2,RBM10,SLC9A6
Intrauterine growth retardation	3		39	6.52174		4.06103	0.0736704	1	0.151434	0.0138085	CUL7,PTDSS1,RBM10
Liver involvement can range from mild to severe	1		3	2.17391		20.3613	0.0741223	1	0.152061	0.0138085	TMEM67
Lymph nodes show florid reactive follicular hyperplasia and marked paracortical expansion with immunoblasts and plasma cells	1		3	2.17391		20.3613	0.0741223	1	0.15176	0.0138085	FASLG
Misrouting of the optic nerves at the chiasm	1		3	2.17391		20.3613	0.0741223	1	0.151461	0.0138085	OCA2
Long, thin face	1		3	2.17391		20.3613	0.0741223	1	0.151163	0.0138085	SLC6A8
Neonatal acidosis	1		3	2.17391		20.3613	0.0741223	1	0.150866	0.0138085	ETFDH
May be lethal in the neonatal period	1		3	2.17391		20.3613	0.0741223	1	0.15057	0.0138085	SCNN1B
Migraine without aura	1		3	2.17391		20.3613	0.0741223	1	0.150275	0.0138085	EDNRA
MIGRAINE WITH OR WITHOUT AURA, SUSCEPTIBILITY TO, 1	1		3	2.17391		20.3613	0.0741223	1	0.149982	0.0138085	EDNRA
Long upper lip	1		3	2.17391		20.3613	0.0741223	1	0.14969	0.0138085	DIS3L2
Markedly elevated sodium in urine, sweat, saliva, and stool	1		3	2.17391		20.3613	0.0741223	1	0.149398	0.0138085	SCNN1B
Medullary cystic renal disease	1		3	2.17391		20.3613	0.0741223	1	0.149108	0.0138085	TMEM67
Neutrophil antibody positive	1		3	2.17391		20.3613	0.0741223	1	0.148819	0.0138085	FASLG
Reduced delayed hypersensitivity	1		3	2.17391		20.3613	0.0741223	1	0.148531	0.0138085	FASLG
Retinitis pigmentosa, progressive	1		3	2.17391		20.3613	0.0741223	1	0.148245	0.0138085	USH2A
Decreased vision	1		3	2.17391		20.3613	0.0741223	1	0.147959	0.0138085	GNS
Defective lymphocyte apoptosis	1		3	2.17391		20.3613	0.0741223	1	0.147675	0.0138085	FASLG
Smooth muscle antibody positive	1		3	2.17391		20.3613	0.0741223	1	0.147391	0.0138085	FASLG
Slowing mental development by 1.5 to 3 years of age	1		3	2.17391		20.3613	0.0741223	1	0.147109	0.0138085	GNS
Sleep disturbances common	1		3	2.17391		20.3613	0.0741223	1	0.146827	0.0138085	GNS
Depressed nasal root	1		3	2.17391		20.3613	0.0741223	1	0.146547	0.0138085	CUL7
Skin hypopigmentation	1		3	2.17391		20.3613	0.0741223	1	0.146268	0.0138085	MYO5A
Direct Coombs positive	1		3	2.17391		20.3613	0.0741223	1	0.14599	0.0138085	FASLG
Elbow flexion contractures	1		3	2.17391		20.3613	0.0741223	1	0.145713	0.0138085	PTDSS1
Elevated creatine kinase	1		3	2.17391		20.3613	0.0741223	1	0.145437	0.0138085	CAPN3
Selective proximal tubular damage	1		3	2.17391		20.3613	0.0741223	1	0.145162	0.0138085	ETFDH
Esophageal varices	1		3	2.17391		20.3613	0.0741223	1	0.144888	0.0138085	PKHD1
Rheumatoid factor positive	1		3	2.17391		20.3613	0.0741223	1	0.144615	0.0138085	FASLG
Ocular coloboma	1		3	2.17391		20.3613	0.0741223	1	0.144344	0.0138085	TMEM67
Retinal exudates	1		3	2.17391		20.3613	0.0741223	1	0.144073	0.0138085	TREX1
Renal involvement and coloboma may not be present	1		3	2.17391		20.3613	0.0741223	1	0.143803	0.0138085	TMEM67
Renal colic	1		3	2.17391		20.3613	0.0741223	1	0.143534	0.0138085	SLC6A20
Decreased retinal pigmentation	1		3	2.17391		20.3613	0.0741223	1	0.143266	0.0138085	OCA2
Freckles in sun-exposed areas	1		3	2.17391		20.3613	0.0741223	1	0.143	0.0138085	OCA2
Cystic kidneys	1		3	2.17391		20.3613	0.0741223	1	0.142734	0.0138085	PKHD1
Cochlear malformation	1		3	2.17391		20.3613	0.0741223	1	0.142469	0.0138085	EYA1
Abnormal breathing pattern	1		3	2.17391		20.3613	0.0741223	1	0.142205	0.0138085	TMEM67
Absent stereopsis due to anomalous decussation at the optic chiasm	1		3	2.17391		20.3613	0.0741223	1	0.141942	0.0138085	OCA2
Aggravated by physical activity	1		3	2.17391		20.3613	0.0741223	1	0.14168	0.0138085	EDNRA
Amyotrophy	1		3	2.17391		20.3613	0.0741223	1	0.141419	0.0138085	SLC9A6
Antinuclear antibody positive	1		3	2.17391		20.3613	0.0741223	1	0.141159	0.0138085	FASLG
Vasculitis rash	1		3	2.17391		20.3613	0.0741223	1	0.1409	0.0138085	FASLG
Asymmetric visual evoked potentials	1		3	2.17391		20.3613	0.0741223	1	0.140642	0.0138085	OCA2
Autoimmune neutropenia	1		3	2.17391		20.3613	0.0741223	1	0.140385	0.0138085	FASLG
Autoimmune thrombocytopenia	1		3	2.17391		20.3613	0.0741223	1	0.140129	0.0138085	FASLG
Bronchomalacia	1		3	2.17391		20.3613	0.0741223	1	0.139874	0.0138085	POR
Cerebral atrophy, progressive	1		3	2.17391		20.3613	0.0741223	1	0.13962	0.0138085	TREX1
Sweaty feet odor	1		3	2.17391		20.3613	0.0741223	1	0.139366	0.0138085	ETFDH
Choroidal vessels visible	1		3	2.17391		20.3613	0.0741223	1	0.139114	0.0138085	OCA2
Chronic bronchitis	1		3	2.17391		20.3613	0.0741223	1	0.138862	0.0138085	SCNN1B
Chronic noninfectious lymphadenopathy	1		3	2.17391		20.3613	0.0741223	1	0.138611	0.0138085	FASLG
Clumsiness	1		3	2.17391		20.3613	0.0741223	1	0.138362	0.0138085	CLN5
COACH SYNDROME	1		3	2.17391		20.3613	0.0741223	1	0.138113	0.0138085	TMEM67
Considered to be part of the spectrum of Joubert syndrome (	1		3	2.17391		20.3613	0.0741223	1	0.137865	0.0138085	TMEM67
Genetic heterogeneity, see, e.g., MGR2 (	1		3	2.17391		20.3613	0.0741223	1	0.137618	0.0138085	EDNRA
Molar tooth sign	1		3	2.17391		20.3613	0.0741223	1	0.137372	0.0138085	TMEM67
Gyrate atrophy of choroid and retina	1		3	2.17391		20.3613	0.0741223	1	0.137126	0.0138085	SLC6A20
Pili torti	1		3	2.17391		20.3613	0.0741223	1	0.136882	0.0138085	CDH3
Phospholipid antibody positive	1		3	2.17391		20.3613	0.0741223	1	0.136638	0.0138085	FASLG
Phonophobia	1		3	2.17391		20.3613	0.0741223	1	0.136396	0.0138085	EDNRA
Pulsating quality	1		3	2.17391		20.3613	0.0741223	1	0.136154	0.0138085	EDNRA
Pes cavus (less common)	1		3	2.17391		20.3613	0.0741223	1	0.135913	0.0138085	SLC6A8
Inability to run	1		3	2.17391		20.3613	0.0741223	1	0.135673	0.0138085	KCNC3
Pancreatic cysts	1		3	2.17391		20.3613	0.0741223	1	0.135433	0.0138085	PKHD1
Increased levels of IgA	1		3	2.17391		20.3613	0.0741223	1	0.135195	0.0138085	FASLG
Increased levels of IgG	1		3	2.17391		20.3613	0.0741223	1	0.134957	0.0138085	FASLG
Increased levels of IgM	1		3	2.17391		20.3613	0.0741223	1	0.134721	0.0138085	FASLG
Increased number of CD4-/CD8- T cells expressing alpha/beta T-cell receptors	1		3	2.17391		20.3613	0.0741223	1	0.134485	0.0138085	FASLG
Increased number of peripheral CD3+ T cells	1		3	2.17391		20.3613	0.0741223	1	0.13425	0.0138085	FASLG
Increased proportion of HLA DR+ and CD57+ T cells	1		3	2.17391		20.3613	0.0741223	1	0.134015	0.0138085	FASLG
Optic atrophy (rare)	1		3	2.17391		20.3613	0.0741223	1	0.133782	0.0138085	RBM10
Interrupted aortic arch	1		3	2.17391		20.3613	0.0741223	1	0.133549	0.0138085	DIS3L2
Onset in first months of life	1		3	2.17391		20.3613	0.0741223	1	0.133317	0.0138085	SLC6A8
Knee flexion contracture	1		3	2.17391		20.3613	0.0741223	1	0.133086	0.0138085	PTDSS1
Hypoplastic labia	1		3	2.17391		20.3613	0.0741223	1	0.132856	0.0138085	POR
Platelet antibody positive	1		3	2.17391		20.3613	0.0741223	1	0.132627	0.0138085	FASLG
IMINOGLYCINURIA	1		3	2.17391		20.3613	0.0741223	1	0.132398	0.0138085	SLC6A20
HYPERGLYCINURIA	1		3	2.17391		20.3613	0.0741223	1	0.13217	0.0138085	SLC6A20
High refractive errors (hyperopia, myopia, with-the-rule astigmatism)	1		3	2.17391		20.3613	0.0741223	1	0.131943	0.0138085	OCA2
Hypokalemic alkalosis	1		3	2.17391		20.3613	0.0741223	1	0.131717	0.0138085	SCNN1B
Hepatic fibrosis, congenital	1		3	2.17391		20.3613	0.0741223	1	0.131491	0.0138085	TMEM67
Prominent antihelix	1		3	2.17391		20.3613	0.0741223	1	0.131266	0.0138085	RBM10
Homocystinemia	1		3	2.17391		20.3613	0.0741223	1	0.131042	0.0138085	MTHFR
Headache is unilateral	1		3	2.17391		20.3613	0.0741223	1	0.130819	0.0138085	EDNRA
Positive angle kappa (appearance of exotropia but no shift on cover test)	1		3	2.17391		20.3613	0.0741223	1	0.130597	0.0138085	OCA2
Hepatomegaly (less common)	1		3	2.17391		20.3613	0.0741223	1	0.130375	0.0138085	TREX1
Hyperglycinuria in heterozygotes	1		3	2.17391		20.3613	0.0741223	1	0.130154	0.0138085	SLC6A20
Hypoaldosteronism	1		3	2.17391		20.3613	0.0741223	1	0.129934	0.0138085	SCNN1B
Hypoglycemic coma	1		3	2.17391		20.3613	0.0741223	1	0.129714	0.0138085	ETFDH
Headache duration 4-72 hours	1		3	2.17391		20.3613	0.0741223	1	0.129495	0.0138085	EDNRA
Immunology	7		148	15.2174		2.12595	0.0748549	1	0.130555	0.0139215	ADA,CTLA4,MANBA,MYO5A,SLC22A4,TREX1,FASLG
Airways	4		66	8.69565		3.00248	0.0828509	1	0.144258	0.0153826	ADA,POR,RBM10,SCNN1B
Retinal hemorrhage	1		4	2.17391		16.483	0.097614	1	0.169678	0.0169287	TREX1
Normal stature	1		4	2.17391		16.483	0.097614	1	0.169394	0.0169287	GNS
Motor deterioration	1		4	2.17391		16.483	0.097614	1	0.169111	0.0169287	CLN5
Normal sweating	1		4	2.17391		16.483	0.097614	1	0.168828	0.0169287	CDH3
Urticaria	1		4	2.17391		16.483	0.097614	1	0.168547	0.0169287	FASLG
Somatic mosaicism	1		4	2.17391		16.483	0.097614	1	0.168266	0.0169287	ADA
Thermolabile form of MTHFR	1		4	2.17391		16.483	0.097614	1	0.167987	0.0169287	MTHFR
Truncal hypotonia	1		4	2.17391		16.483	0.097614	1	0.167708	0.0169287	TREX1
Thrombosis, recurrent	1		4	2.17391		16.483	0.097614	1	0.167431	0.0169287	MTHFR
Muscle biopsy shows dystrophic changes	1		4	2.17391		16.483	0.097614	1	0.167154	0.0169287	DYSF
Tetralogy of Fallot (rare)	1		4	2.17391		16.483	0.097614	1	0.166878	0.0169287	RBM10
NEURAL TUBE DEFECTS, FOLATE-SENSITIVE	1		4	2.17391		16.483	0.097614	1	0.166603	0.0169287	MTHFR
Postaxial polydactyly (rare)	1		4	2.17391		16.483	0.097614	1	0.166329	0.0169287	RBM10
Neonatal respiratory distress	1		4	2.17391		16.483	0.097614	1	0.166056	0.0169287	CUL7
Polycystic kidneys	1		4	2.17391		16.483	0.097614	1	0.165784	0.0169287	EYA1
Sloping shoulders	1		4	2.17391		16.483	0.097614	1	0.165512	0.0169287	EYA1
Nonprogressive disorder	1		4	2.17391		16.483	0.097614	1	0.165242	0.0169287	ZNF592
Ovoid thoracolumbar vertebrae	1		4	2.17391		16.483	0.097614	1	0.164972	0.0169287	GNS
Onset in adulthood	1		4	2.17391		16.483	0.097614	1	0.164704	0.0169287	TREX1
Leukoencephalopathy	1		4	2.17391		16.483	0.097614	1	0.164436	0.0169287	TREX1
Clear corneas	1		4	2.17391		16.483	0.097614	1	0.164169	0.0169287	GNS
Maternal abnormal homocysteine metabolism.	1		4	2.17391		16.483	0.097614	1	0.163903	0.0169287	MTHFR
Delayed closure of fontanel	1		4	2.17391		16.483	0.097614	1	0.163638	0.0169287	PTDSS1
Glutaric aciduria	1		4	2.17391		16.483	0.097614	1	0.163373	0.0169287	ETFDH
Lung hypoplasia	1		4	2.17391		16.483	0.097614	1	0.16311	0.0169287	PKHD1
Frequent upper respiratory tract infections	1		4	2.17391		16.483	0.097614	1	0.162847	0.0169287	GNS
Foveal hypoplasia	1		4	2.17391		16.483	0.097614	1	0.162585	0.0169287	OCA2
Absent B cells	1		4	2.17391		16.483	0.097614	1	0.162324	0.0169287	ADA
Microcephaly, progressive	1		4	2.17391		16.483	0.097614	1	0.162064	0.0169287	TREX1
Heparan sulfate excretion in urine	1		4	2.17391		16.483	0.097614	1	0.161805	0.0169287	GNS
Hepatic cysts	1		4	2.17391		16.483	0.097614	1	0.161546	0.0169287	PKHD1
Angiokeratoma	1		4	2.17391		16.483	0.097614	1	0.161289	0.0169287	MANBA
Difficulty climbing stairs	1		4	2.17391		16.483	0.097614	1	0.161032	0.0169287	DYSF
Cerebral thrombosis	1		4	2.17391		16.483	0.097614	1	0.160776	0.0169287	MTHFR
Megacolon	1		4	2.17391		16.483	0.097614	1	0.160521	0.0169287	SLC6A8
Bile duct dilatation	1		4	2.17391		16.483	0.097614	1	0.160266	0.0169287	TMEM67
Increased (7-fold) risk for NTD	1		4	2.17391		16.483	0.097614	1	0.160013	0.0169287	MTHFR
Ductal plate malformation	1		4	2.17391		16.483	0.097614	1	0.15976	0.0169287	TMEM67
Mild joint stiffness	1		4	2.17391		16.483	0.097614	1	0.159508	0.0169287	GNS
Laryngomalacia	1		4	2.17391		16.483	0.097614	1	0.159257	0.0169287	POR
Increased serum aldosterone	1		4	2.17391		16.483	0.097614	1	0.159006	0.0169287	SCNN1B
Impaired social interaction	1		4	2.17391		16.483	0.097614	1	0.158757	0.0169287	SLC6A8
Dystonia	4		71	8.69565		2.79469	0.102018	1	0.165659	0.0176647	COX15,SLC6A8,TREX1,ZNF592
Ophthalmoplegia	2		22	4.34783		5.37617	0.105269	1	0.17067	0.0181991	COX15,SLC9A6
Dehydration	2		23	4.34783		5.15448	0.113495	1	0.18372	0.0195906	PKHD1,SCNN1B
Cutis marmorata	1		5	2.17391		13.8457	0.120522	1	0.194791	0.0198425	PTDSS1
Prominent chin	1		5	2.17391		13.8457	0.120522	1	0.194488	0.0198425	SLC6A8
Increased plasma renin activity	1		5	2.17391		13.8457	0.120522	1	0.194185	0.0198425	SCNN1B
Arnold-Chiari malformation	1		5	2.17391		13.8457	0.120522	1	0.193884	0.0198425	POR
Cup-shaped ears	1		5	2.17391		13.8457	0.120522	1	0.193583	0.0198425	EYA1
Progressive cerebellar ataxia	1		5	2.17391		13.8457	0.120522	1	0.193283	0.0198425	KCNC3
Increased creatine kinase	1		5	2.17391		13.8457	0.120522	1	0.192985	0.0198425	DYSF
STROKE, ISCHEMIC	1		5	2.17391		13.8457	0.120522	1	0.192687	0.0198425	F5
Hydroxyprolinuria	1		5	2.17391		13.8457	0.120522	1	0.19239	0.0198425	SLC6A20
Bushy eyebrows	1		5	2.17391		13.8457	0.120522	1	0.192094	0.0198425	SLC9A6
Hyperextensible joints	1		5	2.17391		13.8457	0.120522	1	0.191799	0.0198425	SLC6A8
Broad ribs	1		5	2.17391		13.8457	0.120522	1	0.191505	0.0198425	PTDSS1
Hypermetropia	1		5	2.17391		13.8457	0.120522	1	0.191211	0.0198425	SLC6A8
Deep vein thrombosis	1		5	2.17391		13.8457	0.120522	1	0.190919	0.0198425	MTHFR
Developmental regression	1		5	2.17391		13.8457	0.120522	1	0.190628	0.0198425	CLN5
Distal phalangeal hypoplasia	1		5	2.17391		13.8457	0.120522	1	0.190337	0.0198425	ARSE
Multifactorial predisposition	1		5	2.17391		13.8457	0.120522	1	0.190047	0.0198425	F5
Iron deficiency anemia	1		5	2.17391		13.8457	0.120522	1	0.189758	0.0198425	FASLG
Microtia	1		5	2.17391		13.8457	0.120522	1	0.18947	0.0198425	EYA1
Wide mouth	1		5	2.17391		13.8457	0.120522	1	0.189183	0.0198425	GNS
Selective tooth agenesis	1		5	2.17391		13.8457	0.120522	1	0.188897	0.0198425	CDH3
Migraine	1		5	2.17391		13.8457	0.120522	1	0.188612	0.0198425	TREX1
Mild splenomegaly	1		5	2.17391		13.8457	0.120522	1	0.188327	0.0198425	GNS
Migraine with aura	1		5	2.17391		13.8457	0.120522	1	0.188044	0.0198425	EDNRA
Slow disease progression	1		5	2.17391		13.8457	0.120522	1	0.187761	0.0198425	KCNC3
Favorable response to sodium chloride treatment	1		5	2.17391		13.8457	0.120522	1	0.187479	0.0198425	SCNN1B
Microcephaly (in some patients)	1		5	2.17391		13.8457	0.120522	1	0.187198	0.0198425	PTDSS1
Winged scapulae	1		5	2.17391		13.8457	0.120522	1	0.186918	0.0198425	CUL7
Mental retardation, moderate to severe	1		5	2.17391		13.8457	0.120522	1	0.186638	0.0198425	PTDSS1
Pulmonary embolism	1		5	2.17391		13.8457	0.120522	1	0.18636	0.0198425	MTHFR
Sleep disturbance	1		5	2.17391		13.8457	0.120522	1	0.186082	0.0198425	SLC9A6
Mental retardation	8		200	17.3913		1.76774	0.125194	1	0.193007	0.0205569	CLN5,COX15,GNS,MANBA,TMEM67,MYO5A,SLC6A8,SLC6A20
Hypotonia	9		233	19.5652		1.6829	0.125234	1	0.192782	0.0205569	COX15,KCNC3,MANBA,TMEM67,MYO5A,PTDSS1,RBM10,SLC6A8,SLC9A6
Cirrhosis	2		25	4.34783		4.76175	0.130423	1	0.200472	0.0213769	F5,TMEM67
Onset in childhood	2		26	4.34783		4.58701	0.139099	1	0.213491	0.0225459	MTHFR,TACSTD2
Serum antinuclear antibody	1		6	2.17391		11.936	0.142861	1	0.218941	0.0225459	TREX1
Seizures (rare)	1		6	2.17391		11.936	0.142861	1	0.218618	0.0225459	MANBA
Erythematous malar rash	1		6	2.17391		11.936	0.142861	1	0.218295	0.0225459	TREX1
Susceptibility to SLE caused by mutation in the receptor for Fc fragment of IgG, low affinity IIa gene (FCGR2A,	1		6	2.17391		11.936	0.142861	1	0.217974	0.0225459	TREX1
Tall stature	1		6	2.17391		11.936	0.142861	1	0.217653	0.0225459	SLC6A8
Discoid rash	1		6	2.17391		11.936	0.142861	1	0.217334	0.0225459	TREX1
Ectrodactyly	1		6	2.17391		11.936	0.142861	1	0.217015	0.0225459	CDH3
Simple ears	1		6	2.17391		11.936	0.142861	1	0.216697	0.0225459	POR
Facial dysmorphism	1		6	2.17391		11.936	0.142861	1	0.216381	0.0225459	ETFDH
Complement deficiency (e.g. C2 and C4 null alleles) are susceptible to developing SLE	1		6	2.17391		11.936	0.142861	1	0.216065	0.0225459	TREX1
Sparse scalp hair	1		6	2.17391		11.936	0.142861	1	0.21575	0.0225459	CDH3
Mixed hearing loss	1		6	2.17391		11.936	0.142861	1	0.215436	0.0225459	EYA1
Small for gestational age	1		6	2.17391		11.936	0.142861	1	0.215123	0.0225459	POR
Exotropia	1		6	2.17391		11.936	0.142861	1	0.21481	0.0225459	SLC6A8
Ulnar bowing	1		6	2.17391		11.936	0.142861	1	0.214499	0.0225459	POR
Susceptibility to SLE caused by mutation in the tumor necrosis factor ligand superfamily, member 6 gene (TNFSF6,	1		6	2.17391		11.936	0.142861	1	0.214189	0.0225459	TREX1
Normal teeth	1		6	2.17391		11.936	0.142861	1	0.213879	0.0225459	CDH3
Vision loss, progressive	1		6	2.17391		11.936	0.142861	1	0.21357	0.0225459	CLN5
Onset between ages 16-55	1		6	2.17391		11.936	0.142861	1	0.213263	0.0225459	TREX1
Lymphopenia	1		6	2.17391		11.936	0.142861	1	0.212956	0.0225459	ADA
Nephronophthisis	1		6	2.17391		11.936	0.142861	1	0.21265	0.0225459	TMEM67
Anti dsDNA antibody	1		6	2.17391		11.936	0.142861	1	0.212345	0.0225459	TREX1
Association between HLA class II alleles and presence of autoantibodies	1		6	2.17391		11.936	0.142861	1	0.212041	0.0225459	TREX1
Mild hepatomegaly	1		6	2.17391		11.936	0.142861	1	0.211737	0.0225459	GNS
Antiphospholipid antibody	1		6	2.17391		11.936	0.142861	1	0.211435	0.0225459	TREX1
Genetic heterogeneity	6		142	13.0435		1.94651	0.144776	1	0.213962	0.0228154	DYSF,TMEM67,IGF2R,MTHFR,PDGFRL,TGFB3
HEENT	2		28	4.34783		4.27337	0.156815	1	0.231425	0.0246776	ETFDH,RELN
Splenomegaly	4		84	8.69565		2.36852	0.16031	1	0.236246	0.0250532	ADA,TMEM67,PKHD1,FASLG
Metabolic	3		55	6.52174		2.90589	0.160557	1	0.236275	0.0250532	ETFDH,MTHFR,SCNN1B
Hypospadias	3		55	6.52174		2.90589	0.160557	1	0.23594	0.0250532	CUL7,POR,PTDSS1
Anteriorly placed anus	1		7	2.17391		10.4892	0.164645	1	0.241604	0.0250532	PTDSS1
Pleuritis	1		7	2.17391		10.4892	0.164645	1	0.241262	0.0250532	TREX1
Hypoplastic scrotum	1		7	2.17391		10.4892	0.164645	1	0.240921	0.0250532	POR
Homocystinuria	1		7	2.17391		10.4892	0.164645	1	0.240581	0.0250532	MTHFR
Autofluorescent lipopigment in neurons	1		7	2.17391		10.4892	0.164645	1	0.240242	0.0250532	CLN5
Craniosynostosis	1		7	2.17391		10.4892	0.164645	1	0.239905	0.0250532	POR
Petechiae	1		7	2.17391		10.4892	0.164645	1	0.239568	0.0250532	TREX1
Psychomotor delay	1		7	2.17391		10.4892	0.164645	1	0.239232	0.0250532	ZNF592
Full lips	1		7	2.17391		10.4892	0.164645	1	0.238897	0.0250532	CUL7
Femoral bowing	1		7	2.17391		10.4892	0.164645	1	0.238562	0.0250532	POR
Renal salt wasting	1		7	2.17391		10.4892	0.164645	1	0.238229	0.0250532	SCNN1B
Abnormal eye movements	1		7	2.17391		10.4892	0.164645	1	0.237897	0.0250532	TREX1
Mild mental retardation	1		7	2.17391		10.4892	0.164645	1	0.237566	0.0250532	EYA1
Clitoromegaly	1		7	2.17391		10.4892	0.164645	1	0.237235	0.0250532	POR
Variable expressivity	1		7	2.17391		10.4892	0.164645	1	0.236906	0.0250532	EYA1
Hematuria	1		7	2.17391		10.4892	0.164645	1	0.236577	0.0250532	TREX1
Asymmetric septal hypertrophy	1		7	2.17391		10.4892	0.164645	1	0.236249	0.0250532	GNS
Thin corpus callosum	1		7	2.17391		10.4892	0.164645	1	0.235923	0.0250532	SLC6A8
Pericarditis	1		7	2.17391		10.4892	0.164645	1	0.235597	0.0250532	TREX1
Interstitial fibrosis	1		7	2.17391		10.4892	0.164645	1	0.235272	0.0250532	PKHD1
Incoordination	1		7	2.17391		10.4892	0.164645	1	0.234948	0.0250532	MTHFR
Diarrhea	3		56	6.52174		2.85513	0.166778	1	0.237665	0.0253081	ADA,GNS,SCNN1B
Cerebellar atrophy	3		56	6.52174		2.85513	0.166778	1	0.237338	0.0253081	KCNC3,SLC9A6,ZNF592
Somatic mutation	2		30	4.34783		3.99987	0.174943	1	0.248616	0.0265106	IGF2R,PDGFRL
Respiratory	12		360	26.087		1.41066	0.183991	1	0.261116	0.027235	ADA,COX15,CUL7,ETFDH,GNS,TMEM67,MTHFR,POR,PKHD1,RBM10,SCNN1B,TREX1
Delayed bone age	2		31	4.34783		3.87585	0.184135	1	0.260962	0.027235	CUL7,PTDSS1
Adducted thumbs	1		8	2.17391		9.35521	0.185887	1	0.263086	0.027235	SLC9A6
Flexion contractures	1		8	2.17391		9.35521	0.185887	1	0.262727	0.027235	ZNF592
Hyperkalemia	1		8	2.17391		9.35521	0.185887	1	0.262369	0.027235	SCNN1B
Myopathic facies	1		8	2.17391		9.35521	0.185887	1	0.262012	0.027235	SLC6A8
Unproved inheritance	1		8	2.17391		9.35521	0.185887	1	0.261656	0.027235	SLC22A4
Sinusitis	1		8	2.17391		9.35521	0.185887	1	0.261301	0.027235	ADA
Rheumatoid arthritis	1		8	2.17391		9.35521	0.185887	1	0.260947	0.027235	SLC22A4
Rheumatoid lung disease	1		8	2.17391		9.35521	0.185887	1	0.260593	0.027235	SLC22A4
Rheumatoid nodules	1		8	2.17391		9.35521	0.185887	1	0.260241	0.027235	SLC22A4
Rheumatoid vasculitic mononeuritis	1		8	2.17391		9.35521	0.185887	1	0.25989	0.027235	SLC22A4
Rheumatoid vasculitis	1		8	2.17391		9.35521	0.185887	1	0.25954	0.027235	SLC22A4
Small teeth	1		8	2.17391		9.35521	0.185887	1	0.259191	0.027235	CDH3
Nephritis	1		8	2.17391		9.35521	0.185887	1	0.258842	0.027235	TREX1
Hyperglycinuria	1		8	2.17391		9.35521	0.185887	1	0.258495	0.027235	SLC6A20
Felty syndrome	1		8	2.17391		9.35521	0.185887	1	0.258148	0.027235	SLC22A4
Hyperlordosis	1		8	2.17391		9.35521	0.185887	1	0.257803	0.027235	CUL7
HLA-DRB1 association	1		8	2.17391		9.35521	0.185887	1	0.257458	0.027235	SLC22A4
Purpura	1		8	2.17391		9.35521	0.185887	1	0.257114	0.027235	TREX1
Thick eyebrows	1		8	2.17391		9.35521	0.185887	1	0.256771	0.027235	GNS
Wilms tumor	1		8	2.17391		9.35521	0.185887	1	0.25643	0.027235	DIS3L2
Obsessive-compulsive disorder	1		8	2.17391		9.35521	0.185887	1	0.256089	0.027235	SLC6A4
Systemic lupus erythematosus	1		8	2.17391		9.35521	0.185887	1	0.255748	0.027235	TREX1
Esotropia	1		8	2.17391		9.35521	0.185887	1	0.255409	0.027235	ZNF592
Weight	5		122	10.8696		1.95032	0.192277	1	0.26384	0.028134	CUL7,PTDSS1,SLC6A8,SLC9A6,ZNF592
Genitourinary	15		478	32.6087		1.30408	0.206125	1	0.282468	0.0297956	ADA,ARSE,CUL7,DIS3L2,EYA1,TMEM67,POR,PKHD1,PTDSS1,RBM10,SCNN1B,SLC9A6,STS,TREX1,ZNF592
Mutism	1		9	2.17391		8.44251	0.2066	1	0.282744	0.0297956	SLC9A6
Truncal ataxia	1		9	2.17391		8.44251	0.2066	1	0.282371	0.0297956	SLC9A6
Hemiparesis	1		9	2.17391		8.44251	0.2066	1	0.281999	0.0297956	TREX1
Proptosis	1		9	2.17391		8.44251	0.2066	1	0.281628	0.0297956	POR
Motor delay	1		9	2.17391		8.44251	0.2066	1	0.281258	0.0297956	SLC6A8
Rapidly progressive	1		9	2.17391		8.44251	0.2066	1	0.280889	0.0297956	DYSF
Coarse hair	1		9	2.17391		8.44251	0.2066	1	0.280521	0.0297956	GNS
Incontinence	1		9	2.17391		8.44251	0.2066	1	0.280154	0.0297956	SLC9A6
Potter facies	1		9	2.17391		8.44251	0.2066	1	0.279787	0.0297956	PKHD1
Pulm	1		9	2.17391		8.44251	0.2066	1	0.279422	0.0297956	SLC22A4
GI	3		63	6.52174		2.54407	0.212173	1	0.286586	0.0305595	ETFDH,F5,MYO5B
Lab	9		265	19.5652		1.48063	0.218544	1	0.294807	0.0314361	CPN1,CTLA4,ETFDH,MTHFR,MYO5B,RELN,SLC6A20,SCNN1B,TMC8
Sparse eyelashes	1		10	2.17391		7.69206	0.226797	1	0.305542	0.0322039	CDH3
Apraxia	1		10	2.17391		7.69206	0.226797	1	0.305145	0.0322039	TREX1
Delayed myelination	1		10	2.17391		7.69206	0.226797	1	0.304749	0.0322039	SLC6A8
Rocker-bottom feet	1		10	2.17391		7.69206	0.226797	1	0.304354	0.0322039	POR
Diaphragmatic hernia	1		10	2.17391		7.69206	0.226797	1	0.303961	0.0322039	DIS3L2
Bifid scrotum	1		10	2.17391		7.69206	0.226797	1	0.303568	0.0322039	POR
Placenta and Umbilical Cord	1		10	2.17391		7.69206	0.226797	1	0.303176	0.0322039	POR
EMG shows myopathic changes	1		10	2.17391		7.69206	0.226797	1	0.302786	0.0322039	DYSF
Abnormal liver function tests	1		10	2.17391		7.69206	0.226797	1	0.302396	0.0322039	TREX1
Seizures (less common)	1		10	2.17391		7.69206	0.226797	1	0.302007	0.0322039	TMEM67
Low-set ears	4		97	8.69565		2.05513	0.228348	1	0.303682	0.0323825	DIS3L2,EYA1,GNS,RBM10
Camptodactyly	2		36	4.34783		3.3556	0.230998	1	0.306813	0.0326744	CDH3,POR
Hyperactivity	2		36	4.34783		3.3556	0.230998	1	0.30642	0.0326744	GNS,MANBA
X-linked recessive	4		98	8.69565		2.03442	0.233885	1	0.309853	0.0330405	ARSE,RBM10,SLC6A8,STS
Behavioral Psychiatric Manifestations	7		200	15.2174		1.57663	0.236987	1	0.313561	0.0334359	CLN5,COX15,GNS,MANBA,SLC6A8,SLC9A6,TREX1
Head and Neck	27		952	58.6957		1.13979	0.238368	1	0.314986	0.0335879	ADA,ARSE,CDH3,CAPN3,CLN5,COX15,CUL7,DIS3L2,EYA1,GNS,KCNC3,MANBA,TMEM67,MTHFR,MYO5A,POR,PKHD1,PTDSS1,OCA2,RBM10,SLC6A8,SLC9A6,STS,TACSTD2,TREX1,USH2A,ZNF592
Renal failure	2		37	4.34783		3.26787	0.240492	1	0.317388	0.033844	TMEM67,PKHD1
Radioulnar synostosis	1		11	2.17391		7.06414	0.246491	1	0.324891	0.0342951	POR
Bifid uvula	1		11	2.17391		7.06414	0.246491	1	0.324479	0.0342951	EYA1
Ichthyosis	1		11	2.17391		7.06414	0.246491	1	0.324067	0.0342951	STS
Joint hypermobility	1		11	2.17391		7.06414	0.246491	1	0.323656	0.0342951	CUL7
Recurrent infections	1		11	2.17391		7.06414	0.246491	1	0.323246	0.0342951	MANBA
Wide nasal bridge	1		11	2.17391		7.06414	0.246491	1	0.322838	0.0342951	RBM10
Difficulty walking	1		11	2.17391		7.06414	0.246491	1	0.32243	0.0342951	CAPN3
Bronchiectasis	1		11	2.17391		7.06414	0.246491	1	0.322023	0.0342951	SCNN1B
Hyponatremia	1		11	2.17391		7.06414	0.246491	1	0.321618	0.0342951	SCNN1B
Midface hypoplasia	2		38	4.34783		3.18461	0.250009	1	0.325797	0.0347407	POR,SLC6A8
Cryptorchidism	4		101	8.69565		1.97474	0.250703	1	0.326292	0.0347935	DIS3L2,POR,PTDSS1,STS
Kidneys	9		276	19.5652		1.42189	0.256118	1	0.332921	0.0355003	ADA,DIS3L2,EYA1,TMEM67,POR,PKHD1,RBM10,SCNN1B,TREX1
Clinodactyly	2		39	4.34783		3.10549	0.25954	1	0.336947	0.0359296	CUL7,RBM10
Lung	6		171	13.0435		1.61879	0.261063	1	0.338499	0.0360952	ADA,MTHFR,PKHD1,SCNN1B,TREX1,FASLG
Gastrointestinal	13		425	28.2609		1.28577	0.264336	1	0.342315	0.0364617	ADA,DIS3L2,EDNRA,GNS,TMEM67,POR,PKHD1,PTDSS1,RBM10,SLC6A8,SCNN1B,SLC9A6,ZNF592
Spina bifida occulta	1		12	2.17391		6.531	0.265694	1	0.343644	0.0364617	CUL7
Small testes	1		12	2.17391		6.531	0.265694	1	0.343216	0.0364617	CUL7
Proximal muscle weakness	1		12	2.17391		6.531	0.265694	1	0.342788	0.0364617	DYSF
Oligohydramnios	1		12	2.17391		6.531	0.265694	1	0.342362	0.0364617	POR
Hemivertebrae	1		12	2.17391		6.531	0.265694	1	0.341937	0.0364617	POR
Hearing loss	2		41	4.34783		2.95849	0.278623	1	0.358131	0.0381886	ARSE,GNS
GU	3		73	6.52174		2.20143	0.280992	1	0.360728	0.0384654	ETFDH,NLRP7,SLC6A20
Retinal degeneration	1		13	2.17391		6.07268	0.284418	1	0.364674	0.0388382	CLN5
Respiratory distress	1		13	2.17391		6.07268	0.284418	1	0.364224	0.0388382	ETFDH
Abdomen	18		621	39.1304		1.18981	0.285189	1	0.364761	0.0388955	ADA,CUL7,DIS3L2,EDNRA,GNS,TMEM67,IGF2R,POR,PDGFRL,PKHD1,PTDSS1,RBM10,SLC6A8,SCNN1B,SLC9A6,TREX1,FASLG,ZNF592
Delivery	2		43	4.34783		2.82477	0.297691	1	0.380281	0.0405297	F5,STS
Vascular	7		215	15.2174		1.46727	0.298215	1	0.380482	0.0405297	DIS3L2,F5,MANBA,MTHFR,PKHD1,SLC22A4,TREX1
Thick lips	1		14	2.17391		5.67447	0.302675	1	0.385696	0.0405297	GNS
Social and occupational deterioration	1		14	2.17391		5.67447	0.302675	1	0.385222	0.0405297	MTHFR
Abnormal EEG in 25% hospitalized patients	1		14	2.17391		5.67447	0.302675	1	0.38475	0.0405297	MTHFR
Hearing loss, conductive	1		14	2.17391		5.67447	0.302675	1	0.384278	0.0405297	POR
Catatonic behavior	1		14	2.17391		5.67447	0.302675	1	0.383808	0.0405297	MTHFR
Multiple gene loci involved in causation of schizophrenia	1		14	2.17391		5.67447	0.302675	1	0.383339	0.0405297	MTHFR
Symptoms must occur for 6 months including 1 month of characteristic symptoms (e.g. delusions) to make diagnosis	1		14	2.17391		5.67447	0.302675	1	0.38287	0.0405297	MTHFR
Disorganized speech	1		14	2.17391		5.67447	0.302675	1	0.382404	0.0405297	MTHFR
Paresthesias	1		14	2.17391		5.67447	0.302675	1	0.381938	0.0405297	MTHFR
Preauricular pits	1		14	2.17391		5.67447	0.302675	1	0.381473	0.0405297	EYA1
Arthritis	1		14	2.17391		5.67447	0.302675	1	0.38101	0.0405297	TREX1
Narrow chest	1		14	2.17391		5.67447	0.302675	1	0.380547	0.0405297	SLC9A6
Onset often in late adolescence	1		14	2.17391		5.67447	0.302675	1	0.380086	0.0405297	MTHFR
Endocrine	2		44	4.34783		2.76234	0.307205	1	0.385308	0.0410865	CTLA4,SCNN1B
Eyes	23		824	50		1.13016	0.31171	1	0.390486	0.0415994	ARSE,CDH3,CLN5,COX15,CUL7,EYA1,GNS,KCNC3,MANBA,TMEM67,MYO5A,POR,PTDSS1,OCA2,RBM10,SLC6A8,SLC6A20,SLC9A6,STS,TACSTD2,TREX1,USH2A,ZNF592
Skin, Nails, Hair	16		554	34.7826		1.19485	0.311793	1	0.390118	0.0415994	ARSE,CDH3,COX15,CUL7,DIS3L2,GNS,MANBA,MYO5A,PTDSS1,OCA2,RBM10,SLC9A6,STS,TREX1,FASLG,ZNF592
Liver	8		256	17.3913		1.38293	0.317417	1	0.396676	0.0422476	ADA,GNS,TMEM67,IGF2R,PDGFRL,PKHD1,TREX1,FASLG
Leukopenia	1		15	2.17391		5.32527	0.320475	1	0.400015	0.0422476	TREX1
Photosensitivity	1		15	2.17391		5.32527	0.320475	1	0.399534	0.0422476	TREX1
Recurrent respiratory infections	1		15	2.17391		5.32527	0.320475	1	0.399053	0.0422476	SCNN1B
Limb ataxia	1		15	2.17391		5.32527	0.320475	1	0.398574	0.0422476	KCNC3
Pneumonia	1		15	2.17391		5.32527	0.320475	1	0.398097	0.0422476	ADA
Sparse eyebrows	1		15	2.17391		5.32527	0.320475	1	0.39762	0.0422476	CDH3
Thorax	1		15	2.17391		5.32527	0.320475	1	0.397144	0.0422476	EYA1
Schizophrenia	1		15	2.17391		5.32527	0.320475	1	0.39667	0.0422476	MTHFR
Coarse facial features	1		15	2.17391		5.32527	0.320475	1	0.396196	0.0422476	GNS
Prenatal Manifestations	4		115	8.69565		1.73692	0.332095	1	0.410072	0.0436501	DIS3L2,F5,POR,STS
External Genitalia (Male)	5		151	10.8696		1.57883	0.334672	1	0.412762	0.0436501	ARSE,CUL7,DIS3L2,POR,PTDSS1
Neoplasia	5		151	10.8696		1.57883	0.334672	1	0.412271	0.0436501	ADA,IGF2R,PDGFRL,STS,FASLG
Syndactyly	2		47	4.34783		2.59059	0.335604	1	0.412928	0.0436501	CDH3,PTDSS1
Subset of patients have cytochrome c oxidase deficiency (see	1		16	2.17391		5.01656	0.337831	1	0.415176	0.0436501	COX15
Brainstem abnormalities	1		16	2.17391		5.01656	0.337831	1	0.414684	0.0436501	COX15
Synophrys	1		16	2.17391		5.01656	0.337831	1	0.414193	0.0436501	GNS
Lesions in basal ganglia, brainstem, cerebellum, thalamus, spinal cord characterized by demyelination, necrosis, gliosis, spongiosis, and capillary proliferation	1		16	2.17391		5.01656	0.337831	1	0.413704	0.0436501	COX15
See also X-linked Leigh syndrome (	1		16	2.17391		5.01656	0.337831	1	0.413215	0.0436501	COX15
LUNG CANCER	1		16	2.17391		5.01656	0.337831	1	0.412728	0.0436501	FASLG
Short palpebral fissures	1		16	2.17391		5.01656	0.337831	1	0.412242	0.0436501	RBM10
See also French-Canadian type of Leigh syndrome (	1		16	2.17391		5.01656	0.337831	1	0.411757	0.0436501	COX15
Arachnodactyly	1		16	2.17391		5.01656	0.337831	1	0.411273	0.0436501	POR
Alveolar cell carcinoma	1		16	2.17391		5.01656	0.337831	1	0.41079	0.0436501	FASLG
Abnormal respiratory patterns	1		16	2.17391		5.01656	0.337831	1	0.410309	0.0436501	COX15
Progressive disorder, usually with rapid, relentless course	1		16	2.17391		5.01656	0.337831	1	0.409828	0.0436501	COX15
Widely spaced teeth	1		16	2.17391		5.01656	0.337831	1	0.409349	0.0436501	CDH3
Dysarthria	4		118	8.69565		1.69322	0.349894	1	0.423469	0.0451558	COX15,GNS,KCNC3,TREX1
Cataracts	2		49	4.34783		2.48748	0.354371	1	0.428387	0.0454643	ARSE,TMEM67
Aggression	1		17	2.17391		4.74168	0.354753	1	0.42835	0.0454643	MANBA
Postnatal growth retardation	1		17	2.17391		4.74168	0.354753	1	0.427852	0.0454643	CUL7
Mental retardation, severe	1		17	2.17391		4.74168	0.354753	1	0.427354	0.0454643	ZNF592
Clinical heterogeneity	1		17	2.17391		4.74168	0.354753	1	0.426858	0.0454643	COX15
Small ears	1		17	2.17391		4.74168	0.354753	1	0.426363	0.0454643	RBM10
Nystagmus	4		121	8.69565		1.65167	0.36773	1	0.441447	0.0470727	COX15,KCNC3,TMEM67,OCA2
Slow progression	1		18	2.17391		4.49536	0.371252	1	0.445159	0.047359	DYSF
Contractures	1		18	2.17391		4.49536	0.371252	1	0.444644	0.047359	SLC9A6
Onset in early childhood	1		18	2.17391		4.49536	0.371252	1	0.444131	0.047359	FASLG
Pancreas	2		51	4.34783		2.39227	0.372966	1	0.445666	0.0474817	DIS3L2,PKHD1
Vomiting	3		86	6.52174		1.87343	0.373074	1	0.445282	0.0474817	EDNRA,SLC6A8,SCNN1B
Hyperreflexia	4		122	8.69565		1.63827	0.373678	1	0.445489	0.0475038	COX15,KCNC3,TMEM67,ZNF592
Other	11		384	23.913		1.22294	0.377055	1	0.448999	0.0478781	ADA,COX15,CUL7,DIS3L2,TMEM67,POR,PTDSS1,RBM10,SLC6A8,SCNN1B,SLC9A6
Small tooth roots	1		19	2.17391		4.27337	0.387338	1	0.460714	0.0484049	TMEM67
Agenesis of the corpus callosum	1		19	2.17391		4.27337	0.387338	1	0.460186	0.0484049	PTDSS1
Clinical manifestation of some forms of Bardet-Biedl syndrome requires recessive mutation in 1 of the 6 loci plus an additional mutation in a second locus	1		19	2.17391		4.27337	0.387338	1	0.459659	0.0484049	TMEM67
Broad forehead	1		19	2.17391		4.27337	0.387338	1	0.459133	0.0484049	SLC6A8
Triangular face	1		19	2.17391		4.27337	0.387338	1	0.458608	0.0484049	CUL7
Renal anomalies (major)	1		19	2.17391		4.27337	0.387338	1	0.458085	0.0484049	TMEM67
Hirschsprung disease (	1		19	2.17391		4.27337	0.387338	1	0.457562	0.0484049	TMEM67
Hypotonia, neonatal	1		19	2.17391		4.27337	0.387338	1	0.457041	0.0484049	SLC6A8
Presence of 4 major features or 3 major and 2 minor features establishes the diagnosis	1		19	2.17391		4.27337	0.387338	1	0.456521	0.0484049	TMEM67
Nephrogenic diabetes insipidus	1		19	2.17391		4.27337	0.387338	1	0.456003	0.0484049	TMEM67
Polydactyly (major)	1		19	2.17391		4.27337	0.387338	1	0.455485	0.0484049	TMEM67
Hypogonadism (major)	1		19	2.17391		4.27337	0.387338	1	0.454969	0.0484049	TMEM67
Learning disabilities (major)	1		19	2.17391		4.27337	0.387338	1	0.454453	0.0484049	TMEM67
Rod-cone dystrophy, onset by end of 2nd decade (major)	1		19	2.17391		4.27337	0.387338	1	0.453939	0.0484049	TMEM67
Onset usually in infancy or early childhood	1		20	2.17391		4.07227	0.403021	1	0.471785	0.0500815	COX15
Aggressive behavior	1		20	2.17391		4.07227	0.403021	1	0.471253	0.0500815	SLC6A8
Low nasal bridge	1		20	2.17391		4.07227	0.403021	1	0.470721	0.0500815	CUL7
Diaphragm	1		20	2.17391		4.07227	0.403021	1	0.470191	0.0500815	DIS3L2
Deafness	1		20	2.17391		4.07227	0.403021	1	0.469662	0.0500815	MANBA
Failure to thrive	6		202	13.0435		1.37189	0.405564	1	0.472094	0.0503408	ADA,COX15,PTDSS1,RBM10,SLC6A8,SCNN1B
Flat nasal bridge	1		21	2.17391		3.88925	0.418311	1	0.486387	0.0516908	GNS
Dolichocephaly	1		21	2.17391		3.88925	0.418311	1	0.485841	0.0516908	CUL7
Micropenis	1		21	2.17391		3.88925	0.418311	1	0.485297	0.0516908	POR
Speech disorder	1		21	2.17391		3.88925	0.418311	1	0.484754	0.0516908	TMEM67
Chest	7		243	15.2174		1.29907	0.420249	1	0.486456	0.0518722	ADA,CUL7,DIS3L2,GNS,PTDSS1,RBM10,SLC9A6
Hepatomegaly	4		130	8.69565		1.53841	0.421107	1	0.486905	0.0519201	ADA,TMEM67,PKHD1,FASLG
Hypertension	2		57	4.34783		2.14585	0.427443	1	0.49368	0.0526425	TMEM67,PKHD1
Facies	1		22	2.17391		3.72197	0.433218	1	0.499793	0.0529993	EYA1
Poor coordination	1		22	2.17391		3.72197	0.433218	1	0.499237	0.0529993	TMEM67
Gait ataxia	1		22	2.17391		3.72197	0.433218	1	0.498682	0.0529993	KCNC3
Hirsutism	1		22	2.17391		3.72197	0.433218	1	0.498129	0.0529993	GNS
Conductive hearing loss	1		22	2.17391		3.72197	0.433218	1	0.497576	0.0529993	EYA1
Congenital heart defects	1		22	2.17391		3.72197	0.433218	1	0.497025	0.0529993	TMEM67
Frontal bossing	2		58	4.34783		2.10964	0.436301	1	0.500008	0.0533173	CUL7,POR
Laboratory Abnormalities	19		712	41.3043		1.09193	0.439494	1	0.503112	0.0536483	ADA,CAPN3,CLN5,COX15,DYSF,F5,GNS,MANBA,TMEM67,IGF2R,MTHFR,POR,PDGFRL,OCA2,SLC6A8,SCNN1B,STS,TREX1,FASLG
Ears	12		442	26.087		1.14969	0.44677	1	0.510876	0.0543558	ARSE,DIS3L2,EYA1,EYA4,GNS,MANBA,POR,PTDSS1,RBM10,SLC6A8,SLC9A6,USH2A
Pyramidal signs	1		23	2.17391		3.56848	0.447751	1	0.511433	0.0543558	KCNC3
Genetic heterogeneity (may be caused by mutation in nuclear-encoded or mitochondrial-encoded genes)	1		23	2.17391		3.56848	0.447751	1	0.51087	0.0543558	COX15
Sensorineural hearing loss	1		23	2.17391		3.56848	0.447751	1	0.510308	0.0543558	EYA1
Joints	1		23	2.17391		3.56848	0.447751	1	0.509747	0.0543558	SLC22A4
Cerebellar hypoplasia	1		24	2.17391		3.42716	0.461919	1	0.5253	0.0558304	RBM10
Hemolytic anemia	1		24	2.17391		3.42716	0.461919	1	0.524724	0.0558304	TREX1
Hypertrichosis	1		24	2.17391		3.42716	0.461919	1	0.524149	0.0558304	COX15
Digenic recessive	1		24	2.17391		3.42716	0.461919	1	0.523576	0.0558304	TMEM67
Autosomal dominantly acting oncogene plus loss of suppressor gene(s)	1		25	2.17391		3.2966	0.475731	1	0.538642	0.0571248	PDGFRL
Onset in infancy or early childhood	1		25	2.17391		3.2966	0.475731	1	0.538054	0.0571248	MYO5A
Autistic features	1		25	2.17391		3.2966	0.475731	1	0.537468	0.0571248	SLC9A6
Retrognathia	1		25	2.17391		3.2966	0.475731	1	0.536882	0.0571248	EYA1
Hereditary nonpolyposis colorectal carcinoma	1		25	2.17391		3.2966	0.475731	1	0.536298	0.0571248	PDGFRL
Low birth weight	1		25	2.17391		3.2966	0.475731	1	0.535715	0.0571248	CUL7
Short neck	2		63	4.34783		1.94546	0.479494	1	0.539366	0.0575141	CUL7,GNS
Platyspondyly	1		26	2.17391		3.17562	0.489197	1	0.549683	0.0584874	ADA
Psychosis	1		26	2.17391		3.17562	0.489197	1	0.549088	0.0584874	TREX1
Left ventricular hypertrophy	1		26	2.17391		3.17562	0.489197	1	0.548493	0.0584874	TMEM67
Spasticity	3		103	6.52174		1.56793	0.490118	1	0.548933	0.0585343	COX15,SLC6A8,ZNF592
Hepatic fibrosis	1		27	2.17391		3.06321	0.502323	1	0.561995	0.0596694	TMEM67
Large ears	1		27	2.17391		3.06321	0.502323	1	0.561389	0.0596694	SLC9A6
Poor growth	1		27	2.17391		3.06321	0.502323	1	0.560784	0.0596694	TMEM67
Onset at birth	1		27	2.17391		3.06321	0.502323	1	0.56018	0.0596694	ZNF592
Cerebellar ataxia	1		27	2.17391		3.06321	0.502323	1	0.559578	0.0596694	ZNF592
Dysphagia	2		67	4.34783		1.83144	0.51263	1	0.570445	0.0608282	GNS,SLC9A6
Photophobia	1		28	2.17391		2.95849	0.51512	1	0.572601	0.0608622	EDNRA
Delusions	1		28	2.17391		2.95849	0.51512	1	0.571988	0.0608622	MTHFR
Jaundice	1		28	2.17391		2.95849	0.51512	1	0.571375	0.0608622	ETFDH
Hip dislocation	1		28	2.17391		2.95849	0.51512	1	0.570764	0.0608622	CUL7
Progressive disorder	2		68	4.34783		1.805	0.520705	1	0.576336	0.061377	GNS,TREX1
Amniotic Fluid	2		68	4.34783		1.805	0.520705	1	0.57572	0.061377	DIS3L2,POR
Head	9		345	19.5652		1.13854	0.521143	1	0.575591	0.061377	ARSE,CUL7,MTHFR,POR,PTDSS1,SLC6A8,SLC9A6,TREX1,ZNF592
Internal Genitalia (Male)	4		148	8.69565		1.35288	0.52445	1	0.578626	0.061635	TMEM67,POR,PTDSS1,STS
Skull	4		148	8.69565		1.35288	0.52445	1	0.578011	0.061635	CUL7,POR,PTDSS1,RBM10
Dental crowding	1		29	2.17391		2.86068	0.527595	1	0.580859	0.0619387	TMEM67
Hands	9		349	19.5652		1.12553	0.536512	1	0.590049	0.0628321	ARSE,CDH3,CUL7,TMEM67,POR,PTDSS1,RBM10,SLC6A8,SLC9A6
Poor feeding	2		70	4.34783		1.75433	0.536596	1	0.589516	0.0628321	SLC6A8,SCNN1B
Metabolic acidosis	1		30	2.17391		2.76914	0.539755	1	0.592358	0.0628321	SCNN1B
Biliary Tract	1		30	2.17391		2.76914	0.539755	1	0.591731	0.0628321	PKHD1
Delayed psychomotor development	1		30	2.17391		2.76914	0.539755	1	0.591106	0.0628321	TMEM67
Increased serum lactate	1		30	2.17391		2.76914	0.539755	1	0.590482	0.0628321	COX15
Emotional lability	1		30	2.17391		2.76914	0.539755	1	0.589859	0.0628321	COX15
Hallucinations	1		30	2.17391		2.76914	0.539755	1	0.589237	0.0628321	MTHFR
Myoclonus	1		31	2.17391		2.68328	0.551609	1	0.601544	0.064077	CLN5
Asthma	1		31	2.17391		2.68328	0.551609	1	0.600912	0.064077	ADA
Face	11		433	23.913		1.08495	0.553682	1	0.602536	0.0642502	CAPN3,CUL7,DIS3L2,EYA1,GNS,MANBA,POR,PKHD1,PTDSS1,SLC6A8,SLC9A6
Nose	8		314	17.3913		1.12849	0.554976	1	0.603311	0.0643328	ARSE,CUL7,DIS3L2,GNS,POR,PTDSS1,RBM10,SLC9A6
Seizures	7		275	15.2174		1.14859	0.558884	1	0.606922	0.0647179	CLN5,COX15,GNS,MTHFR,MYO5A,SLC6A8,TREX1
Increased serum creatine kinase	1		32	2.17391		2.60258	0.563164	1	0.61093	0.0650091	DYSF
Posteriorly rotated ears	1		32	2.17391		2.60258	0.563164	1	0.610291	0.0650091	RBM10
High arched palate	1		32	2.17391		2.60258	0.563164	1	0.609653	0.0650091	TMEM67
Miscellaneous	31		1226	67.3913		1.01067	0.576895	1	0.623865	0.0665246	ADA,ARSE,CAPN3,CLN5,COX15,DIS3L2,DYSF,EDNRA,EYA1,F5,GNS,KCNC3,TMEM67,IGF2R,MTHFR,MYO5A,POR,PDGFRL,PKHD1,PTDSS1,OCA2,SLC6A8,SCNN1B,SLC9A6,STS,TACSTD2,TGFB3,TREX1,FASLG,USH2A,ZNF592
Pigmentary retinopathy	1		34	2.17391		2.45491	0.585407	1	0.632411	0.0672955	COX15
Broad nasal bridge	1		34	2.17391		2.45491	0.585407	1	0.631752	0.0672955	DIS3L2
Nasopharynx	1		34	2.17391		2.45491	0.585407	1	0.631095	0.0672955	GNS
Ribs, Sternum, Clavicles and Scapulae	4		162	8.69565		1.23686	0.598928	1	0.644999	0.0687781	CUL7,GNS,PTDSS1,RBM10
Hypertelorism	3		121	6.52174		1.33707	0.602175	1	0.647823	0.0690792	TMEM67,POR,PTDSS1
Incomplete penetrance	1		36	2.17391		2.32311	0.606541	1	0.651843	0.069364	EYA1
Prominent forehead	1		36	2.17391		2.32311	0.606541	1	0.651168	0.069364	GNS
Ureters	1		36	2.17391		2.32311	0.606541	1	0.650494	0.069364	EYA1
Growth	15		609	32.6087		1.02414	0.609179	1	0.652647	0.0695936	ADA,ARSE,COX15,CUL7,DIS3L2,GNS,TMEM67,MYO5B,POR,PTDSS1,RBM10,SLC6A8,SCNN1B,SLC9A6,ZNF592
Oncology	2		80	4.34783		1.53841	0.610718	1	0.653619	0.0696973	F5,PDGFRL
Autosomal dominant form	1		37	2.17391		2.26237	0.616709	1	0.659351	0.0700915	SLC6A4
Brachycephaly	1		37	2.17391		2.26237	0.616709	1	0.658671	0.0700915	POR
Mitochondrial	1		37	2.17391		2.26237	0.616709	1	0.657993	0.0700915	COX15
Pes planus	1		37	2.17391		2.26237	0.616709	1	0.657316	0.0700915	CUL7
Onset in infancy	2		82	4.34783		1.50145	0.624454	1	0.664887	0.070826	TMEM67,SCNN1B
Optic atrophy	2		82	4.34783		1.50145	0.624454	1	0.664204	0.070826	COX15,ZNF592
Hydronephrosis	1		38	2.17391		2.20473	0.62662	1	0.665824	0.070926	RBM10
Hearing loss, sensorineural	1		38	2.17391		2.20473	0.62662	1	0.665142	0.070926	PTDSS1
Retinitis pigmentosa	1		39	2.17391		2.14996	0.63628	1	0.674704	0.0718721	TMEM67
Increased CSF lactate	1		39	2.17391		2.14996	0.63628	1	0.674015	0.0718721	COX15
Skin	13		539	28.2609		1.01446	0.639802	1	0.677053	0.0721961	ARSE,CDH3,CPN1,ETFDH,MANBA,MYO5A,PTDSS1,OCA2,STS,TMC8,TREX1,FASLG,ZNF592
Short stature	4		172	8.69565		1.16546	0.647935	1	0.68496	0.0730393	ARSE,CUL7,SLC6A8,ZNF592
Ataxia	3		130	6.52174		1.24538	0.652096	1	0.688656	0.0733586	CLN5,COX15,TMEM67
Neck	3		130	6.52174		1.24538	0.652096	1	0.687955	0.0733586	CUL7,EYA1,GNS
Speech delay	1		41	2.17391		2.04818	0.654872	1	0.690181	0.0734466	TMEM67
Constipation	1		41	2.17391		2.04818	0.654872	1	0.689479	0.0734466	SLC6A8
Blindness	1		41	2.17391		2.04818	0.654872	1	0.688779	0.0734466	CDH3
Psychomotor retardation	1		42	2.17391		2.00083	0.663816	1	0.697479	0.0742988	COX15
Respiratory failure	1		42	2.17391		2.00083	0.663816	1	0.696772	0.0742988	COX15
Obesity	1		43	2.17391		1.95561	0.672534	1	0.705207	0.0751983	TMEM67
Bladder	2		90	4.34783		1.36982	0.675776	1	0.707891	0.0754844	SLC9A6,ZNF592
Pectus excavatum	1		44	2.17391		1.91239	0.68103	1	0.712674	0.0759178	CUL7
Inguinal hernia	1		44	2.17391		1.91239	0.68103	1	0.711954	0.0759178	PTDSS1
External Features	4		180	8.69565		1.11402	0.684352	1	0.714706	0.0762112	ADA,CUL7,DIS3L2,SLC9A6
Polyhydramnios	1		45	2.17391		1.87104	0.68931	1	0.719159	0.0766089	DIS3L2
Normal intelligence	1		45	2.17391		1.87104	0.68931	1	0.718436	0.0766089	CUL7
Larynx	1		46	2.17391		1.83144	0.69738	1	0.726116	0.0774279	POR
Proteinuria	1		48	2.17391		1.75707	0.712909	1	0.74154	0.0790726	TREX1
Joint contractures	1		49	2.17391		1.7221	0.720379	1	0.748558	0.0798209	GNS
Cardiovascular	10		446	21.7391		0.96742	0.727525	1	0.755226	0.0804661	DIS3L2,F5,GNS,MANBA,TMEM67,MTHFR,PKHD1,RBM10,TGFB3,TREX1
External Genitalia (Female)	1		50	2.17391		1.6885	0.727658	1	0.754608	0.0804661	POR
Hypodontia	1		51	2.17391		1.65619	0.734752	1	0.761203	0.0811693	TMEM67
Thrombocytopenia	1		52	2.17391		1.62508	0.741665	1	0.767597	0.0818511	TREX1
Skin Histology	1		53	2.17391		1.59513	0.748402	1	0.773796	0.0825122	MANBA
Long philtrum	1		54	2.17391		1.56626	0.754966	1	0.779806	0.0831529	CUL7
Delayed motor development	1		55	2.17391		1.53841	0.761363	1	0.78563	0.083774	KCNC3
Endocrine Features	3		155	6.52174		1.04612	0.767524	1	0.791198	0.0843404	CUL7,DIS3L2,POR
Height	6		290	13.0435		0.957381	0.768038	1	0.790942	0.0843404	ARSE,CUL7,GNS,PTDSS1,SLC6A8,ZNF592
Lactic acidosis	1		58	2.17391		1.46052	0.77959	1	0.802041	0.0855239	COX15
Skeletal	14		634	30.4348		0.92329	0.786963	1	0.808823	0.0862471	ADA,ARSE,CDH3,CAPN3,CUL7,GNS,TMEM67,POR,PTDSS1,RBM10,SLC6A8,SLC9A6,TREX1,ZNF592
X-linked dominant	1		60	2.17391		1.41283	0.790977	1	0.812143	0.0866011	SLC9A6
Feet	7		345	15.2174		0.916383	0.80012	1	0.820717	0.0875155	CUL7,TMEM67,POR,RBM10,SLC6A8,SLC9A6,ZNF592
Muscle weakness	1		62	2.17391		1.36815	0.801787	1	0.821614	0.0876111	MTHFR
Brachydactyly	1		64	2.17391		1.32622	0.81205	1	0.831309	0.0886449	TMEM67
Extensor plantar responses	1		65	2.17391		1.3062	0.816985	1	0.835535	0.0890955	ZNF592
Micrognathia	2		121	4.34783		1.02246	0.824083	1	0.841962	0.0897809	DIS3L2,PTDSS1
Misc	4		219	8.69565		0.916761	0.824972	1	0.842041	0.0897893	ETFDH,EYA4,MTHFR,SLC6A20
Voice	1		67	2.17391		1.26792	0.826477	1	0.842747	0.0898645	RBM10
Strabismus	2		127	4.34783		0.974628	0.844746	1	0.860528	0.0917606	TMEM67,OCA2
Hematology	4		229	8.69565		0.876945	0.851643	1	0.866702	0.0924189	ADA,F5,TREX1,FASLG
Mouth	8		417	17.3913		0.850587	0.863317	1	0.877719	0.0935938	CUL7,DIS3L2,EYA1,GNS,TMEM67,PTDSS1,RBM10,SLC9A6
Heme	1		77	2.17391		1.10589	0.867168	1	0.880771	0.0939192	SLC22A4
Spine	5		286	10.8696		0.836822	0.873421	1	0.886253	0.0945037	ADA,ARSE,CUL7,GNS,POR
Central Nervous System	19		886	41.3043		0.877793	0.880839	1	0.892905	0.0952131	ARSE,CLN5,COX15,CUL7,DIS3L2,EDNRA,GNS,KCNC3,MANBA,TMEM67,MTHFR,MYO5A,POR,PTDSS1,RBM10,SLC6A8,SLC9A6,TREX1,ZNF592
Metabolic Features	3		195	6.52174		0.832899	0.887408	1	0.898685	0.0957443	COX15,PKHD1,SCNN1B
Muscle, Soft Tissue	6		340	13.0435		0.817106	0.887487	1	0.897887	0.0957443	CAPN3,COX15,DYSF,MANBA,MTHFR,SLC9A6
High-arched palate	1		86	2.17391		0.991813	0.895703	1	0.905315	0.0965364	RBM10
Autosomal dominant	15		745	32.6087		0.837494	0.909212	1	0.918074	0.0978969	CTLA4,EDNRA,EYA1,F5,EYA4,KCNC3,IGF2R,MTHFR,PDGFRL,PTDSS1,SLC6A20,SCNN1B,TGFB3,TREX1,FASLG
Pelvis	2		153	4.34783		0.810347	0.911514	1	0.919502	0.0980492	ADA,CUL7
Internal Genitalia (Female)	1		96	2.17391		0.889827	0.920398	1	0.927561	0.0989085	POR
Cleft palate	1		97	2.17391		0.880771	0.922527	1	0.928803	0.0990409	EYA1
Neurologic	19		929	41.3043		0.837217	0.933869	1	0.939309	0.100161	ARSE,CLN5,COX15,CUL7,DIS3L2,EDNRA,GNS,KCNC3,MANBA,TMEM67,MTHFR,MYO5A,POR,PTDSS1,RBM10,SLC6A8,SLC9A6,TREX1,ZNF592
Ptosis	1		107	2.17391		0.799406	0.940975	1	0.945538	0.100818	SLC6A8
Teeth	3		228	6.52174		0.713005	0.941818	1	0.945468	0.100818	CDH3,TMEM67,PTDSS1
Scoliosis	1		118	2.17391		0.725666	0.956318	1	0.959096	0.102271	POR
Heart	5		351	10.8696		0.682404	0.959979	1	0.961835	0.102563	GNS,TMEM67,RBM10,TGFB3,TREX1
Nails	1		123	2.17391		0.696465	0.961929	1	0.962859	0.102672	CDH3
Peripheral Nervous System	1		177	2.17391		0.485474	0.991604	1	0.991604	0.105738	MANBA
