# Supplementary material for: The Sequence-specific Peptide-binding Activity of the Protein Sulfide Isomerase AGR2 Directs Its Stable Binding to the Oncogenic Receptor EpCAM
Source: Mol Cell Proteomics. 2018 Jan 16;17(4):737–63. doi: 10.1074/mcp.RA118.000573 (PMC5880107; doi:10.1074/mcp.RA118.000573)
Supplement: Supplemental Data [file supp_RA118.000573_134890_0_supp_50215_p258t0.xlsx]

## Sheet: Sheet1
Protein Name	Peptide	Start	Stop	Disorder score	Motif	ConScore
Phosphatidylinositol 4-phosphate 5-kinase type-1 gamma (PIP5K1C)	paTDIYFpt	636	640	0.669		0.2
Ubiquitin carboxyl-terminal hydrolase 19 (USP19)	hrTRLFFps	78	82	0.602		0.7
Disks large homolog 5 (DLG5)	tqTDIFYtd	844	848	0.597		0.07
Protein piccolo (PCLO)	kkTSLYFde	1620	1624	0.575		0.94
Sideroflexin-4 (SFXN4)	eeTEIFYhr	329	333	0.573		0.32
Protein EMSY (EMSY)	pqTGLFYrs	935	939	0.541		0.02
Piwi-like protein 3 (PIWIL3)	lsTRLFYl	877	881	0.535		0.42
DmX-like protein 2 (DMXL2)	keTEIFFqp	873	877	0.535		0.99
Cadherin-3 (CDH3)	rdTKIFYsi	139	143	0.522		0.48
Myb/SANT-like DNA-binding domain-containing protein 1 (MSANTD1)	ksTPLYFpy	167	171	0.5		0.9
Nucleobindin-1 (NUCB1)	pdTGLYYhr	47	51	0.465		0.18
Zinc finger X-linked protein ZXDA (ZXDA)	ldTSLFFgt	673	677	0.461		0.14
Zinc finger X-linked protein ZXDB (ZXDB)	ldTSLFFgt	677	681	0.461		0.14
Kinesin-like protein KIF26B (KIF26B)	gkTALFYhs	1886	1890	0.457		0.45
Mucin-16 (MUC16)	wtTSIFFhs	10841	10845	0.448		1
Regulator of G-protein signaling 18 (RGS18)	etTLLFFsq	4	8	0.432		0.78
Methyl-CpG-binding domain protein 4 (MBD4)	rkTSLYFss	414	418	0.431		0.05
Protein CASP (CUX1)	eaTALFYgp	479	483	0.426		0.9
Nuclear factor erythroid 2-related factor 1 (NFE2L1)	nlTGLFFpp	414	418	0.402		0.53
Uncharacterized protein KIAA0195 (KIAA0195)	peTVLFFsg	431	435	0.4		0.49
Nucleoside diphosphate-linked moiety X motif 22 (NUDT22)	esTGIFFve	249	253	0.395		0.23
Cardiomyopathy-associated protein 5 (CMYA5)	dgTGIYFek	3234	3238	0.389		0.59
DDB1- and CUL4-associated factor 15 (DCAF15)	nyTKLYYvl	390	394	0.381		0.59
Zinc finger protein 462 (ZNF462)	lsTELYYck	1111	1115	0.369		0.47
tRNA (uracil-5-)-methyltransferase homolog A (TRMT2A)	gvTCLYFve	364	368	0.351		0.02
RNA-binding protein 10 (RBM10)	pqTGLYYdp	586	590	0.348		0.14
Probable ATP-dependent RNA helicase DDX11 (DDX11)	hiTKIYYcs	227	231	0.346		0.71
Protein WWC2 (WWC2)	ssTELYYss	467	471	0.337		0.32
Cation transport regulator-like protein 2 (CHAC2)	ttTVIFYpk	91	95	0.336		0.85
Three-prime repair exonuclease 1 (TREX1)	mqTLIFFdm	68	72	0.327		0.62
DNA-directed RNA polymerase II subunit RPB1 (POLR2A)	anTAIYYdp	1173	1177	0.316		0.08
HERV-H LTR-associating protein 2 (HHLA2)	nrTSLFYne	92	96	0.314		0.17
BEN domain-containing protein 3 (BEND3)	nyTEIYFpd	455	459	0.3		0.54
GRIP and coiled-coil domain-containing protein 1 (GCC1)	kaTALYYqq	477	481	0.292		0.88
Carboxypeptidase N catalytic chain (CPN1)	lnTYIYYne	168	172	0.29		0.93
Alpha-(1,6)-fucosyltransferase (FUT8)	imTDLYYls	165	169	0.288		0.83
CUB and sushi domain-containing protein 3 (CSMD3)	heTSLYFhs	2197	2201	0.283		0.97
E3 ubiquitin-protein ligase HACE1 (HACE1)	gaTPLYFac	199	203	0.283		0.29
Nucleobindin-2 (NUCB2)	pdTGLYYde	50	54	0.281		0.09
Inositol hexakisphosphate and diphosphoinositol-pentakisphosphate kinase 2 (PPIP5K2)	vrTRLYFts	819	823	0.273		0.1
Calpain-3 (CAPN3)	deTSLFYsq	85	89	0.271		0.66
RNA-binding protein 5 (RBM5)	ptTGLYYdp	476	480	0.27		0.16
Coagulation factor V (F5)	clTHIYYsh	169	173	0.266		0.29
Histone-lysine N-methyltransferase setd3 (SETD3)	ydTPLYFee	185	189	0.266		0.02
Dynein heavy chain 17, axonemal (DNAH17)	psTSIFFil	3859	3863	0.264		0.13
SPARC-like protein 1 (SPARCL1)	mkTGLFFlc	3	7	0.258		0.63
Serine/threonine-protein kinase LMTK2 (LMTK2)	syTSIFYpv	501	505	0.257		0.62
Protein KIBRA (WWC1)	sfTDLYYdp	463	467	0.254		0.26
Lymphocyte function-associated antigen 3 (CD58)	nsTSIYFkm	171	175	0.243		0.87
Ubiquitin carboxyl-terminal hydrolase 6 (USP6)	mrTELYFls	884	888	0.242		1
PHD finger-like domain-containing protein 5A (PHF5A)	skTDLFYer	96	100	0.236		0.81
Polycystic kidney disease protein 1-like 1 (PKD1L1)	egTHLFFsr	788	792	0.236		0.74
Agrin (AGRN)	gdTRIFFvn	112	116	0.228		1
Ankyrin repeat and SOCS box protein 15 (ASB15)	rkTALYFgv	352	356	0.228		0.12
Beta-mannosidase (MANBA)	trTILFYpw	852	856	0.227		0.92
Golgin subfamily A member 6-like protein 2 (GOLGA6L2)	leTALYYsq	116	120	0.227		1
Serine hydroxymethyltransferase, cytosolic (SHMT1)	saTSIFFes	163	167	0.224		0.95
Ubiquitin carboxyl-terminal hydrolase 32 (USP32)	mrTELYFls	1086	1090	0.223		0.32
PH and SEC7 domain-containing protein 3 (PSD3)	dnTSLYYsa	452	456	0.223		0.12
Ankyrin repeat domain-containing protein 29 (ANKRD29)	gtTALFFaa	81	85	0.222		0.31
Arginine-glutamic acid dipeptide repeats protein (RERE)	arTDLYFmp	1147	1151	0.221		0.75
[Pyruvate dehydrogenase [acetyl-transferring]]-phosphatase 1, mitochondrial (PDP1)	apTQLFFpl	5	9	0.217		0.96
Arylsulfatase E (ARSE)	nsTLIYFts	346	350	0.216		0.18
Inositol hexakisphosphate and diphosphoinositol-pentakisphosphate kinase 1 (PPIP5K1)	vrTRLYFts	835	839	0.215		0.28
E3 ubiquitin-protein ligase RNF213 (RNF213)	ldTILFFde	2482	2486	0.209		0.1
NADPH--cytochrome P450 reductase (POR)	geTLLYYgc	560	564	0.205		0.47
Epithelial cell adhesion molecule (EPCAM)	gqTLIYYvd	247	251	0.201		0.14
WD repeat-containing protein 43 (WDR43)	giTGLYFls	232	236	0.2		0.4
